# Supplementary material for: Single cell T cell landscape and T cell receptor repertoire profiling of AML in context of PD-1 blockade therapy
Source: Nat Commun. 2021 Oct 18;12:6071. doi: 10.1038/s41467-021-26282-z (PMC8524723; doi:10.1038/s41467-021-26282-z)
Supplement: Supplementary file 4 — Supplementary Data 1 [file 41467_2021_26282_MOESM4_ESM.xlsx]

## Sheet: Supplementary Data 1
Supplementary Data 1: Differential gene expression of CD8 GZMK from responsders compared to non-responders
p_val	avg_log2FC (CD8GZMK responders vs non-responders)	pct.1	pct.2	p_val_adj	fdr	significance	gene
0	0.912861	1	1	0	Inf	significant	EEF1A1
2.52478e-299	1.24867	0.998	0.98	6.37279e-295	294.196	significant	RPS6
3.49723e-299	-1.66691	0.394	0.934	8.82735e-295	294.054	significant	CTSW
3.12927e-295	1.3276	0.999	0.991	7.89859e-291	290.102	significant	TPT1
8.24563e-277	0.940356	1	1	2.08128e-272	271.682	significant	RPL13
2.00013e-243	1.10576	0.999	0.995	5.04853e-239	238.297	significant	RPS18
7.5489e-242	-0.646343	0.998	1	1.90542e-237	236.72	significant	HLA-C
3.77916e-220	1.68214	0.956	0.126	9.53898e-216	215.02	significant	RPS4Y1
7.87322e-218	1.07544	0.999	0.985	1.98728e-213	212.702	significant	RPS2
1.32638e-180	0.96591	0.997	0.982	3.34791e-176	175.475	significant	RPL3
9.63671e-170	-0.566061	0.997	0.998	2.4324e-165	164.614	significant	MT-ND3
9.91809e-149	-0.539774	0.988	0.998	2.50343e-144	143.601	significant	MT-ND4
4.17699e-144	-2.30068	0.014	0.611	1.05431e-139	138.977	significant	TRBV4-2
1.54864e-143	-0.317936	0.999	1	3.90891e-139	138.408	significant	TMSB10
7.81124e-133	0.807451	0.999	0.991	1.97164e-128	127.705	significant	RPS25
2.71135e-120	-0.470724	1	1	6.84373e-116	115.165	significant	MALAT1
1.21804e-118	0.888923	0.995	0.985	3.07445e-114	113.512	significant	RPL9
2.8435e-118	-0.460034	0.994	0.998	7.17728e-114	113.144	significant	IFITM1
5.81367e-115	0.878012	0.995	0.958	1.46743e-110	109.833	significant	RPS9
1.73423e-113	1.03787	0.98	0.858	4.37736e-109	108.359	significant	RPL4
8.14748e-111	-0.195725	1	1	2.05651e-106	105.687	significant	B2M
2.29381e-105	-0.749212	0.319	0.666	5.78981e-101	100.237	significant	HLA-DRB5
1.61178e-104	-0.914125	0.369	0.762	4.0683e-100	99.3906	significant	HOPX
1.62222e-99	0.987842	0.97	0.815	4.09464e-95	94.3878	significant	EEF2
2.38575e-96	-2.74842	0.269	0.888	6.02188e-92	91.2203	significant	GNLY
2.33555e-92	-0.991919	0.222	0.663	5.89517e-88	87.2295	significant	XCL2
4.69901e-91	0.789233	0.998	0.972	1.18608e-86	85.9259	significant	RPSA
1.28659e-90	0.796601	0.995	0.98	3.24748e-86	85.4885	significant	RPS16
3.52128e-90	-0.74464	0.442	0.763	8.88806e-86	85.0512	significant	HLA-DRB1
3.58889e-87	-0.721375	0.647	0.889	9.05871e-83	82.0429	significant	MT2A
8.55774e-85	0.934491	0.947	0.769	2.16006e-80	79.6655	significant	RPL27A
2.77413e-84	-0.292009	0.994	0.992	7.00217e-80	79.1548	significant	MYL12A
8.06837e-84	-0.451506	0.948	0.98	2.03654e-79	78.6911	significant	HCST
1.26138e-82	-0.294563	0.974	0.989	3.18385e-78	77.497	significant	SERF2
2.08171e-82	-0.902777	0.123	0.582	5.25444e-78	77.2795	significant	FCGR3A
5.86692e-82	-0.759765	0.869	0.978	1.48087e-77	76.8295	significant	CCL5
5.77753e-81	-0.566971	0.58	0.82	1.45831e-76	75.8362	significant	HLA-DPA1
3.84476e-79	-0.311131	0.931	0.963	9.70456e-75	74.013	significant	TMA7
9.1427e-78	1.06187	0.781	0.211	2.30771e-73	72.6368	significant	COTL1
9.61608e-78	0.76904	0.993	0.971	2.42719e-73	72.6149	significant	RPL10A
6.46884e-74	-0.742694	0.617	0.714	1.6328e-69	68.7871	significant	NFKBIA
1.27534e-73	-0.272961	0.996	0.988	3.21908e-69	68.4923	significant	HLA-E
1.92427e-73	0.705355	0.998	0.989	4.85705e-69	68.3136	significant	RPL23A
4.37389e-73	0.620471	1	0.998	1.10401e-68	67.957	significant	RPS3A
6.17759e-73	0.955925	0.982	0.94	1.55928e-68	67.8071	significant	RPS26
1.9071e-71	-0.979196	0.821	0.974	4.81371e-67	66.3175	significant	NKG7
6.25254e-71	-0.282514	0.948	0.978	1.5782e-66	65.8018	significant	ATP5F1E
3.21247e-69	-0.557841	0.23	0.551	8.10859e-65	64.0911	significant	FCRL6
1.29639e-67	1.04467	0.566	0.086	3.27221e-63	62.4852	significant	HBB
1.30862e-67	-0.54136	0.236	0.526	3.30308e-63	62.4811	significant	CD320
2.44926e-67	0.770105	0.999	0.985	6.18217e-63	62.2089	significant	RPLP0
3.35188e-67	-0.348911	0.972	0.992	8.46048e-63	62.0726	significant	S100A4
1.27729e-64	-0.289097	0.971	0.982	3.22401e-60	59.4916	significant	S100A6
1.39065e-64	-0.506843	0.625	0.823	3.51014e-60	59.4547	significant	HLA-DPB1
1.48333e-64	0.010233	0.999	0.998	3.74408e-60	59.4267	significant	RPS4X
3.49946e-64	-0.335993	0.982	0.988	8.83299e-60	59.0539	significant	MT-ND2
7.7687e-64	-0.45613	0.486	0.711	1.9609e-59	58.7075	significant	MBP
9.75445e-62	-0.837987	0.447	0.78	2.46212e-57	56.6087	significant	LGALS1
3.03472e-61	-0.531008	0.554	0.809	7.65994e-57	56.1158	significant	KLRG1
3.37704e-61	-0.439898	0.89	0.928	8.52399e-57	56.0694	significant	IFITM2
3.45983e-59	-0.664463	0.469	0.811	8.73296e-55	54.0588	significant	KLRD1
3.6774e-59	-0.601487	0.942	0.974	9.28212e-55	54.0324	significant	CD74
1.60831e-58	-0.624631	0.794	0.955	4.05952e-54	53.3915	significant	CST7
8.75018e-58	0.716386	0.99	0.968	2.20863e-53	52.6559	significant	RPL13A
7.74017e-56	-0.43723	0.402	0.635	1.9537e-51	50.7091	significant	CD63
3.26337e-53	0.0229874	1	1	8.23706e-49	48.0842	significant	FAU
1.64379e-52	-0.381596	0.729	0.842	4.14908e-48	47.382	significant	LITAF
7.55159e-50	1.12588	0.792	0.525	1.9061e-45	44.7199	significant	LTB
8.79633e-50	-0.377065	0.829	0.928	2.22028e-45	44.6536	significant	ITGB2
1.14004e-49	-0.288336	0.91	0.954	2.87758e-45	44.541	significant	CLIC1
1.33396e-49	-0.098871	0.997	0.998	3.36705e-45	44.4728	significant	PTMA
6.55913e-48	-0.398292	0.613	0.731	1.65559e-43	42.781	significant	IFITM3
8.1049e-48	-0.438211	0.336	0.54	2.04576e-43	42.6891	significant	PLAC8
4.48309e-47	0.58392	1	0.995	1.13158e-42	41.9463	significant	RPL18A
5.62572e-46	-0.219003	0.914	0.94	1.41999e-41	40.8477	significant	MYL12B
3.61376e-45	-0.212803	0.959	0.989	9.1215e-41	40.0399	significant	CD52
4.16907e-45	-0.263359	0.835	0.889	1.05232e-40	39.9779	significant	PSMB9
9.51382e-45	-0.0703147	1	1	2.40138e-40	39.6195	significant	MT-ND4L
1.59239e-44	-0.178856	0.996	1	4.01935e-40	39.3958	significant	SH3BGRL3
3.28838e-43	-0.969486	0.18	0.697	8.3002e-39	38.0809	significant	GZMB
5.56611e-43	0.544642	0.999	0.997	1.40494e-38	37.8523	significant	RPS23
1.68965e-42	-0.456144	0.237	0.503	4.26484e-38	37.3701	significant	NCR3
1.80195e-42	0.752799	0.889	0.698	4.54831e-38	37.3422	significant	LDHB
5.52034e-42	-0.572711	0.358	0.666	1.39339e-37	36.8559	significant	CMC1
6.81668e-42	-0.856135	0.052	0.451	1.7206e-37	36.7643	significant	TRAV2
1.66898e-41	-0.727416	0.067	0.46	4.21267e-37	36.3754	significant	KLRF1
1.92473e-41	-0.298515	0.706	0.822	4.85822e-37	36.3135	significant	PSME2
3.29865e-41	-0.456214	0.182	0.483	8.32613e-37	36.0796	significant	S1PR5
5.02593e-41	-0.0770381	1	1	1.26859e-36	35.8967	significant	MT-CYB
6.35252e-41	0.609876	0.997	0.992	1.60344e-36	35.7949	significant	RPL15
2.49367e-40	-0.236348	0.849	0.9	6.29427e-36	35.2011	significant	UBB
1.02084e-39	-0.169565	0.962	0.98	2.57671e-35	34.5889	significant	MYL6
2.43911e-39	0.658532	0.974	0.94	6.15657e-35	34.2107	significant	RPL27
2.38642e-38	0.683727	0.931	0.728	6.02356e-34	33.2201	significant	PCBP1
2.43466e-38	-0.0679965	0.994	0.992	6.14532e-34	33.2115	significant	EIF1
2.85284e-37	-0.159697	0.916	0.949	7.20084e-33	32.1426	significant	PSME1
5.216e-37	0.562953	1	0.997	1.31657e-32	31.8806	significant	RPL12
9.20012e-37	0.605243	0.997	0.983	2.3222e-32	31.6341	significant	RPS5
2.41629e-36	-0.15062	1	1	6.09897e-32	31.2147	significant	ACTB
2.36362e-35	-0.615149	0.09	0.428	5.96601e-31	30.2243	significant	KLRC3
1.11971e-34	0.52763	1	0.998	2.82625e-30	29.5488	significant	RPS27
1.77057e-34	0.518315	1	1	4.46911e-30	29.3498	significant	RPL32
4.20325e-34	-0.21403	0.735	0.8	1.06094e-29	28.9743	significant	UBL5
5.17008e-34	-0.148942	0.924	0.96	1.30498e-29	28.8844	significant	OAZ1
6.52285e-34	-0.295333	0.806	0.892	1.64643e-29	28.7835	significant	SRGN
1.09925e-33	-0.166041	0.915	0.955	2.77463e-29	28.5568	significant	S100A10
1.16331e-33	0.615439	0.53	0.163	2.93631e-29	28.5322	significant	SIT1
1.39107e-33	-0.3004	0.641	0.769	3.51119e-29	28.4545	significant	UCP2
4.30544e-33	-0.243539	0.551	0.686	1.08674e-28	27.9639	significant	NDUFA1
1.11126e-32	-0.371991	0.443	0.705	2.80492e-28	27.5521	significant	PLEK
1.37742e-32	-0.19224	0.756	0.834	3.47675e-28	27.4588	significant	ELOB
3.39855e-32	-0.295236	0.334	0.497	8.57829e-28	27.0666	significant	SH2D2A
4.06931e-32	-0.331477	0.49	0.626	1.02713e-27	26.9884	significant	IRF1
6.07955e-32	-0.232239	0.579	0.703	1.53454e-27	26.814	significant	WDR83OS
1.28611e-30	0.573559	0.998	0.991	3.24628e-26	25.4886	significant	RACK1
1.46998e-30	-0.242598	0.623	0.748	3.71038e-26	25.4306	significant	GSTP1
1.83384e-30	0.10069	0.999	0.998	4.6288e-26	25.3345	significant	RPS28
1.88032e-30	0.587294	0.995	0.965	4.74613e-26	25.3237	significant	EEF1B2
2.4902e-30	-0.231326	0.544	0.66	6.2855e-26	25.2017	significant	PRELID1
4.3545e-30	-0.786302	0.374	0.866	1.09912e-25	24.959	significant	GZMH
7.19982e-30	-0.0588668	0.988	0.994	1.81731e-25	24.7406	significant	FTH1
7.59437e-30	0.625011	0.858	0.631	1.91689e-25	24.7174	significant	NOP53
1.68608e-29	-0.124195	0.976	0.983	4.25583e-25	24.371	significant	H3F3B
1.98436e-29	0.530042	1	0.995	5.00872e-25	24.3003	significant	RPL29
2.0899e-29	0.782186	0.941	0.754	5.27513e-25	24.2778	significant	JUNB
2.17114e-29	-0.271818	0.587	0.711	5.48017e-25	24.2612	significant	RNF213
2.74877e-29	-0.211746	0.804	0.872	6.93817e-25	24.1588	significant	RARRES3
3.1745e-29	-0.21777	0.814	0.84	8.01274e-25	24.0962	significant	CD7
3.93389e-29	0.59711	0.759	0.48	9.92952e-25	24.0031	significant	EIF3E
1.43681e-28	-0.263755	0.481	0.634	3.62665e-24	23.4405	significant	C12orf75
1.62623e-28	0.9266	0.717	0.537	4.10476e-24	23.3867	significant	IL7R
5.59045e-28	-0.701033	0.346	0.677	1.41108e-23	22.8504	significant	CCL4
8.23e-28	0.734006	0.818	0.605	2.07733e-23	22.6825	significant	MT-ND6
1.61691e-27	-0.115371	0.921	0.935	4.08125e-23	22.3892	significant	EMP3
2.0971e-27	0.623402	0.588	0.245	5.29329e-23	22.2763	significant	CD27
2.83897e-27	-0.443329	0.163	0.46	7.16584e-23	22.1447	significant	ADGRG1
3.76063e-27	0.579457	0.734	0.471	9.4922e-23	22.0226	significant	EIF3L
7.88863e-27	0.851808	0.953	0.789	1.99117e-22	21.7009	significant	MTRNR2L12
8.38534e-27	-0.505393	0.127	0.435	2.11654e-22	21.6744	significant	TRGV10
1.47863e-26	0.607025	0.963	0.885	3.7322e-22	21.428	significant	PABPC1
2.125e-26	-0.0605056	0.999	0.998	5.36371e-22	21.2705	significant	PFN1
3.26685e-26	-0.173378	0.687	0.745	8.24587e-22	21.0838	significant	UQCR11
4.04116e-26	-0.247297	0.651	0.78	1.02003e-21	20.9914	significant	FLNA
6.90319e-26	-0.649305	0.044	0.411	1.74243e-21	20.7588	significant	TRGV5
1.11759e-25	-0.188035	0.659	0.738	2.82091e-21	20.5496	significant	JAK1
1.26516e-25	0.127483	0.999	1	3.1934e-21	20.4957	significant	RPL39
4.08853e-25	-0.173054	0.642	0.731	1.03199e-20	19.9863	significant	SEC61B
6.11505e-25	-0.144958	0.774	0.806	1.5435e-20	19.8115	significant	GUK1
8.23079e-25	0.548547	1	0.998	2.07753e-20	19.6825	significant	RPS19
1.32865e-24	-0.69783	0.13	0.305	3.35365e-20	19.4745	significant	TYROBP
3.32164e-24	-0.243551	0.29	0.438	8.38416e-20	19.0765	significant	ATP5ME
3.41642e-24	-0.279195	0.294	0.412	8.62339e-20	19.0643	significant	BTG2
6.70938e-24	-0.180178	0.633	0.718	1.69351e-19	18.7712	significant	RBM39
9.3483e-24	-0.218714	0.389	0.543	2.3596e-19	18.6272	significant	RASSF1
1.28464e-23	-0.0392028	0.985	0.977	3.24255e-19	18.4891	significant	CALM1
1.30314e-23	-0.0951671	0.929	0.949	3.28925e-19	18.4829	significant	CD99
4.843e-23	-0.0642526	0.92	0.94	1.22242e-18	17.9128	significant	ATP5MC2
5.00042e-23	-0.234124	0.459	0.598	1.26216e-18	17.8989	significant	MATK
5.0785e-23	-0.34917	0.265	0.406	1.28187e-18	17.8922	significant	IFI6
8.83013e-23	-0.228816	0.324	0.46	2.22881e-18	17.6519	significant	PTPN4
1.30592e-22	-0.19301	0.468	0.588	3.29628e-18	17.482	significant	NDUFB7
1.57946e-22	-0.182151	0.53	0.638	3.98672e-18	17.3994	significant	ATP5MD
1.63599e-22	-0.366619	0.76	0.928	4.12939e-18	17.3841	significant	GZMA
1.66307e-22	-0.22955	0.481	0.603	4.19775e-18	17.377	significant	TPST2
1.91721e-22	-0.209159	0.441	0.538	4.83924e-18	17.3152	significant	CAST
2.02049e-22	-0.30137	0.278	0.435	5.09992e-18	17.2924	significant	TIGIT
2.47765e-22	-0.246835	0.417	0.557	6.25384e-18	17.2039	significant	NEAT1
2.62882e-22	-0.202948	0.417	0.545	6.6354e-18	17.1781	significant	BTN3A2
2.67846e-22	-0.0362104	0.948	0.958	6.7607e-18	17.17	significant	FXYD5
3.90629e-22	-0.202405	0.404	0.514	9.85986e-18	17.0061	significant	PTPRCAP
3.9188e-22	-0.160755	0.684	0.737	9.89144e-18	17.0047	significant	2021-09-07
4.34064e-22	-0.264346	0.313	0.455	1.09562e-17	16.9603	significant	TNFAIP3
9.26755e-22	-0.0759239	0.897	0.922	2.33922e-17	16.6309	significant	SRP14
1.00585e-21	-0.0794759	0.899	0.929	2.53886e-17	16.5954	significant	RHOA
1.62449e-21	-0.160608	0.607	0.703	4.10037e-17	16.3872	significant	NDUFB2
2.10562e-21	-0.314722	0.201	0.374	5.31479e-17	16.2745	significant	XAF1
2.34958e-21	-0.143669	0.668	0.725	5.93059e-17	16.2269	significant	KRTCAP2
3.51633e-21	-0.0884275	0.914	0.954	8.87557e-17	16.0518	significant	CD3D
4.14394e-21	-0.167716	0.538	0.634	1.04597e-16	15.9805	significant	SEC61G
4.58365e-21	-0.37959	0.53	0.734	1.15696e-16	15.9367	significant	PRF1
4.65289e-21	-0.236273	0.381	0.52	1.17444e-16	15.9302	significant	SYNE1
7.26588e-21	-0.136	0.707	0.774	1.83398e-16	15.7366	significant	SON
1.19085e-20	-0.117506	0.76	0.822	3.00583e-16	15.522	significant	COX6A1
1.49383e-20	-0.162113	0.58	0.658	3.77058e-16	15.4236	significant	GNG5
1.52541e-20	-0.205167	0.449	0.583	3.85029e-16	15.4145	significant	SAMD3
1.70356e-20	-0.100598	0.903	0.909	4.29996e-16	15.3665	significant	RPL21
1.7779e-20	-0.143437	0.645	0.715	4.48759e-16	15.348	significant	UQCR10
2.56929e-20	-0.178617	0.772	0.825	6.48514e-16	15.1881	significant	KLF6
2.69117e-20	-0.205793	0.328	0.46	6.79278e-16	15.168	significant	CARD16
7.48426e-20	-0.184869	0.453	0.537	1.8891e-15	14.7237	significant	GNG2
8.0787e-20	-0.17886	0.501	0.578	2.03915e-15	14.6906	significant	BST2
8.35802e-20	-0.162435	0.494	0.605	2.10965e-15	14.6758	significant	RBM8A
9.50732e-20	-0.141902	0.607	0.672	2.39974e-15	14.6198	significant	VAMP8
9.67588e-20	0.556884	0.608	0.417	2.44229e-15	14.6122	significant	NOSIP
9.98883e-20	-0.109533	0.753	0.798	2.52128e-15	14.5984	significant	GABARAP
1.1068e-19	0.540649	0.885	0.731	2.79369e-15	14.5538	significant	RPS20
1.39645e-19	-0.0966643	0.808	0.854	3.52478e-15	14.4529	significant	DAZAP2
1.76555e-19	-0.152368	0.555	0.635	4.45643e-15	14.351	significant	POLR2L
1.79342e-19	-0.127941	0.69	0.757	4.52677e-15	14.3442	significant	COX7A2
2.10109e-19	0.552694	0.827	0.643	5.30337e-15	14.2754	significant	AES
2.64268e-19	-0.17697	0.379	0.502	6.6704e-15	14.1758	significant	COPS9
3.4463e-19	0.103851	1	0.995	8.69881e-15	14.0605	significant	RPS21
3.53626e-19	-0.291967	0.185	0.371	8.92586e-15	14.0493	significant	PATL2
3.9282e-19	-0.0611683	0.862	0.895	9.91518e-15	14.0037	significant	SNRPD2
4.19093e-19	0.452771	1	1	1.05783e-14	13.9756	significant	RPL41
4.70933e-19	-0.177038	0.424	0.512	1.18868e-14	13.9249	significant	PPP2R5C
6.27189e-19	-0.0961233	0.876	0.902	1.58309e-14	13.8005	significant	LSP1
1.6091e-18	-0.145364	0.602	0.692	4.06152e-14	13.3913	significant	PSMB10
1.80572e-18	0.504929	1	0.995	4.55781e-14	13.3412	significant	HLA-B
3.25996e-18	-0.152618	0.551	0.628	8.22846e-14	13.0847	significant	DDX24
5.90683e-18	0.105298	1	1	1.49094e-13	12.8265	significant	MT-CO2
8.185e-18	-0.13412	0.688	0.778	2.06598e-13	12.6849	significant	S100A11
9.21758e-18	-0.128788	0.702	0.769	2.32661e-13	12.6333	significant	RAP1B
9.38162e-18	-0.309838	0.174	0.369	2.36802e-13	12.6256	significant	ZEB2
1.73664e-17	-0.17091	0.371	0.449	4.38345e-13	12.3582	significant	C19orf66
1.7851e-17	-0.120327	0.793	0.817	4.50576e-13	12.3462	significant	SLC9A3R1
1.98611e-17	-0.120598	0.659	0.745	5.01315e-13	12.2999	significant	COX8A
2.2375e-17	-0.168834	0.356	0.472	5.64768e-13	12.2481	significant	NDUFA3
2.45945e-17	-0.175023	0.592	0.671	6.2079e-13	12.2071	significant	SYNE2
2.5908e-17	-0.20828	0.251	0.377	6.53943e-13	12.1845	significant	EIF1AX
2.69638e-17	-0.161635	0.425	0.537	6.80592e-13	12.1671	significant	AKAP13
2.75131e-17	-0.154073	0.555	0.618	6.94458e-13	12.1584	significant	DOK2
3.00033e-17	-0.149252	0.447	0.542	7.57314e-13	12.1207	significant	UQCRQ
3.4272e-17	-0.167934	0.39	0.482	8.65058e-13	12.063	significant	RAB29
4.14203e-17	-0.116479	0.634	0.698	1.04549e-12	11.9807	significant	SELENOW
4.70988e-17	0.496881	0.994	0.98	1.18882e-12	11.9249	significant	RPL35
4.96682e-17	-0.189147	0.281	0.414	1.25368e-12	11.9018	significant	CISD3
5.13627e-17	-0.142544	0.477	0.56	1.29645e-12	11.8872	significant	NEDD8
5.81304e-17	-0.169469	0.406	0.502	1.46727e-12	11.8335	significant	MYO1F
5.84278e-17	0.509446	0.959	0.872	1.47478e-12	11.8313	significant	SARAF
7.05327e-17	0.509725	0.677	0.448	1.78032e-12	11.7495	significant	KLF2
7.77078e-17	-0.194159	0.322	0.422	1.96142e-12	11.7074	significant	UTRN
7.78484e-17	-0.125441	0.596	0.688	1.96497e-12	11.7066	significant	DBI
1.19262e-16	-0.273782	0.186	0.355	3.01029e-12	11.5214	significant	TGFBR3
1.29978e-16	-0.138552	0.64	0.717	3.28078e-12	11.484	significant	STK17A
1.94142e-16	-0.157918	0.359	0.474	4.90033e-12	11.3098	significant	MTPN
3.57832e-16	-0.129027	0.545	0.623	9.03204e-12	11.0442	significant	SRRM1
6.57477e-16	-0.115987	0.595	0.662	1.65954e-11	10.78	significant	C4orf3
7.7626e-16	-0.356465	0.117	0.354	1.95936e-11	10.7079	significant	CD300A
8.08239e-16	0.460442	0.6	0.378	2.04008e-11	10.6904	significant	ARHGAP15
8.11766e-16	-0.0695325	0.782	0.797	2.04898e-11	10.6885	significant	COX6C
8.15773e-16	-0.132904	0.545	0.602	2.05909e-11	10.6863	significant	DHRS7
8.56376e-16	-0.124039	0.541	0.635	2.16158e-11	10.6652	significant	EID1
9.39506e-16	-0.0988689	0.655	0.702	2.37141e-11	10.625	significant	NDUFB11
9.66528e-16	-0.630649	0.009	0.374	2.43961e-11	10.6127	significant	KIR2DL3
9.77676e-16	-0.341724	0.13	0.343	2.46775e-11	10.6077	significant	TTC38
1.29541e-15	-0.201174	0.237	0.36	3.26975e-11	10.4855	significant	KDELR2
1.31304e-15	-0.0596324	0.842	0.878	3.31424e-11	10.4796	significant	TPM3
1.32744e-15	-0.104526	0.697	0.743	3.35058e-11	10.4749	significant	PDIA3
1.53899e-15	-0.16403	0.316	0.414	3.88457e-11	10.4107	significant	ROMO1
1.54218e-15	-0.275304	0.173	0.355	3.89262e-11	10.4098	significant	FGR
1.60321e-15	-0.0252189	0.889	0.894	4.04665e-11	10.3929	significant	CD37
1.63934e-15	-0.133198	0.575	0.631	4.13785e-11	10.3832	significant	YWHAQ
1.66216e-15	-0.173972	0.872	0.828	4.19547e-11	10.3772	significant	JUN
1.70772e-15	0.550383	0.719	0.494	4.31047e-11	10.3655	significant	TSC22D3
2.10705e-15	-0.0330716	0.895	0.918	5.31841e-11	10.2742	significant	ARPC3
2.13668e-15	0.483912	1	1	5.39319e-11	10.2682	significant	RPLP1
2.38794e-15	-0.112561	0.561	0.632	6.0274e-11	10.2199	significant	TMEM258
2.38907e-15	1.2035	0.182	0.011	6.03024e-11	10.2197	significant	TRBV5-1
3.11082e-15	-0.130904	0.493	0.571	7.85202e-11	10.105	significant	COX7B
3.86709e-15	-0.074663	0.731	0.797	9.76093e-11	10.0105	significant	TPI1
4.30393e-15	-0.163307	0.347	0.417	1.08635e-10	9.96403	significant	ARPC1B
5.01056e-15	-0.159503	0.461	0.554	1.26472e-10	9.89801	significant	APMAP
7.54113e-15	-0.156175	0.334	0.425	1.90346e-10	9.72046	significant	UPP1
8.1693e-15	-0.0966914	0.633	0.695	2.06201e-10	9.68571	significant	HIGD2A
8.28432e-15	0.190417	1	1	2.09105e-10	9.67964	significant	RPL34
1.14e-14	0.509491	0.98	0.909	2.87746e-10	9.54099	significant	MT-ATP8
1.24589e-14	-0.148395	0.339	0.423	3.14474e-10	9.50242	significant	VAMP5
1.50451e-14	-0.14014	0.466	0.54	3.79752e-10	9.4205	significant	CDK2AP2
2.01143e-14	-0.133663	0.443	0.508	5.07705e-10	9.29439	significant	OPTN
2.50542e-14	0.423507	0.43	0.154	6.32392e-10	9.19901	significant	PPA1
2.54351e-14	-0.133855	0.458	0.542	6.42006e-10	9.19246	significant	FAM49B
3.49051e-14	-0.12973	0.443	0.515	8.81041e-10	9.055	significant	CELF2
3.80583e-14	-0.068544	0.772	0.78	9.6063e-10	9.01744	significant	CCND3
3.96776e-14	-0.0628084	0.748	0.78	1.0015e-09	8.99935	significant	COX6B1
5.97213e-14	-0.143421	0.533	0.643	1.50743e-09	8.82176	significant	CTSC
6.90657e-14	-0.0942027	0.634	0.709	1.74329e-09	8.75863	significant	HMGN2
7.30294e-14	0.545784	0.426	0.214	1.84334e-09	8.7344	significant	SELL
8.22853e-14	-0.158706	0.296	0.394	2.07696e-09	8.68257	significant	HERPUD2
1.0118e-13	-0.112037	0.515	0.546	2.55389e-09	8.5928	significant	EPC1
1.228e-13	-0.113281	0.536	0.594	3.0996e-09	8.50869	significant	SRSF11
1.35236e-13	-0.0980847	0.562	0.632	3.41349e-09	8.4668	significant	TMEM50A
1.5173e-13	0.481251	0.911	0.82	3.8298e-09	8.41682	significant	SLC25A6
1.69021e-13	0.488046	0.942	0.875	4.26626e-09	8.36995	significant	RPS11
1.72349e-13	-0.155146	0.451	0.545	4.35025e-09	8.36149	significant	APOBEC3G
2.85332e-13	-0.162986	0.25	0.362	7.20208e-09	8.14254	significant	NT5C
3.17491e-13	-0.208094	0.226	0.362	8.01378e-09	8.09616	significant	AOAH
4.16756e-13	0.485252	0.923	0.803	1.05193e-08	7.97801	significant	NPM1
4.67465e-13	0.442761	0.759	0.526	1.17993e-08	7.92814	significant	EIF4B
4.79315e-13	-0.0996531	0.534	0.563	1.20984e-08	7.91727	significant	ATP6V0C
5.34437e-13	-0.114732	0.426	0.506	1.34897e-08	7.87	significant	PPP2R1A
5.36683e-13	-0.166484	0.263	0.368	1.35464e-08	7.86818	significant	ADAM8
6.81338e-13	-0.0814518	0.586	0.663	1.71976e-08	7.76453	significant	C9orf16
7.0795e-13	0.464888	0.993	0.969	1.78694e-08	7.74789	significant	UBA52
1.001e-12	-0.355365	0.101	0.32	2.52662e-08	7.59746	significant	HLA-DQA1
1.0991e-12	0.178779	1	1	2.77424e-08	7.55686	significant	RPLP2
1.11748e-12	-0.193115	0.216	0.328	2.82064e-08	7.54965	significant	TSPAN32
1.64869e-12	-0.132366	0.301	0.402	4.16146e-08	7.38075	significant	ENY2
1.80765e-12	-0.0690353	0.632	0.708	4.56269e-08	7.34078	significant	ATP5MC3
1.97495e-12	-0.0246624	0.812	0.812	4.98496e-08	7.30234	significant	OST4
2.18997e-12	-0.0245276	0.836	0.838	5.52771e-08	7.25745	significant	MIF
2.4908e-12	0.438304	0.715	0.505	6.28702e-08	7.20156	significant	LAT
2.62044e-12	-0.11356	0.513	0.598	6.61425e-08	7.17952	significant	ARPC5L
2.99726e-12	-0.123532	0.366	0.443	7.56539e-08	7.12117	significant	RPL22L1
3.50609e-12	-0.11074	0.4	0.471	8.84972e-08	7.05307	significant	SEC62
3.62346e-12	-0.0887011	0.572	0.618	9.14597e-08	7.03877	significant	KMT2E
3.90094e-12	0.451874	0.999	0.998	9.84635e-08	7.00672	significant	RPL5
4.65558e-12	0.453155	0.993	0.978	1.17511e-07	6.92992	significant	RPL24
5.40354e-12	-0.123644	0.403	0.478	1.36391e-07	6.86521	significant	ITGAL
5.92033e-12	-0.13605	0.312	0.378	1.49435e-07	6.82555	significant	DOCK8
6.20419e-12	-0.132086	0.303	0.385	1.566e-07	6.80521	significant	RABAC1
7.00498e-12	0.0425196	0.986	0.986	1.76813e-07	6.75249	significant	CFL1
7.1776e-12	0.474173	0.838	0.702	1.8117e-07	6.74191	significant	FYB1
9.63715e-12	-0.10047	0.5	0.555	2.43251e-07	6.61394	significant	SF3B1
9.66583e-12	-0.0723027	0.678	0.717	2.43975e-07	6.61265	significant	CD53
1.01804e-11	-0.125694	0.349	0.425	2.56963e-07	6.59013	significant	CFLAR
1.06954e-11	-0.113201	0.38	0.454	2.69962e-07	6.5687	significant	ARHGAP9
1.11171e-11	-0.108011	0.474	0.552	2.80607e-07	6.5519	significant	CLEC2B
1.58942e-11	-0.117504	0.386	0.44	4.01186e-07	6.39665	significant	TLN1
1.86453e-11	-0.100886	0.443	0.505	4.70627e-07	6.32732	significant	RSRP1
2.42726e-11	0.46142	0.818	0.623	6.12666e-07	6.21278	significant	CNN2
2.69347e-11	-0.0814551	0.517	0.586	6.79859e-07	6.16758	significant	TBCA
2.70455e-11	-0.0265262	0.79	0.783	6.82655e-07	6.1658	significant	CIRBP
2.90257e-11	0.402312	0.591	0.386	7.32638e-07	6.13511	significant	DENND2D
3.00442e-11	-0.146905	0.257	0.368	7.58345e-07	6.12013	significant	REL
3.03206e-11	-0.147589	0.244	0.351	7.65323e-07	6.11616	significant	RNASEH2C
3.31801e-11	-0.0376972	0.831	0.82	8.37498e-07	6.07702	significant	LY6E
3.36026e-11	0.466801	0.996	0.994	8.48163e-07	6.07152	significant	MT-ND1
3.65433e-11	-0.110779	0.335	0.429	9.22388e-07	6.03509	significant	DDOST
3.73891e-11	-0.0831032	0.524	0.566	9.43738e-07	6.02515	significant	TCF25
4.56608e-11	0.0778902	0.988	0.982	1.15252e-06	5.93835	significant	CD3E
6.63578e-11	0.493086	0.978	0.938	1.67494e-06	5.776	significant	ZFP36L2
7.03078e-11	0.43618	0.857	0.722	1.77464e-06	5.75089	significant	EIF3F
7.87857e-11	-0.109975	0.317	0.392	1.98863e-06	5.70145	significant	CCDC12
7.98673e-11	-0.122452	0.269	0.368	2.01593e-06	5.69552	significant	PET100
8.35266e-11	-0.108323	0.321	0.395	2.1083e-06	5.67607	significant	RNF181
8.55489e-11	-0.0275399	0.751	0.791	2.15934e-06	5.66568	significant	SKP1
9.21343e-11	-0.0811502	0.489	0.534	2.32556e-06	5.63347	significant	RAC1
9.59389e-11	-0.119623	0.334	0.377	2.42159e-06	5.6159	significant	PIK3R1
9.7362e-11	0.0148339	0.927	0.909	2.45751e-06	5.6095	significant	ARPC2
1.15795e-10	-0.127408	0.295	0.395	2.92279e-06	5.5342	significant	ACTN4
1.26839e-10	-0.077242	0.551	0.589	3.20155e-06	5.49464	significant	CD247
1.27811e-10	-0.17055	0.281	0.328	3.22608e-06	5.49133	significant	HLA-DRA
1.2796e-10	-0.145101	0.242	0.34	3.22985e-06	5.49082	significant	ANXA2R
1.28086e-10	-0.16723	0.211	0.32	3.23302e-06	5.49039	significant	AC116366.3
1.41224e-10	-0.122646	0.278	0.366	3.56465e-06	5.44798	significant	IFI27L2
1.52173e-10	-0.0769494	0.604	0.623	3.84101e-06	5.41556	significant	HSPA5
1.54251e-10	-0.00260595	0.85	0.842	3.89344e-06	5.40967	significant	HNRNPDL
1.59467e-10	-0.102155	0.359	0.425	4.02512e-06	5.39522	significant	CYCS
1.61268e-10	-0.08746	0.599	0.665	4.07057e-06	5.39034	significant	LYAR
1.62471e-10	0.478182	0.997	0.989	4.10093e-06	5.38712	significant	IL32
1.78426e-10	0.00390755	0.897	0.868	4.50364e-06	5.34644	significant	YWHAZ
2.10911e-10	-0.228471	0.542	0.588	5.3236e-06	5.27379	significant	DUSP2
2.12351e-10	-0.100283	0.344	0.426	5.35995e-06	5.27084	significant	MIEN1
2.34689e-10	0.403343	1	1	5.92379e-06	5.2274	significant	RPL19
2.50378e-10	0.0358285	0.899	0.9	6.31979e-06	5.1993	significant	COX7C
3.25225e-10	-0.0875034	0.399	0.458	8.20899e-06	5.08571	significant	MGST3
3.3165e-10	0.188227	0.999	0.995	8.37117e-06	5.07721	significant	RPL35A
3.33911e-10	-0.0699328	0.537	0.585	8.42825e-06	5.07426	significant	REX1BD
3.34371e-10	-0.100661	0.344	0.422	8.43986e-06	5.07366	significant	MRPS6
3.46561e-10	-0.0873614	0.405	0.474	8.74754e-06	5.05811	significant	SCP2
3.56047e-10	-0.0835451	0.438	0.508	8.98697e-06	5.04639	significant	FIS1
4.12754e-10	-0.0780538	0.464	0.497	1.04183e-05	4.9822	significant	SCAND1
4.20136e-10	-0.122155	0.255	0.349	1.06047e-05	4.9745	significant	PLEKHJ1
4.53358e-10	0.449367	0.949	0.842	1.14432e-05	4.94145	significant	HNRNPA1
4.68379e-10	0.361261	0.46	0.24	1.18224e-05	4.9273	significant	PBXIP1
5.03038e-10	-0.132336	0.254	0.329	1.26972e-05	4.89629	significant	OGA
6.05326e-10	-0.318847	0.099	0.295	1.5279e-05	4.8159	significant	PTMS
6.36233e-10	-0.0308166	0.751	0.794	1.60592e-05	4.79428	significant	CD3G
6.69468e-10	-0.126393	0.262	0.352	1.6898e-05	4.77216	significant	DDX3X
7.25263e-10	-0.0944656	0.348	0.425	1.83064e-05	4.7374	significant	CDC42EP3
7.35954e-10	0.431441	0.863	0.686	1.85762e-05	4.73104	significant	C12orf57
8.65149e-10	-0.0970336	0.368	0.411	2.18372e-05	4.6608	significant	U2SURP
8.90284e-10	0.42317	1	1	2.24716e-05	4.64837	significant	RPL10
9.46807e-10	0.381802	0.499	0.263	2.38983e-05	4.62163	significant	CXCR4
1.05658e-09	-0.104052	0.287	0.352	2.66691e-05	4.57399	significant	RPA2
1.07363e-09	0.0830085	0.993	0.991	2.70994e-05	4.56704	significant	FTL
1.08279e-09	-0.0858113	0.419	0.457	2.73308e-05	4.56335	significant	PPP3CC
1.10749e-09	-0.216285	0.17	0.285	2.79541e-05	4.55355	significant	NFKBIZ
1.12107e-09	-0.0683351	0.525	0.517	2.8297e-05	4.54826	significant	SQSTM1
1.22132e-09	-0.129094	0.259	0.331	3.08273e-05	4.51107	significant	AGTRAP
1.33083e-09	-0.0362235	0.873	0.851	3.35914e-05	4.47377	significant	IER2
1.35595e-09	-0.09536	0.419	0.475	3.42254e-05	4.46565	significant	IQGAP1
1.38274e-09	-0.129138	0.238	0.332	3.49017e-05	4.45715	significant	TMOD3
1.89134e-09	-0.0401136	0.624	0.677	4.77392e-05	4.32112	significant	CCDC85B
1.99392e-09	0.423263	0.831	0.668	5.03286e-05	4.29819	significant	PNRC1
2.13982e-09	-0.0662651	0.569	0.589	5.40113e-05	4.26752	significant	XBP1
2.21772e-09	0.423451	1	1	5.59774e-05	4.25199	significant	RPS13
2.29468e-09	-0.10398	0.296	0.357	5.79201e-05	4.23717	significant	DNAJA1
2.61017e-09	0.481245	0.998	0.994	6.58833e-05	4.18122	significant	MT-ND5
2.65245e-09	-0.0796013	0.381	0.468	6.69506e-05	4.17425	significant	AP2S1
2.7304e-09	-0.147259	0.227	0.305	6.8918e-05	4.16167	significant	AC004687.1
2.75453e-09	-0.109287	0.278	0.366	6.95272e-05	4.15785	significant	TMBIM1
2.96837e-09	-0.0973934	0.296	0.368	7.49246e-05	4.12538	significant	C4orf48
3.01204e-09	-0.0893027	0.425	0.477	7.60268e-05	4.11903	significant	SLFN5
3.54762e-09	-0.437034	0.053	0.274	8.95454e-05	4.04796	significant	CCL4L2
3.6176e-09	-0.0957024	0.328	0.402	9.13117e-05	4.03947	significant	DNAJC1
3.63233e-09	-0.124625	0.272	0.337	9.16837e-05	4.03771	significant	PYHIN1
3.63476e-09	-0.116693	0.268	0.346	9.17449e-05	4.03742	significant	PRKACB
3.87901e-09	-0.0559116	0.539	0.577	9.791e-05	4.00917	significant	BSG
3.89113e-09	-0.159385	0.207	0.308	9.8216e-05	4.00782	significant	TRG-AS1
4.04443e-09	-0.0770958	0.404	0.442	0.000102085	3.99104	significant	SEC11A
4.13826e-09	0.0170102	0.88	0.858	0.000104454	3.98108	significant	LIMD2
4.23011e-09	-0.132151	0.26	0.335	0.000106772	3.97154	significant	PTGDR
4.54592e-09	-0.048363	0.604	0.628	0.000114743	3.94027	significant	ZAP70
4.77025e-09	0.0973781	0.984	0.972	0.000120406	3.91935	significant	PPIA
5.40301e-09	-0.0536629	0.562	0.595	0.000136377	3.86526	significant	SHISA5
5.43607e-09	-0.140689	0.22	0.32	0.000137212	3.86261	significant	ATP2B4
5.73051e-09	-0.0814241	0.383	0.443	0.000144644	3.8397	significant	MFSD10
5.85822e-09	0.43206	0.976	0.937	0.000147867	3.83013	significant	RPL7
6.71155e-09	-0.056026	0.514	0.529	0.000169406	3.77107	significant	TBCB
6.93847e-09	-0.0949934	0.279	0.349	0.000175134	3.75663	significant	POLR2F
7.29238e-09	0.0462272	0.912	0.92	0.000184067	3.73502	significant	YWHAB
7.77238e-09	-0.0896583	0.303	0.368	0.000196183	3.70734	significant	NAA38
8.07353e-09	-0.0493634	0.55	0.591	0.000203784	3.69083	significant	CAPN2
8.2664e-09	-0.082681	0.378	0.412	0.000208652	3.68058	significant	ENSA
9.57815e-09	-0.0868626	0.311	0.392	0.000241762	3.61661	significant	POLD4
1.03073e-08	-0.046397	0.545	0.591	0.000260168	3.58475	significant	ATP5MF
1.05363e-08	-0.0999664	0.302	0.345	0.000265948	3.5752	significant	STK38
1.23946e-08	-0.160444	0.195	0.286	0.000312852	3.50466	significant	IFRD1
1.26439e-08	-0.0812673	0.331	0.378	0.000319144	3.49601	significant	PDAP1
1.27242e-08	-0.103843	0.252	0.323	0.000321171	3.49326	significant	NCBP2-AS2
1.38989e-08	-0.0654658	0.426	0.469	0.000350823	3.45491	significant	SSNA1
1.53444e-08	-0.104285	0.247	0.322	0.000387308	3.41194	significant	CCDC124
1.53628e-08	-0.00805571	0.745	0.74	0.000387771	3.41142	significant	PRR13
1.55948e-08	-0.0875372	0.36	0.429	0.000393629	3.40491	significant	LINC00861
1.85546e-08	0.0642958	0.961	0.935	0.000468338	3.32944	significant	RAC2
1.88514e-08	-0.0377809	0.593	0.583	0.000475829	3.32255	significant	PSMB1
1.9871e-08	-0.100939	0.266	0.345	0.000501563	3.29967	significant	ARIH2
2.07196e-08	-0.0439185	0.54	0.582	0.000522982	3.28151	significant	COX5A
2.25798e-08	-0.156241	0.347	0.405	0.000569937	3.24417	significant	HIST1H1E
2.42939e-08	-0.19675	0.148	0.291	0.000613202	3.2124	significant	PLA2G16
2.48785e-08	0.374283	0.721	0.526	0.000627958	3.20207	significant	CALM2
2.82497e-08	-0.0525001	0.495	0.545	0.000713051	3.14688	significant	DEK
2.90536e-08	-0.133634	0.288	0.329	0.000733341	3.13469	significant	ISG15
2.97658e-08	-0.0151934	0.674	0.712	0.000751317	3.12418	significant	PSMB8
3.00835e-08	-0.0956105	0.288	0.348	0.000759338	3.11956	significant	TMX4
3.0377e-08	-0.116528	0.255	0.314	0.000766745	3.11535	significant	GNPTAB
3.07648e-08	-0.0597212	0.498	0.509	0.000776534	3.10984	significant	SP100
3.13629e-08	0.538077	0.269	0.089	0.000791631	3.10148	significant	KLRB1
3.22257e-08	-0.0702628	0.484	0.517	0.000813408	3.08969	significant	CRIP1
3.2859e-08	-0.0315502	0.599	0.642	0.000829394	3.08124	significant	TRAPPC1
3.54693e-08	0.410942	0.999	0.998	0.000895282	3.04804	significant	RPL18
3.56939e-08	-0.0558829	0.46	0.534	0.000900949	3.0453	significant	OSTF1
3.59015e-08	-0.073161	0.337	0.408	0.000906189	3.04278	significant	POLR3GL
3.61485e-08	0.332507	0.498	0.295	0.000912425	3.0398	significant	RHOH
3.63234e-08	-0.146379	0.193	0.288	0.000916838	3.03771	significant	NDUFB1
3.63675e-08	-0.0625966	0.407	0.451	0.000917951	3.03718	significant	MAP1LC3B
3.66508e-08	-0.0642057	0.411	0.426	0.000925102	3.03381	significant	TMEM230
3.8863e-08	-0.0520002	0.466	0.514	0.000980942	3.00836	significant	PA2G4
3.88967e-08	-0.0508085	0.489	0.542	0.000981793	3.00798	significant	UBXN4
3.91317e-08	-0.0771239	0.353	0.398	0.000987723	3.00536	significant	ADAR
3.92175e-08	-0.0686257	0.361	0.42	0.00098989	3.00441	significant	VPS29
4.07769e-08	-0.0551316	0.47	0.512	0.00102925	2.98748	significant	UBE2L6
4.09773e-08	-0.0220913	0.685	0.712	0.00103431	2.98535	significant	PAXX
4.14984e-08	-0.0653185	0.409	0.452	0.00104746	2.97986	significant	RNF149
4.41288e-08	-0.0793753	0.3	0.348	0.00111385	2.95317	significant	BUD31
4.45223e-08	-0.0786544	0.356	0.385	0.00112379	2.94932	significant	ANXA5
4.72089e-08	-0.217456	0.152	0.268	0.0011916	2.92387	significant	BHLHE40
5.14557e-08	-0.0730193	0.317	0.385	0.00129879	2.88646	significant	ATP5MC1
5.14606e-08	0.00143718	0.729	0.742	0.00129892	2.88642	significant	PSMA7
5.18568e-08	-0.134692	0.205	0.34	0.00130892	2.88309	significant	EFHD2
5.83335e-08	-0.0723853	0.334	0.385	0.0014724	2.83198	significant	USP15
5.94497e-08	0.366646	0.54	0.394	0.00150057	2.82374	significant	PIM1
6.10415e-08	0.0773177	0.949	0.948	0.00154075	2.81227	significant	H3F3A
6.33859e-08	-0.0353503	0.57	0.586	0.00159992	2.7959	significant	ISCU
6.67479e-08	-0.0518916	0.468	0.491	0.00168478	2.77346	significant	ELF1
6.73537e-08	-0.0334724	0.568	0.6	0.00170007	2.76953	significant	ATP5PF
6.75317e-08	-0.0655343	0.364	0.395	0.00170457	2.76839	significant	SRSF10
7.16137e-08	-0.0786517	0.339	0.377	0.0018076	2.7429	significant	CASP1
7.29349e-08	-0.178286	0.181	0.352	0.00184095	2.73496	significant	CX3CR1
7.86204e-08	0.328394	0.552	0.378	0.00198446	2.70236	significant	RGS10
8.16079e-08	-0.0631358	0.383	0.426	0.00205987	2.68616	significant	WASF2
8.62882e-08	0.0115728	0.774	0.777	0.002178	2.66194	significant	PPP1CA
8.63862e-08	-0.0736967	0.304	0.363	0.00218047	2.66145	significant	CLTB
8.66228e-08	-0.0922034	0.303	0.38	0.00218645	2.66026	significant	CYTOR
9.51985e-08	-0.0531474	0.489	0.545	0.00240291	2.61926	significant	DYNLL1
9.52438e-08	0.0506608	0.881	0.865	0.00240405	2.61906	significant	PPIB
1.00739e-07	0.450582	0.855	0.795	0.00254276	2.59469	significant	CD8B
1.07647e-07	-0.508033	0.001	0.305	0.00271711	2.56589	significant	HLA-DQA2
1.14333e-07	-0.057797	0.402	0.457	0.00288589	2.53972	significant	STAT3
1.23116e-07	-0.107504	0.222	0.305	0.00310758	2.50758	significant	BCAS2
1.2336e-07	-0.0508026	0.453	0.491	0.00311372	2.50672	significant	POMP
1.2481e-07	-0.0219497	0.604	0.615	0.00315034	2.50164	significant	LAMTOR4
1.25665e-07	-0.0666403	0.331	0.383	0.00317192	2.49868	significant	NAPA
1.30954e-07	0.00750396	0.756	0.76	0.0033054	2.48078	significant	CAPZB
1.38472e-07	0.384785	1	1	0.00349517	2.45653	significant	RPS12
1.38478e-07	-0.238616	0.115	0.277	0.00349532	2.45651	significant	C1orf21
1.43462e-07	0.150974	1	1	0.00362111	2.44116	significant	MT-CO1
1.45163e-07	-0.102669	0.238	0.309	0.00366407	2.43604	significant	TCIRG1
1.46318e-07	-0.0227058	0.61	0.625	0.0036932	2.4326	significant	SAP18
1.47018e-07	-0.13454	0.2	0.288	0.00371088	2.43052	significant	SYTL3
1.50315e-07	-0.0558422	0.402	0.449	0.00379409	2.42089	significant	RHOF
1.55454e-07	-0.00866065	0.729	0.709	0.00392381	2.40629	significant	ANXA6
1.55882e-07	-0.0825852	0.271	0.328	0.00393461	2.4051	significant	YPEL5
1.6571e-07	0.409636	0.997	0.994	0.00418269	2.37854	significant	NACA
1.74471e-07	-0.068949	0.343	0.382	0.00440383	2.35617	significant	GLIPR2
1.76847e-07	-0.0674399	0.361	0.397	0.00446378	2.3503	significant	NME2
1.89054e-07	-0.063511	0.328	0.374	0.00477192	2.32131	significant	TOMM5
1.94072e-07	-0.0682919	0.315	0.38	0.00489858	2.30993	significant	SDF4
2.00116e-07	-0.0585464	0.363	0.405	0.00505112	2.29661	significant	MYDGF
2.01021e-07	-0.0664381	0.316	0.371	0.00507397	2.29465	significant	DBNL
2.06603e-07	-0.0509386	0.534	0.549	0.00521486	2.28276	significant	TUBA1B
2.1732e-07	-0.0573205	0.376	0.425	0.00548537	2.26079	significant	MED10
2.17391e-07	-0.23347	0.114	0.278	0.00548716	2.26065	significant	LINC01871
2.26361e-07	-0.0194934	0.59	0.614	0.00571357	2.24309	significant	TSPO
2.37379e-07	-0.057814	0.364	0.397	0.00599168	2.22245	significant	DDX18
2.46378e-07	-0.219835	0.129	0.263	0.00621882	2.20629	significant	C11orf21
2.58849e-07	-0.0467731	0.434	0.478	0.00653361	2.18485	significant	PPP4C
2.60991e-07	-0.047499	0.451	0.475	0.00658766	2.18127	significant	TPR
2.77226e-07	-0.0638725	0.321	0.368	0.00699745	2.15506	significant	PHB
2.79555e-07	0.358251	0.663	0.478	0.00705626	2.15143	significant	2021-09-09
2.85463e-07	-0.075507	0.306	0.34	0.00720538	2.14234	significant	SPCS3
2.96213e-07	-0.0222416	0.591	0.606	0.00747672	2.12629	significant	KRT10
3.02934e-07	-0.212727	0.133	0.262	0.00764637	2.11654	significant	SYTL2
3.06497e-07	-0.0475269	0.419	0.438	0.00773629	2.11147	significant	C8orf59
3.31983e-07	0.0648677	0.938	0.903	0.00837959	2.07678	significant	HNRNPA2B1
3.33667e-07	-0.0665909	0.418	0.422	0.0084221	2.07458	significant	MACF1
3.34314e-07	-0.062136	0.361	0.389	0.00843843	2.07374	significant	WSB1
3.37609e-07	-0.039464	0.46	0.506	0.00852159	2.06948	significant	TCEA1
3.50705e-07	-0.0676117	0.33	0.365	0.00885214	2.05295	significant	OFD1
3.69139e-07	-0.197527	0.142	0.268	0.00931743	2.0307	significant	SAMD9L
3.88018e-07	-0.0529356	0.381	0.411	0.00979396	2.00904	significant	RAB5IF
4.05172e-07	-0.0460783	0.427	0.465	0.010227	1.99025	significant	LAMTOR1
4.14787e-07	-0.160682	0.177	0.275	0.0104696	1.98007	significant	LYST
4.40572e-07	-0.102896	0.258	0.355	0.0111205	1.95388	significant	TBX21
4.43277e-07	-0.0400563	0.449	0.463	0.0111887	1.95122	significant	RWDD1
4.54192e-07	-0.0646177	0.341	0.385	0.0114643	1.94065	significant	ARHGAP25
4.60498e-07	0.37899	0.324	0.085	0.0116234	1.93467	significant	THEMIS
4.88979e-07	-0.0533727	0.363	0.402	0.0123423	1.9086	significant	SNRPC
5.14188e-07	0.0653183	0.889	0.891	0.0129786	1.88677	significant	EIF3K
5.25293e-07	-0.0901665	0.254	0.315	0.0132589	1.87749	significant	GPR65
5.25392e-07	0.0142403	0.74	0.752	0.0132614	1.87741	significant	ATP6V0E1
5.54995e-07	-0.0507904	0.54	0.583	0.0140086	1.8536	significant	ITGA4
5.57155e-07	0.0605012	0.875	0.862	0.0140631	1.85192	significant	CHCHD2
5.64771e-07	0.00917505	0.719	0.72	0.0142554	1.84602	significant	COX5B
5.75406e-07	0.453467	0.599	0.36	0.0145238	1.83792	significant	FOS
5.85141e-07	-0.0164559	0.641	0.638	0.0147695	1.83063	significant	PPP1R18
6.11823e-07	-0.0414038	0.428	0.463	0.015443	1.81127	significant	SNX6
6.39323e-07	-0.141615	0.191	0.262	0.0161372	1.79217	significant	SAMD9
6.47628e-07	-0.0542078	0.337	0.391	0.0163468	1.78657	significant	LAMTOR5
6.59015e-07	-0.0456862	0.414	0.44	0.0166342	1.779	significant	RAB1B
6.63219e-07	-0.179112	0.16	0.246	0.0167403	1.77624	significant	IRF7
6.70592e-07	-0.0487528	0.378	0.417	0.0169264	1.77143	significant	RBM17
6.72564e-07	-0.0389958	0.502	0.497	0.0169762	1.77016	significant	MYO1G
6.86189e-07	-0.00642477	0.625	0.635	0.0173201	1.76145	significant	SF3B2
7.24264e-07	-0.119525	0.202	0.275	0.0182812	1.738	significant	SMIM37
7.27444e-07	-0.0574377	0.356	0.398	0.0183614	1.73609	significant	MOB1A
7.32506e-07	-0.012016	0.676	0.672	0.0184892	1.73308	significant	TAPBP
7.66229e-07	-0.492564	0.001	0.286	0.0193404	1.71353	significant	KIR2DL1
7.83439e-07	-0.0915945	0.231	0.305	0.0197748	1.70389	significant	SELENOS
7.9169e-07	0.0551125	0.878	0.862	0.019983	1.69934	significant	HMGB1
7.95197e-07	-0.0309661	0.568	0.569	0.0200716	1.69742	significant	WIPF1
8.04031e-07	-0.064761	0.286	0.335	0.0202945	1.69262	significant	COX17
8.10773e-07	-0.0774946	0.271	0.322	0.0204647	1.68899	significant	TUBB4B
8.14265e-07	-0.0566298	0.322	0.358	0.0205529	1.68713	significant	EIF1B
8.59592e-07	-0.0412552	0.461	0.485	0.021697	1.6636	significant	RASAL3
8.80373e-07	-0.0757312	0.276	0.343	0.0222215	1.65323	significant	RUNX3
8.81195e-07	-0.0600869	0.314	0.357	0.0222422	1.65282	significant	TMED4
8.90921e-07	-0.0234215	0.55	0.558	0.0224877	1.64805	significant	SKAP1
9.0586e-07	-0.13034	0.19	0.285	0.0228648	1.64083	significant	FAM177A1
9.06651e-07	-0.0675227	0.273	0.32	0.0228848	1.64045	significant	EIF6
9.27215e-07	-0.0559186	0.317	0.377	0.0234038	1.63071	significant	DNAJC15
1.01602e-06	-0.0644044	0.32	0.36	0.0256453	1.59099	significant	CCND2
1.01603e-06	-0.0519964	0.334	0.388	0.0256457	1.59099	significant	DGUOK
1.03124e-06	-0.070922	0.287	0.326	0.0260296	1.58453	significant	LMAN1
1.03448e-06	-0.020533	0.542	0.566	0.0261113	1.58317	significant	LSM7
1.03616e-06	0.303726	0.474	0.291	0.0261537	1.58247	significant	TNFAIP8
1.07095e-06	-0.0513892	0.348	0.382	0.0270318	1.56813	significant	XRN2
1.0921e-06	-0.456604	0	0.308	0.0275656	1.55963	significant	XIST
1.10363e-06	-0.0817824	0.251	0.3	0.0278567	1.55507	significant	TINF2
1.11473e-06	-0.00150695	0.645	0.655	0.0281369	1.55072	significant	2021-09-01
1.12761e-06	-0.0414038	0.425	0.446	0.0284619	1.54574	significant	HMGN3
1.12945e-06	0.00125967	0.778	0.812	0.0285085	1.54503	significant	GZMM
1.19897e-06	-0.0561239	0.31	0.337	0.0302631	1.51909	significant	LSM6
1.22051e-06	-0.0471053	0.37	0.397	0.0308069	1.51135	significant	SELENOK
1.26878e-06	-0.0371495	0.529	0.552	0.0320252	1.49451	significant	ARL4C
1.42072e-06	-0.0528774	0.356	0.382	0.0358605	1.44538	significant	CHST12
1.42146e-06	-0.0165762	0.582	0.595	0.0358791	1.44516	significant	HNRNPA3
1.43316e-06	0.334184	0.356	0.14	0.0361744	1.4416	significant	CAMK4
1.48591e-06	-0.0367315	0.504	0.514	0.0375059	1.4259	significant	ARHGAP30
1.50159e-06	-0.0505821	0.336	0.358	0.0379016	1.42134	significant	MRPL43
1.53377e-06	-0.0972456	0.219	0.291	0.038714	1.41213	significant	G6PD
1.54545e-06	-0.0428905	0.388	0.42	0.0390088	1.40884	significant	TBRG1
1.73829e-06	-0.0977201	0.232	0.285	0.0438762	1.35777	significant	LAIR1
1.80018e-06	-0.157175	0.154	0.262	0.0454384	1.34258	significant	RAB24
1.83011e-06	0.0806382	0.955	0.94	0.0461937	1.33542	significant	TXNIP
1.85117e-06	-0.0255711	0.506	0.498	0.0467255	1.33045	significant	TECR
1.89499e-06	0.156846	0.993	0.986	0.0478315	1.32029	significant	EEF1D
1.93051e-06	-0.0626882	0.29	0.348	0.048728	1.31222	significant	TGOLN2
1.93519e-06	-0.0750035	0.271	0.332	0.0488461	1.31117	significant	APOBEC3C
1.95701e-06	-0.0721052	0.325	0.358	0.0493969	1.3063	significant	CBLB
2.07333e-06	-0.0439343	0.356	0.394	0.052333	1.28122	non-sig	PIN1
2.07905e-06	-0.0361833	0.458	0.451	0.0524774	1.28003	non-sig	SERPINB1
2.0955e-06	-0.0658878	0.292	0.346	0.0528925	1.27661	non-sig	DDX21
2.1423e-06	-0.0327995	0.45	0.469	0.0540739	1.26701	non-sig	SPCS2
2.22482e-06	0.334309	0.67	0.514	0.0561568	1.2506	non-sig	ATP5F1B
2.24901e-06	-0.0254965	0.489	0.5	0.0567672	1.2459	non-sig	SF3B5
2.31701e-06	-0.0486927	0.324	0.366	0.0584837	1.23297	non-sig	MEA1
2.42233e-06	-0.0363961	0.43	0.469	0.061142	1.21366	non-sig	SRI
2.43924e-06	0.000517529	0.615	0.649	0.0615689	1.21064	non-sig	NDUFB9
2.44272e-06	-0.0469768	0.363	0.365	0.0616567	1.21002	non-sig	TRA2B
2.52491e-06	-0.046118	0.362	0.391	0.0637314	1.19565	non-sig	DDX6
2.57833e-06	-0.04104	0.386	0.434	0.0650796	1.18655	non-sig	ZC3H15
2.66776e-06	-0.028785	0.496	0.512	0.0673368	1.17175	non-sig	SMCHD1
2.79687e-06	-0.0729558	0.245	0.303	0.0705957	1.15122	non-sig	ETFA
2.81137e-06	-0.0512673	0.314	0.348	0.0709618	1.14898	non-sig	ILK
2.88518e-06	0.0290291	0.833	0.832	0.0728248	1.13772	non-sig	ANXA1
2.88989e-06	-0.065891	0.269	0.315	0.0729438	1.13701	non-sig	ACADVL
2.90184e-06	-0.0689324	0.272	0.317	0.0732453	1.13522	non-sig	YTHDC1
2.9864e-06	-0.0503444	0.315	0.348	0.0753797	1.12275	non-sig	LSM5
2.99176e-06	-0.0614359	0.264	0.32	0.0755149	1.12197	non-sig	KXD1
3.05311e-06	0.0514675	0.84	0.829	0.0770635	1.11315	non-sig	EVL
3.13302e-06	-0.0204472	0.489	0.549	0.0790805	1.10193	non-sig	TXN
3.19635e-06	-0.0289191	0.439	0.466	0.080679	1.09324	non-sig	COPE
3.35995e-06	0.359222	0.319	0.126	0.0848084	1.07156	non-sig	NELL2
3.46493e-06	-0.0262154	0.462	0.492	0.0874583	1.0582	non-sig	SEM1
3.54595e-06	-0.0403183	0.463	0.502	0.0895033	1.04816	non-sig	ITGB7
3.62111e-06	-0.224856	0.106	0.254	0.0914005	1.03905	non-sig	OASL
3.738e-06	-0.138712	0.173	0.257	0.0943509	1.02525	non-sig	EIF2AK2
3.81059e-06	0.322048	0.368	0.174	0.0961832	1.0169	non-sig	INPP4B
3.87422e-06	-0.2248	0.108	0.249	0.0977891	1.00971	non-sig	TYMP
4.13985e-06	-0.0373383	0.381	0.402	0.104494	0.980909	non-sig	RAB2A
4.35868e-06	-0.0610908	0.278	0.312	0.110018	0.958538	non-sig	RPS6KA1
4.57288e-06	-0.418035	0.015	0.278	0.115424	0.937704	non-sig	KIR3DL2
4.76433e-06	-0.0350286	0.402	0.415	0.120256	0.919892	non-sig	TMEM109
4.76992e-06	-0.112678	0.186	0.268	0.120398	0.919382	non-sig	NLRC3
4.86642e-06	-0.0386831	0.375	0.415	0.122833	0.910683	non-sig	CDC42SE1
5.01029e-06	-0.0649719	0.286	0.318	0.126465	0.898031	non-sig	UHMK1
5.06859e-06	0.0450773	0.795	0.806	0.127936	0.893006	non-sig	TAGLN2
5.16026e-06	-0.0820177	0.236	0.291	0.13025	0.885222	non-sig	LPCAT1
5.45902e-06	-0.0474471	0.318	0.342	0.137791	0.860779	non-sig	SBDS
5.4721e-06	-0.0738732	0.246	0.289	0.138121	0.859739	non-sig	PAFAH1B1
5.6339e-06	-0.0568221	0.267	0.322	0.142205	0.847085	non-sig	RAB14
5.94082e-06	-0.16746	0.146	0.255	0.149952	0.824047	non-sig	FCRL3
6.19981e-06	-0.0661085	0.269	0.315	0.156489	0.805515	non-sig	VPS13C
6.33498e-06	-0.047606	0.322	0.338	0.159901	0.796148	non-sig	FLOT1
6.4807e-06	0.0103759	0.623	0.634	0.163579	0.786272	non-sig	LRRFIP1
6.61796e-06	-0.0542398	0.275	0.311	0.167044	0.777169	non-sig	LAMTOR2
6.71575e-06	-0.0689382	0.247	0.311	0.169512	0.770799	non-sig	COPZ1
6.76709e-06	-0.0386511	0.366	0.391	0.170808	0.767491	non-sig	SP110
6.92381e-06	-0.0247873	0.481	0.483	0.174764	0.757548	non-sig	LAMP1
7.43855e-06	-0.0791775	0.249	0.297	0.187756	0.726405	non-sig	OGT
7.52084e-06	-0.034679	0.358	0.408	0.189834	0.721627	non-sig	NDUFAF3
7.75218e-06	-0.126029	0.172	0.266	0.195673	0.708469	non-sig	JAKMIP1
7.97207e-06	-0.0430021	0.328	0.357	0.201223	0.696322	non-sig	TES
8.4335e-06	-0.037641	0.384	0.395	0.21287	0.671885	non-sig	ZBTB38
8.67463e-06	0.327842	0.346	0.143	0.218956	0.659643	non-sig	CD5
8.75357e-06	-0.074326	0.239	0.305	0.220949	0.655708	non-sig	KLF3
8.85484e-06	-0.0265682	0.406	0.458	0.223505	0.650713	non-sig	NDUFA6
9.4254e-06	0.365706	0.848	0.732	0.237907	0.623594	non-sig	CD48
9.47191e-06	-0.0682228	0.243	0.297	0.23908	0.621456	non-sig	HPS1
9.60425e-06	-0.0376169	0.345	0.377	0.242421	0.61543	non-sig	PSMA6
9.64477e-06	-0.0235748	0.439	0.448	0.243444	0.613602	non-sig	SNRPD3
9.94546e-06	-0.0277906	0.403	0.425	0.251033	0.600269	non-sig	EMD
1.02966e-05	0.309917	0.402	0.24	0.259896	0.5852	non-sig	TCF7
1.0315e-05	-0.0297391	0.378	0.403	0.26036	0.584426	non-sig	NDUFS6
1.03407e-05	-0.0612151	0.271	0.303	0.26101	0.583343	non-sig	TSPAN14
1.05237e-05	0.440237	0.269	0.052	0.265629	0.575724	non-sig	AQP3
1.05299e-05	-0.0530851	0.286	0.329	0.265786	0.575467	non-sig	RSRC2
1.05835e-05	0.504494	0.646	0.505	0.267139	0.573263	non-sig	GZMK
1.07853e-05	-0.0642139	0.241	0.294	0.272233	0.56506	non-sig	UBE2E3
1.21802e-05	0.0266792	0.804	0.786	0.307441	0.512238	non-sig	LCP1
1.22262e-05	-0.0592914	0.317	0.354	0.308602	0.510601	non-sig	IL2RB
1.23679e-05	-0.0270622	0.413	0.423	0.312179	0.505597	non-sig	DDX46
1.23919e-05	0.00636666	0.61	0.609	0.312783	0.504757	non-sig	TMEM59
1.26341e-05	-0.129997	0.173	0.246	0.318897	0.496349	non-sig	IFI35
1.33539e-05	0.0566656	0.821	0.814	0.337066	0.472286	non-sig	GMFG
1.36221e-05	0.0151595	0.645	0.637	0.343836	0.463648	non-sig	SF1
1.3919e-05	-0.0651223	0.236	0.285	0.351331	0.454284	non-sig	NDUFA10
1.41888e-05	-0.0473548	0.283	0.317	0.358139	0.445948	non-sig	SNRPE
1.50801e-05	0.317615	0.687	0.522	0.380638	0.419488	non-sig	ANP32B
1.53606e-05	-0.100906	0.199	0.252	0.387716	0.411487	non-sig	CYB561D2
1.54691e-05	0.301252	0.572	0.38	0.390455	0.40843	non-sig	DNAJB1
1.55037e-05	0.292471	0.392	0.22	0.391328	0.407459	non-sig	FKBP11
1.5906e-05	-0.0167418	0.449	0.466	0.401485	0.396331	non-sig	REEP5
1.61063e-05	-0.0192961	0.434	0.465	0.40654	0.390897	non-sig	SNRPG
1.63115e-05	-0.0278978	0.377	0.4	0.411718	0.3854	non-sig	PGLS
1.74125e-05	-0.0219886	0.405	0.457	0.439508	0.357033	non-sig	NOP10
1.81793e-05	-0.0515727	0.294	0.312	0.458864	0.338316	non-sig	KCNAB2
1.82596e-05	-0.0412131	0.306	0.326	0.46089	0.336403	non-sig	AAK1
1.91126e-05	0.00201438	0.577	0.572	0.482421	0.316574	non-sig	P4HB
1.92593e-05	-0.052618	0.266	0.289	0.486123	0.313253	non-sig	PITPNC1
1.94281e-05	-0.0882653	0.21	0.263	0.490384	0.309464	non-sig	MLLT6
2.02392e-05	-0.0978618	0.191	0.257	0.510857	0.291701	non-sig	NSD1
2.03197e-05	-0.141162	0.158	0.237	0.51289	0.289976	non-sig	MUC20-OT1
2.188e-05	0.0256357	0.651	0.654	0.552273	0.257846	non-sig	UQCRH
2.29633e-05	-0.040931	0.273	0.318	0.579618	0.236858	non-sig	POLR2K
2.30373e-05	-0.0360083	0.343	0.358	0.581486	0.235461	non-sig	RBCK1
2.36698e-05	0.334315	0.74	0.578	0.59745	0.223698	non-sig	TRAF3IP3
2.42187e-05	-0.0071995	0.496	0.518	0.611305	0.213742	non-sig	DYNLRB1
2.44256e-05	-0.0223886	0.396	0.412	0.616527	0.210048	non-sig	KTN1
2.47669e-05	0.277342	0.462	0.277	0.62514	0.204023	non-sig	CMPK1
2.50177e-05	-0.144218	0.145	0.246	0.631471	0.199646	non-sig	TNFSF14
2.55565e-05	-0.0201457	0.391	0.437	0.645072	0.190392	non-sig	MRPS34
2.58516e-05	-0.217175	0.104	0.226	0.652521	0.185405	non-sig	RELB
2.61047e-05	-0.0713089	0.211	0.266	0.65891	0.181174	non-sig	RAB9A
2.69861e-05	-0.072491	0.231	0.271	0.681155	0.166754	non-sig	PTRHD1
2.92905e-05	0.0405686	0.774	0.74	0.73932	0.131167	non-sig	NCL
2.92954e-05	0.328591	0.721	0.568	0.739445	0.131094	non-sig	EIF4A2
3.06084e-05	-0.05159	0.258	0.288	0.772587	0.112053	non-sig	ZRANB2
3.0846e-05	-0.0429943	0.268	0.323	0.778584	0.108695	non-sig	GYG1
3.08873e-05	0.285132	0.52	0.345	0.779625	0.108114	non-sig	VSIR
3.09293e-05	-0.0888418	0.218	0.28	0.780685	0.107524	non-sig	HLA-DQB1
3.33274e-05	-0.0384235	0.286	0.312	0.841218	0.0750914	non-sig	MRPL52
3.36773e-05	-0.0820982	0.197	0.26	0.85005	0.0705556	non-sig	TSR2
3.39705e-05	-0.0631872	0.241	0.283	0.857448	0.0667921	non-sig	NUB1
3.42553e-05	-0.0162522	0.496	0.515	0.864638	0.0631655	non-sig	LBH
3.45624e-05	-0.039593	0.279	0.305	0.872389	0.0592899	non-sig	LYPLA2
3.5037e-05	-0.0233732	0.371	0.38	0.884368	0.0533669	non-sig	CCNDBP1
3.58335e-05	-0.124094	0.162	0.242	0.904473	0.0436044	non-sig	SLC20A1
3.61637e-05	-0.0152224	0.474	0.462	0.912808	0.0396207	non-sig	HIST1H4C
3.85354e-05	-0.0640787	0.229	0.297	0.972671	0.0120338	non-sig	ARHGEF3
3.91739e-05	-0.108191	0.203	0.286	0.988788	0.00489683	non-sig	CLIC3
4.27662e-05	-0.0348995	0.291	0.311	1	0	non-sig	TMCO1
4.29701e-05	-0.0497523	0.258	0.298	1	0	non-sig	POLR2I
4.37286e-05	0.0140013	0.61	0.605	1	0	non-sig	DRAP1
4.47219e-05	0.318648	0.695	0.548	1	0	non-sig	EIF3H
4.47964e-05	-0.0598122	0.252	0.277	1	0	non-sig	BATF
4.55544e-05	-0.0594178	0.228	0.272	1	0	non-sig	GPAA1
4.86802e-05	0.0121686	0.596	0.615	1	0	non-sig	WDR1
4.92419e-05	-0.0175498	0.388	0.398	1	0	non-sig	DNAJC8
4.92857e-05	-0.0143459	0.402	0.429	1	0	non-sig	GADD45GIP1
4.99923e-05	-0.0262825	0.325	0.328	1	0	non-sig	KDELR1
5.21632e-05	-0.042849	0.272	0.306	1	0	non-sig	TMEM256
5.23389e-05	0.399268	0.296	0.174	1	0	non-sig	AL138963.3
5.27274e-05	-0.0179379	0.383	0.385	1	0	non-sig	BANF1
5.33232e-05	-0.086855	0.189	0.252	1	0	non-sig	TIMM10
5.33887e-05	-0.0345572	0.279	0.311	1	0	non-sig	ZMAT2
5.4191e-05	-0.029209	0.427	0.415	1	0	non-sig	EMB
5.4217e-05	-0.018669	0.409	0.409	1	0	non-sig	RTN4
5.53795e-05	-0.00293447	0.487	0.482	1	0	non-sig	HSPE1
5.57791e-05	-0.0553769	0.228	0.274	1	0	non-sig	EMC3
5.69567e-05	0.580408	0.16	0.006	1	0	non-sig	TRAV8-1
5.74105e-05	0.0582641	0.769	0.742	1	0	non-sig	APRT
5.75181e-05	-0.119883	0.158	0.24	1	0	non-sig	CNOT4
5.78138e-05	0.00189235	0.538	0.525	1	0	non-sig	2021-09-06
5.81555e-05	-0.0671284	0.22	0.26	1	0	non-sig	DNAJB14
5.9685e-05	-0.130476	0.149	0.243	1	0	non-sig	ANXA4
6.04018e-05	-0.072787	0.201	0.26	1	0	non-sig	VPS4B
6.09313e-05	-0.031293	0.311	0.343	1	0	non-sig	TSEN54
6.12103e-05	0.429453	0.55	0.383	1	0	non-sig	mm10---Lars2
6.19739e-05	-0.0795517	0.197	0.254	1	0	non-sig	TNIK
6.2447e-05	-0.0116116	0.461	0.477	1	0	non-sig	SASH3
6.32157e-05	-0.0373498	0.302	0.308	1	0	non-sig	LNPEP
6.37059e-05	0.330517	0.311	0.103	1	0	non-sig	FOSB
6.37346e-05	-0.0128203	0.399	0.425	1	0	non-sig	C19orf70
6.59365e-05	-0.033522	0.307	0.318	1	0	non-sig	PHF11
6.59687e-05	-0.000972021	0.487	0.5	1	0	non-sig	PSMB6
6.86096e-05	-0.0160743	0.394	0.42	1	0	non-sig	DSTN
6.93121e-05	-0.0515285	0.252	0.289	1	0	non-sig	PRPF4B
7.00255e-05	-0.118428	0.168	0.228	1	0	non-sig	STARD3NL
7.04826e-05	-0.0257539	0.342	0.355	1	0	non-sig	IFI16
7.09143e-05	-0.0460987	0.246	0.28	1	0	non-sig	RAB8A
7.15177e-05	-0.140106	0.148	0.231	1	0	non-sig	MAP3K8
7.4249e-05	-0.101917	0.177	0.243	1	0	non-sig	IDI1
7.71333e-05	-0.0194934	0.35	0.378	1	0	non-sig	RSBN1L
7.74074e-05	0.0994451	0.89	0.866	1	0	non-sig	COMMD6
7.95295e-05	-0.0450437	0.249	0.286	1	0	non-sig	SH3GLB1
8.04128e-05	0.156978	0.99	0.991	1	0	non-sig	GAPDH
8.04967e-05	-0.0320554	0.3	0.317	1	0	non-sig	DDX39A
8.15351e-05	-0.0129752	0.398	0.415	1	0	non-sig	KIF2A
8.20741e-05	-0.0626761	0.208	0.265	1	0	non-sig	RHEB
8.20748e-05	-0.0251233	0.319	0.354	1	0	non-sig	OSBPL8
8.41381e-05	-0.00637165	0.446	0.452	1	0	non-sig	LMAN2
8.64975e-05	-0.0290781	0.301	0.322	1	0	non-sig	GOLGA7
8.68018e-05	0.311177	0.514	0.405	1	0	non-sig	PLP2
8.74664e-05	-0.00820515	0.436	0.44	1	0	non-sig	PPP1R12A
8.75491e-05	-0.0344266	0.297	0.308	1	0	non-sig	SMG1
8.8269e-05	-0.0468952	0.24	0.278	1	0	non-sig	REXO2
8.91431e-05	-0.0445558	0.245	0.298	1	0	non-sig	MCRIP1
9.02373e-05	0.0198159	0.643	0.618	1	0	non-sig	FUS
9.18206e-05	-0.0437491	0.261	0.295	1	0	non-sig	DNTTIP2
9.3199e-05	0.446805	0.235	0	1	0	non-sig	IGLV3-1
9.57788e-05	-0.00212345	0.643	0.583	1	0	non-sig	DUSP1
9.86472e-05	-0.0323063	0.267	0.291	1	0	non-sig	MPC2
9.98551e-05	-0.240138	0.077	0.225	1	0	non-sig	RHOB
0.000103238	0.301979	0.574	0.394	1	0	non-sig	ALOX5AP
0.000103285	-0.0220274	0.322	0.352	1	0	non-sig	RASA3
0.000106884	-0.273246	0.053	0.243	1	0	non-sig	LINC00944
0.000107442	-0.089628	0.19	0.245	1	0	non-sig	ARID5B
0.000109367	-0.0487157	0.243	0.263	1	0	non-sig	JMJD1C
0.000110143	-0.247378	0.069	0.234	1	0	non-sig	MTSS1
0.000111481	0.00840023	0.53	0.529	1	0	non-sig	PSMB3
0.000112283	-0.00269028	0.659	0.649	1	0	non-sig	ZFP36
0.000112414	-0.0722304	0.203	0.251	1	0	non-sig	RNMT
0.000115876	-0.0194401	0.319	0.338	1	0	non-sig	SNRPA
0.000117338	-0.0176875	0.399	0.486	1	0	non-sig	ITGB1
0.00011774	0.376147	0.999	0.995	1	0	non-sig	RPL37
0.00011895	-0.0219005	0.313	0.326	1	0	non-sig	TIAL1
0.000120952	-0.0499615	0.239	0.269	1	0	non-sig	PPM1K
0.000121419	-0.00868319	0.399	0.418	1	0	non-sig	ATP6V0B
0.00012584	-0.0567583	0.22	0.258	1	0	non-sig	ATG12
0.000126409	0.30518	0.322	0.115	1	0	non-sig	SNHG7
0.00012875	0.0317712	0.653	0.626	1	0	non-sig	SPCS1
0.000129555	-0.0733912	0.203	0.249	1	0	non-sig	PTPN22
0.000134729	0.368486	0.986	0.949	1	0	non-sig	PFDN5
0.00013582	-0.0093364	0.391	0.394	1	0	non-sig	OCIAD1
0.000137568	-0.0133733	0.356	0.355	1	0	non-sig	COPS6
0.000140013	-0.0296132	0.276	0.317	1	0	non-sig	GTF3C6
0.000147536	0.026584	0.617	0.592	1	0	non-sig	ARPC5
0.000148137	-0.0277405	0.29	0.308	1	0	non-sig	STAT4
0.000148544	-0.0669344	0.203	0.249	1	0	non-sig	DPM3
0.000148704	0.363754	1	1	1	0	non-sig	RPL30
0.000149413	-0.0184476	0.316	0.335	1	0	non-sig	SNRPB2
0.000154492	0.0229966	0.59	0.591	1	0	non-sig	CDC37
0.00015512	0.0191534	0.564	0.586	1	0	non-sig	NDUFB10
0.000155228	-0.0613576	0.211	0.255	1	0	non-sig	ODF2L
0.000159635	-0.102038	0.198	0.209	1	0	non-sig	NR4A2
0.000161001	-0.0891759	0.175	0.24	1	0	non-sig	C19orf25
0.00016268	0.00879993	0.503	0.5	1	0	non-sig	NDUFB4
0.000163822	-0.0258787	0.285	0.318	1	0	non-sig	MT1X
0.000163922	-0.0291941	0.263	0.3	1	0	non-sig	STARD7
0.000163953	0.245018	0.999	1	1	0	non-sig	RPS15A
0.000170286	0.00624358	0.472	0.488	1	0	non-sig	HSPB1
0.000176221	-0.00449957	0.425	0.455	1	0	non-sig	TUBA1A
0.000179796	-0.0548754	0.219	0.271	1	0	non-sig	CLK1
0.000182955	-0.0145199	0.367	0.371	1	0	non-sig	KRAS
0.000182987	-0.189628	0.096	0.228	1	0	non-sig	CST3
0.000184195	0.0203397	0.602	0.58	1	0	non-sig	TUBB
0.000194269	-0.00852884	0.366	0.385	1	0	non-sig	PDCD5
0.000204389	-0.018281	0.312	0.318	1	0	non-sig	CTSS
0.000207985	-0.0540358	0.215	0.266	1	0	non-sig	CCDC59
0.000211252	-0.0773567	0.188	0.237	1	0	non-sig	BLOC1S1
0.000213129	0.333451	0.814	0.668	1	0	non-sig	SRSF5
0.000213958	-0.00428958	0.392	0.395	1	0	non-sig	NDUFS8
0.000216712	-0.0238434	0.307	0.312	1	0	non-sig	PCM1
0.000216748	0.00836902	0.483	0.498	1	0	non-sig	NDUFA12
0.000217351	-0.00200894	0.452	0.458	1	0	non-sig	SPN
0.000227576	-0.00317806	0.397	0.409	1	0	non-sig	NDUFA2
0.000227833	-0.0758277	0.184	0.238	1	0	non-sig	SLC10A3
0.000228444	0.00930965	0.485	0.498	1	0	non-sig	HP1BP3
0.000231697	-0.00803682	0.386	0.403	1	0	non-sig	CASP4
0.000231805	0.115966	0.908	0.909	1	0	non-sig	ATP5MG
0.000235903	-0.0427823	0.239	0.255	1	0	non-sig	GNAI3
0.000243435	-0.138572	0.143	0.205	1	0	non-sig	HIST1H1C
0.000244679	-0.00129644	0.402	0.425	1	0	non-sig	MEAF6
0.000254986	-0.0280973	0.267	0.297	1	0	non-sig	FDFT1
0.000255661	-0.0759479	0.183	0.242	1	0	non-sig	AKR7A2
0.000267617	0.00646403	0.47	0.471	1	0	non-sig	ATP5F1C
0.00027391	0.0036812	0.45	0.437	1	0	non-sig	ANAPC11
0.000275024	-0.0492936	0.227	0.255	1	0	non-sig	NLRC5
0.000275403	0.0475352	0.691	0.66	1	0	non-sig	ARF1
0.000279463	-0.091952	0.172	0.235	1	0	non-sig	MINOS1
0.000282294	-0.25772	0.076	0.189	1	0	non-sig	TNF
0.000285495	-0.0391133	0.251	0.268	1	0	non-sig	CKLF
0.000286755	-0.0225039	0.276	0.295	1	0	non-sig	USP16
0.000286923	-0.0514808	0.224	0.246	1	0	non-sig	UFM1
0.000288051	-0.00665993	0.358	0.38	1	0	non-sig	PUF60
0.000300119	-0.0329709	0.247	0.272	1	0	non-sig	CNOT2
0.000301273	-0.00992792	0.332	0.338	1	0	non-sig	POLR2G
0.000306664	-0.0780523	0.18	0.242	1	0	non-sig	BTN3A3
0.00030745	-0.0169143	0.315	0.326	1	0	non-sig	PSTPIP1
0.00030765	-0.00870838	0.342	0.343	1	0	non-sig	ACP1
0.000309817	-0.0160812	0.31	0.314	1	0	non-sig	SUPT4H1
0.000310108	-0.00923876	0.329	0.34	1	0	non-sig	FUNDC2
0.00031108	0.034553	0.611	0.575	1	0	non-sig	CIB1
0.000311225	-0.0200235	0.298	0.311	1	0	non-sig	DECR1
0.000321727	0.265903	0.394	0.248	1	0	non-sig	TRADD
0.000325134	0.00264719	0.457	0.454	1	0	non-sig	BZW1
0.000325565	-0.00819064	0.349	0.36	1	0	non-sig	RER1
0.00032586	-0.0334973	0.251	0.269	1	0	non-sig	MIER1
0.000329183	0.0703171	0.78	0.738	1	0	non-sig	NDUFA4
0.000330449	-0.0204611	0.281	0.298	1	0	non-sig	LYSMD2
0.000332193	0.265999	0.572	0.395	1	0	non-sig	ST13
0.000339586	-0.00767574	0.347	0.351	1	0	non-sig	RNH1
0.000344806	-0.0709317	0.182	0.242	1	0	non-sig	SMIM12
0.000345951	0.00437537	0.428	0.429	1	0	non-sig	PDCD6
0.000346811	0.0123469	0.491	0.494	1	0	non-sig	SSBP1
0.000347049	-0.0590963	0.202	0.246	1	0	non-sig	SNHG15
0.000347481	0.366667	0.935	0.858	1	0	non-sig	HSP90AA1
0.000361399	-0.0758277	0.175	0.24	1	0	non-sig	DNAJC3
0.000362094	-0.00836062	0.326	0.351	1	0	non-sig	RNF187
0.0003672	-0.0218405	0.294	0.3	1	0	non-sig	NFATC3
0.000377937	-0.00248542	0.367	0.371	1	0	non-sig	SCAMP2
0.000381698	0.266682	0.499	0.354	1	0	non-sig	TMEM123
0.000382867	-0.0678982	0.194	0.235	1	0	non-sig	SLFN12L
0.000387134	-0.0263664	0.262	0.265	1	0	non-sig	CCSER2
0.000387948	-0.0160142	0.288	0.303	1	0	non-sig	CYBC1
0.000390993	-0.111681	0.158	0.214	1	0	non-sig	HIST1H1D
0.000392541	-0.00889328	0.315	0.326	1	0	non-sig	CHMP2A
0.000397932	0.0572666	0.769	0.695	1	0	non-sig	TMBIM6
0.000399454	-0.00504308	0.341	0.351	1	0	non-sig	ADRM1
0.00040234	-0.0788663	0.182	0.228	1	0	non-sig	CDK11A
0.000402894	-0.0509668	0.217	0.243	1	0	non-sig	WHAMM
0.000415258	-0.142195	0.143	0.194	1	0	non-sig	RPS17
0.000419159	-0.378476	0.005	0.245	1	0	non-sig	KLRC2
0.000419538	0.125707	0.938	0.934	1	0	non-sig	PPDPF
0.00042556	-0.0701173	0.186	0.228	1	0	non-sig	H2AFJ
0.000429904	-0.00095077	0.382	0.391	1	0	non-sig	SNX17
0.000431072	-0.0240064	0.256	0.269	1	0	non-sig	PSMA3
0.00043422	0.0634332	0.727	0.729	1	0	non-sig	ATP5F1D
0.000434256	0.0201349	0.534	0.535	1	0	non-sig	VCP
0.000440268	-0.00543653	0.343	0.351	1	0	non-sig	NDUFB3
0.000446961	0.00510706	0.438	0.426	1	0	non-sig	RNF7
0.000454767	-0.0478677	0.215	0.249	1	0	non-sig	RPL7L1
0.000461038	-0.142227	0.12	0.215	1	0	non-sig	CYB561
0.000462376	-0.019484	0.27	0.289	1	0	non-sig	FIBP
0.000463958	-0.102224	0.152	0.231	1	0	non-sig	IL2RG
0.00046472	0.254099	0.413	0.246	1	0	non-sig	TKT
0.000465408	0.0133412	0.472	0.477	1	0	non-sig	MRPS21
0.000465453	-0.059181	0.198	0.235	1	0	non-sig	AGGF1
0.000468133	-0.040939	0.223	0.252	1	0	non-sig	NUDT5
0.000472988	-0.200214	0.205	0.366	1	0	non-sig	FGFBP2
0.000473078	-0.0137081	0.329	0.326	1	0	non-sig	LUC7L3
0.000475878	-0.1563	0.113	0.212	1	0	non-sig	MCTP2
0.000479423	-0.00382486	0.398	0.398	1	0	non-sig	STOM
0.00048671	-0.0277108	0.251	0.274	1	0	non-sig	VPS36
0.000506949	-0.136616	0.125	0.217	1	0	non-sig	PRDM1
0.000513906	0.368727	1	0.998	1	0	non-sig	RPL7A
0.000516919	-0.138301	0.145	0.203	1	0	non-sig	MX1
0.00054324	-0.120101	0.139	0.211	1	0	non-sig	AGTPBP1
0.000544117	-0.0209181	0.258	0.275	1	0	non-sig	LUC7L2
0.000545513	-0.0166855	0.271	0.283	1	0	non-sig	PRPF6
0.00054636	0.0175082	0.495	0.489	1	0	non-sig	MDH2
0.000554737	0.00993766	0.451	0.44	1	0	non-sig	SYTL1
0.000558384	0.0643461	0.744	0.709	1	0	non-sig	HCLS1
0.000565563	0.00386841	0.399	0.389	1	0	non-sig	ILF3
0.000568865	-0.0531156	0.209	0.238	1	0	non-sig	CHURC1
0.000571912	-0.0205132	0.262	0.28	1	0	non-sig	DCAF7
0.000571969	-0.00818771	0.326	0.338	1	0	non-sig	CSNK1A1
0.000575022	-0.0771068	0.177	0.223	1	0	non-sig	C7orf50
0.000580095	0.295489	0.305	0.123	1	0	non-sig	DGKA
0.000583538	-0.035886	0.22	0.255	1	0	non-sig	MRPL16
0.000590176	-0.00251208	0.344	0.345	1	0	non-sig	HM13
0.000607171	-0.00290983	0.396	0.392	1	0	non-sig	TRIM22
0.000615828	-0.00408089	0.355	0.328	1	0	non-sig	CMTM3
0.000620259	0.0246255	0.532	0.522	1	0	non-sig	SNU13
0.000620376	-0.0698632	0.181	0.229	1	0	non-sig	NMRAL1
0.000623187	-0.00693009	0.311	0.312	1	0	non-sig	TMEM179B
0.000632712	-0.0542969	0.196	0.234	1	0	non-sig	MRPL55
0.000634545	-0.00925443	0.303	0.322	1	0	non-sig	PCNP
0.000636901	0.00311412	0.385	0.388	1	0	non-sig	NDUFV1
0.00064251	0.0365688	0.596	0.595	1	0	non-sig	ARHGDIA
0.000642739	-0.0281162	0.253	0.265	1	0	non-sig	PCSK7
0.000643047	0.257263	0.517	0.385	1	0	non-sig	NSA2
0.000645292	0.368643	1	1	1	0	non-sig	MT-ATP6
0.000646794	-0.139482	0.116	0.215	1	0	non-sig	ZBP1
0.000658976	-0.0763068	0.176	0.223	1	0	non-sig	MAP4
0.00066367	-0.0571901	0.197	0.235	1	0	non-sig	CHCHD5
0.000664281	-0.00617102	0.332	0.34	1	0	non-sig	PPP1R15A
0.000667511	0.346277	0.739	0.631	1	0	non-sig	TRBC2
0.000687301	-0.0233188	0.25	0.269	1	0	non-sig	TOX4
0.000690644	-0.00783399	0.307	0.325	1	0	non-sig	SDF2L1
0.000694598	0.000488699	0.347	0.358	1	0	non-sig	UQCRC1
0.000694834	0.0138129	0.528	0.478	1	0	non-sig	PDCD4
0.00070752	0.00182782	0.355	0.371	1	0	non-sig	EMC4
0.000714762	0.0163618	0.477	0.475	1	0	non-sig	SH3KBP1
0.000724521	-0.0182084	0.275	0.294	1	0	non-sig	RORA
0.000724723	-0.00959287	0.307	0.32	1	0	non-sig	CRBN
0.000741454	0.00401248	0.415	0.412	1	0	non-sig	PRPF38B
0.000754922	-0.00465393	0.323	0.322	1	0	non-sig	SRPK2
0.000756158	-0.00158421	0.356	0.34	1	0	non-sig	YME1L1
0.000758903	-0.155483	0.11	0.206	1	0	non-sig	KLF10
0.00076981	-0.0719959	0.177	0.226	1	0	non-sig	ADAM10
0.000771451	-0.00873088	0.283	0.285	1	0	non-sig	SUCLG1
0.000775154	-0.0122757	0.293	0.314	1	0	non-sig	KDM5A
0.000782047	0.0115782	0.426	0.428	1	0	non-sig	VAPA
0.000784231	-0.012496	0.265	0.271	1	0	non-sig	OGFR
0.00078752	0.00466606	0.392	0.382	1	0	non-sig	ACAP2
0.000793235	0.0288177	0.542	0.523	1	0	non-sig	PTPN6
0.000802506	0.018865	0.497	0.466	1	0	non-sig	PAIP2
0.000815738	-0.12475	0.125	0.222	1	0	non-sig	MT1E
0.000817404	-0.0106449	0.311	0.317	1	0	non-sig	NAP1L4
0.00084224	-0.0361332	0.23	0.243	1	0	non-sig	ANP32E
0.000844908	0.0426945	0.621	0.592	1	0	non-sig	HMGN1
0.000859973	-0.287646	0.047	0.192	1	0	non-sig	CCL3
0.000861551	-0.00907009	0.299	0.325	1	0	non-sig	SNRNP200
0.000867615	-0.00691068	0.295	0.311	1	0	non-sig	EAPP
0.000882401	0.26236	0.576	0.445	1	0	non-sig	PHB2
0.000883154	-0.0489524	0.2	0.225	1	0	non-sig	FYTTD1
0.000890203	-0.00798875	0.277	0.289	1	0	non-sig	LSM10
0.000901187	-0.0387219	0.218	0.234	1	0	non-sig	MRPS5
0.000902943	-0.0481046	0.203	0.238	1	0	non-sig	HECTD1
0.000906655	-0.038108	0.215	0.249	1	0	non-sig	DDRGK1
0.000914688	0.271152	0.591	0.449	1	0	non-sig	ZFAS1
0.00092187	-0.0972043	0.152	0.212	1	0	non-sig	RNF19A
0.000925284	-0.0909277	0.152	0.218	1	0	non-sig	ATXN7L3B
0.00094277	-0.00541334	0.367	0.365	1	0	non-sig	AKAP9
0.000951075	-0.0481946	0.194	0.237	1	0	non-sig	MRPL36
0.000953371	-0.0251634	0.267	0.291	1	0	non-sig	PRKCB
0.000973071	-0.0500548	0.199	0.223	1	0	non-sig	PBDC1
0.00098385	0.00648936	0.385	0.389	1	0	non-sig	FBXW5
0.000984796	-0.233968	0.053	0.223	1	0	non-sig	TRAV8-3
0.000984982	0.254138	0.423	0.298	1	0	non-sig	CD6
0.000986583	-0.00232767	0.298	0.305	1	0	non-sig	YTHDF2
0.000998482	0.00839005	0.4	0.392	1	0	non-sig	SCAF11
0.00101991	-0.024368	0.25	0.269	1	0	non-sig	CCNH
0.00102421	0.0125904	0.449	0.471	1	0	non-sig	RBM25
0.00103209	-0.00245657	0.457	0.489	1	0	non-sig	GBP5
0.00103496	-0.0488509	0.194	0.228	1	0	non-sig	IRAK4
0.0010391	-0.0376441	0.22	0.238	1	0	non-sig	UBE2J1
0.00104223	0.0220006	0.502	0.485	1	0	non-sig	RNPS1
0.00104729	0.276595	0.363	0.198	1	0	non-sig	C1orf162
0.00104814	-0.0479976	0.197	0.234	1	0	non-sig	PIK3R5
0.00105105	0.345636	0.949	0.897	1	0	non-sig	HINT1
0.00105165	-0.0228356	0.251	0.257	1	0	non-sig	ETHE1
0.00108312	-0.0383994	0.212	0.232	1	0	non-sig	FAM32A
0.00108521	-0.0044036	0.303	0.303	1	0	non-sig	2021-09-02
0.00108601	-0.0852874	0.158	0.218	1	0	non-sig	CPNE1
0.00108718	-0.148978	0.109	0.198	1	0	non-sig	SERTAD1
0.00108933	0.0157718	0.451	0.434	1	0	non-sig	PSMD8
0.00110474	0.00035015	0.313	0.323	1	0	non-sig	SNRNP70
0.00112073	-0.0186446	0.262	0.283	1	0	non-sig	PTBP3
0.00112486	-0.00637853	0.296	0.3	1	0	non-sig	PPCS
0.00115098	-0.0141303	0.26	0.283	1	0	non-sig	FOXN3
0.00116053	0.0394188	0.599	0.591	1	0	non-sig	IL10RA
0.00117431	0.246953	0.456	0.318	1	0	non-sig	HNRNPUL1
0.00119717	-0.102268	0.142	0.203	1	0	non-sig	F2R
0.00120567	-0.0209771	0.252	0.26	1	0	non-sig	FGD3
0.00120762	-0.0606393	0.184	0.218	1	0	non-sig	STAG2
0.00121794	0.256074	0.52	0.392	1	0	non-sig	LIME1
0.00121967	0.0324072	0.549	0.534	1	0	non-sig	TUFM
0.00122134	0.0351493	0.556	0.546	1	0	non-sig	ARF5
0.00126051	0.100921	0.829	0.803	1	0	non-sig	SSR4
0.001261	-0.023809	0.233	0.263	1	0	non-sig	IAH1
0.00126912	-0.0242303	0.236	0.262	1	0	non-sig	PTPN1
0.00127752	0.00224045	0.332	0.343	1	0	non-sig	RSF1
0.00127838	-0.137693	0.112	0.205	1	0	non-sig	KIF21A
0.00128292	0.00449089	0.365	0.378	1	0	non-sig	S1PR1
0.00128802	-0.0552163	0.191	0.226	1	0	non-sig	TOB1
0.00130771	0.0238154	0.485	0.469	1	0	non-sig	DPP7
0.00131527	-0.00251436	0.319	0.295	1	0	non-sig	PSMB8-AS1
0.00132384	-0.0328552	0.217	0.235	1	0	non-sig	FIP1L1
0.00132451	-0.0210915	0.247	0.265	1	0	non-sig	SENP6
0.00133095	-0.0268035	0.224	0.248	1	0	non-sig	SMARCB1
0.00134082	0.00866453	0.357	0.355	1	0	non-sig	ZNHIT1
0.00135224	0.0109349	0.395	0.371	1	0	non-sig	MAGOH
0.0013523	-0.0274007	0.228	0.248	1	0	non-sig	FAM204A
0.00135876	-0.0895692	0.148	0.214	1	0	non-sig	ADRB2
0.00136325	-0.00331105	0.322	0.331	1	0	non-sig	FAM173A
0.00136426	-0.0179076	0.262	0.274	1	0	non-sig	PLEKHF1
0.00136764	-0.00386988	0.286	0.322	1	0	non-sig	FAM107B
0.00137899	0.013805	0.4	0.392	1	0	non-sig	TOMM22
0.00138339	-0.098771	0.139	0.205	1	0	non-sig	PPP2R2B
0.001419	0.0234627	0.507	0.466	1	0	non-sig	EWSR1
0.00142579	0.0301135	0.537	0.542	1	0	non-sig	SRSF3
0.00143602	-0.161443	0.102	0.191	1	0	non-sig	CSRNP1
0.00144497	0.24759	0.407	0.269	1	0	non-sig	TTC3
0.00144601	0.00400004	0.313	0.317	1	0	non-sig	LSM3
0.00145565	-0.0122396	0.266	0.288	1	0	non-sig	EPS15
0.0014578	0.00817426	0.351	0.36	1	0	non-sig	SNRPF
0.00146638	-0.0633499	0.179	0.225	1	0	non-sig	B4GALT1
0.00146896	0.359383	0.985	0.962	1	0	non-sig	RPL37A
0.00149121	-0.00798875	0.27	0.274	1	0	non-sig	ERICH1
0.00149627	0.139485	0.978	0.949	1	0	non-sig	RPL26
0.00154552	-0.0687045	0.174	0.208	1	0	non-sig	PARP10
0.00155302	0.264356	0.327	0.168	1	0	non-sig	LDLRAP1
0.00155303	-0.0596876	0.18	0.222	1	0	non-sig	TGS1
0.00155964	0.162253	0.967	0.951	1	0	non-sig	RPL36AL
0.00157949	0.00312321	0.293	0.295	1	0	non-sig	PFDN2
0.00159545	0.00898006	0.383	0.388	1	0	non-sig	IDS
0.00160875	0.0327764	0.559	0.522	1	0	non-sig	RPS27L
0.00161762	0.0126446	0.385	0.375	1	0	non-sig	ZNF428
0.00162567	-0.00509291	0.29	0.289	1	0	non-sig	DCTN2
0.00164622	0.0053744	0.326	0.32	1	0	non-sig	G3BP2
0.00164843	0.013327	0.394	0.378	1	0	non-sig	MRPL54
0.00170061	-0.0855678	0.153	0.206	1	0	non-sig	NCOA7
0.0017228	-0.0267099	0.232	0.246	1	0	non-sig	ARID5A
0.00172646	-0.0245199	0.215	0.246	1	0	non-sig	UBE2J2
0.00173275	-0.0490534	0.19	0.225	1	0	non-sig	GSK3B
0.00173323	-0.0891265	0.146	0.208	1	0	non-sig	TMEM141
0.00173748	-0.0106524	0.252	0.249	1	0	non-sig	POLE4
0.00174414	0.0038642	0.33	0.332	1	0	non-sig	DCXR
0.00174975	-0.000694154	0.277	0.272	1	0	non-sig	PSMG2
0.00175932	-0.000571274	0.28	0.292	1	0	non-sig	PDCD10
0.00176788	0.00985338	0.37	0.363	1	0	non-sig	RBBP4
0.00177777	-0.0644534	0.169	0.22	1	0	non-sig	PCMTD1
0.00177837	-0.0475819	0.189	0.228	1	0	non-sig	ZBTB8OS
0.00178161	0.00810348	0.328	0.338	1	0	non-sig	VDAC3
0.00179005	-0.0291814	0.213	0.237	1	0	non-sig	LENG8
0.0017983	0.0150828	0.409	0.398	1	0	non-sig	UBE2L3
0.0018187	-0.0614423	0.171	0.223	1	0	non-sig	PSMA1
0.00181971	0.00934138	0.334	0.329	1	0	non-sig	ADH5
0.00182947	-0.0193714	0.229	0.257	1	0	non-sig	GPS1
0.00183046	-0.0712424	0.162	0.211	1	0	non-sig	SECISBP2L
0.00184761	0.00613895	0.323	0.315	1	0	non-sig	NBDY
0.00185534	-0.000140115	0.294	0.291	1	0	non-sig	MRPL33
0.00185986	-0.0146946	0.243	0.251	1	0	non-sig	INTS11
0.00188009	0.303025	0.279	0.074	1	0	non-sig	ERAP2
0.00193324	0.0160421	0.407	0.395	1	0	non-sig	NDUFAB1
0.00194653	-0.0226149	0.222	0.235	1	0	non-sig	C1D
0.00194882	-0.152499	0.101	0.188	1	0	non-sig	PLSCR1
0.00195241	0.36334	0.996	0.989	1	0	non-sig	RPL36
0.00195958	-0.0398332	0.203	0.237	1	0	non-sig	AC016831.7
0.00196564	0.25513	0.438	0.326	1	0	non-sig	CITED2
0.00202891	-0.0286367	0.218	0.238	1	0	non-sig	CALHM2
0.00211359	0.0124532	0.383	0.385	1	0	non-sig	SNHG8
0.00212656	-0.0165346	0.231	0.237	1	0	non-sig	ATP6V0D1
0.00214002	-0.0666881	0.164	0.209	1	0	non-sig	PFDN1
0.00218814	0.0190491	0.409	0.402	1	0	non-sig	NDUFS7
0.00219222	-0.063221	0.171	0.208	1	0	non-sig	AP3B1
0.00219291	-0.030765	0.213	0.229	1	0	non-sig	DENR
0.00219553	-0.0254158	0.221	0.245	1	0	non-sig	XRN1
0.00219854	-0.158705	0.094	0.191	1	0	non-sig	PMAIP1
0.00221872	-0.0443181	0.196	0.214	1	0	non-sig	ELF2
0.00223032	-0.0173154	0.23	0.237	1	0	non-sig	TSSC4
0.00223378	0.00922369	0.321	0.322	1	0	non-sig	SNRPD1
0.00223787	-0.0109909	0.249	0.265	1	0	non-sig	ZNF292
0.0022404	-0.0262825	0.212	0.242	1	0	non-sig	SNRNP40
0.00224079	-0.0457428	0.19	0.222	1	0	non-sig	CNOT6L
0.00225492	-0.0298288	0.218	0.24	1	0	non-sig	ACIN1
0.00228534	-0.00300876	0.273	0.283	1	0	non-sig	INPP5D
0.00229807	0.00282241	0.292	0.286	1	0	non-sig	ARF4
0.00229977	0.0153886	0.434	0.437	1	0	non-sig	AKNA
0.00232814	0.00471336	0.311	0.298	1	0	non-sig	AC243960.1
0.002339	0.0361441	0.525	0.515	1	0	non-sig	CD47
0.00235828	-0.0382221	0.194	0.231	1	0	non-sig	PHF20L1
0.00236952	-0.0751612	0.154	0.206	1	0	non-sig	CWC25
0.00239082	-0.0177307	0.239	0.245	1	0	non-sig	ADSS
0.00241577	-0.0380082	0.19	0.22	1	0	non-sig	SNAPIN
0.00241857	0.0155113	0.379	0.371	1	0	non-sig	TMEM160
0.00242187	-0.041582	0.196	0.217	1	0	non-sig	GLUL
0.00244252	-0.103971	0.129	0.202	1	0	non-sig	CD244
0.00244343	0.0592932	0.652	0.645	1	0	non-sig	ANAPC16
0.00245659	-0.0891265	0.14	0.209	1	0	non-sig	SREK1IP1
0.00245752	-0.000924033	0.273	0.28	1	0	non-sig	NDUFAF8
0.00245791	-0.014725	0.234	0.249	1	0	non-sig	WDR33
0.00247907	-0.000182478	0.27	0.282	1	0	non-sig	NRBP1
0.00248688	0.00273636	0.264	0.286	1	0	non-sig	MRPS12
0.00249016	-0.0233683	0.218	0.218	1	0	non-sig	MRPS18C
0.00249133	-0.0180031	0.232	0.243	1	0	non-sig	SAP30BP
0.00250052	0.0293943	0.481	0.478	1	0	non-sig	FAM96B
0.00250068	0.24311	0.391	0.249	1	0	non-sig	FOXP1
0.00250719	0.337133	0.931	0.863	1	0	non-sig	RPL38
0.00253121	-0.0179597	0.225	0.231	1	0	non-sig	TIMM17B
0.00253894	0.317098	0.651	0.497	1	0	non-sig	GADD45B
0.00254289	-0.00741465	0.251	0.262	1	0	non-sig	UFD1
0.00257464	0.00916055	0.359	0.368	1	0	non-sig	GCC2
0.00258055	-0.224771	0.055	0.194	1	0	non-sig	CD160
0.0025821	0.00257722	0.283	0.291	1	0	non-sig	IRF3
0.00260343	0.0211177	0.416	0.425	1	0	non-sig	TALDO1
0.00264731	-0.0526069	0.177	0.222	1	0	non-sig	LPIN2
0.0026598	0.0276563	0.483	0.483	1	0	non-sig	ADGRE5
0.00266684	0.0456832	0.572	0.546	1	0	non-sig	ATP5PB
0.00275021	0.0451293	0.593	0.563	1	0	non-sig	CALM3
0.00278376	-0.038871	0.201	0.226	1	0	non-sig	MYD88
0.00279874	0.267766	0.642	0.489	1	0	non-sig	RPL17
0.00283472	-0.0701518	0.155	0.208	1	0	non-sig	SPPL2A
0.00283622	0.0811485	0.719	0.691	1	0	non-sig	HSP90B1
0.00286699	0.00184301	0.274	0.282	1	0	non-sig	EMC10
0.00294901	-0.156886	0.093	0.188	1	0	non-sig	EPSTI1
0.00295712	-0.0445203	0.187	0.217	1	0	non-sig	ARFGAP2
0.00295871	-0.0369061	0.19	0.225	1	0	non-sig	CDC123
0.00296077	-0.0697093	0.157	0.211	1	0	non-sig	CD2BP2
0.00296573	-0.00346566	0.258	0.254	1	0	non-sig	IRF2
0.00296731	-0.0338106	0.199	0.215	1	0	non-sig	BCCIP
0.00298911	-0.0474692	0.18	0.217	1	0	non-sig	TIMM13
0.00299129	0.0161429	0.378	0.375	1	0	non-sig	JPT1
0.00301092	-0.0211706	0.214	0.231	1	0	non-sig	MRPS26
0.00302574	0.0308745	0.486	0.448	1	0	non-sig	SNRPB
0.00307951	-0.0398157	0.194	0.214	1	0	non-sig	PRKX
0.0030984	0.0321149	0.476	0.475	1	0	non-sig	PRDX5
0.00314598	-0.060326	0.171	0.2	1	0	non-sig	COMMD2
0.00314858	-0.274962	0.029	0.206	1	0	non-sig	TMEM273
0.00316289	-0.040621	0.193	0.215	1	0	non-sig	C6orf62
0.00317612	0.0110656	0.303	0.305	1	0	non-sig	THOC7
0.00321225	-0.0132029	0.229	0.246	1	0	non-sig	WASHC3
0.00321325	0.0383993	0.554	0.518	1	0	non-sig	RBL2
0.00322413	0.0368669	0.511	0.492	1	0	non-sig	EIF5
0.00324777	-0.0158672	0.232	0.245	1	0	non-sig	ADD1
0.00327841	0.0167304	0.393	0.38	1	0	non-sig	CD96
0.00329861	-0.0270754	0.207	0.223	1	0	non-sig	CIR1
0.00331098	0.0687973	0.674	0.64	1	0	non-sig	HNRNPF
0.0033261	-0.043388	0.186	0.217	1	0	non-sig	ERGIC2
0.00336474	0.0174856	0.354	0.345	1	0	non-sig	DCTN3
0.00338175	-0.0227552	0.214	0.228	1	0	non-sig	CHIC2
0.00343102	0.0270121	0.443	0.445	1	0	non-sig	ROCK1
0.00351163	-0.0882534	0.136	0.194	1	0	non-sig	NUPL2
0.00351795	-0.0221219	0.22	0.238	1	0	non-sig	PRRC2B
0.00354797	0.0394364	0.521	0.506	1	0	non-sig	XRCC5
0.00355334	-0.041597	0.18	0.222	1	0	non-sig	HSPA4
0.00357375	0.0139669	0.337	0.326	1	0	non-sig	CLTA
0.00358103	0.0133039	0.341	0.343	1	0	non-sig	PTPN7
0.00359096	0.0272089	0.432	0.437	1	0	non-sig	SYNGR2
0.00363385	-0.0456781	0.179	0.212	1	0	non-sig	RIOK3
0.00365438	-0.0656065	0.156	0.202	1	0	non-sig	TRAPPC4
0.00366338	0.253588	0.342	0.186	1	0	non-sig	SRRT
0.00375214	-0.0383554	0.188	0.218	1	0	non-sig	LINC00623
0.00379322	-0.0473138	0.175	0.209	1	0	non-sig	CAT
0.00380275	0.0274992	0.434	0.4	1	0	non-sig	AUP1
0.00380811	0.0280217	0.451	0.426	1	0	non-sig	SF3B6
0.00382082	0.0142637	0.342	0.345	1	0	non-sig	SH3BP5
0.00384668	0.0202601	0.388	0.382	1	0	non-sig	CYTH1
0.00385387	-0.181031	0.069	0.2	1	0	non-sig	PGGHG
0.00388937	0.00145052	0.268	0.272	1	0	non-sig	TOP1
0.00392453	-0.00115129	0.269	0.277	1	0	non-sig	PNN
0.00393575	0.000889199	0.276	0.28	1	0	non-sig	PHIP
0.00395686	-0.0393274	0.189	0.211	1	0	non-sig	AKR1A1
0.00395964	0.0156033	0.352	0.352	1	0	non-sig	GLG1
0.00399122	0.0202914	0.394	0.38	1	0	non-sig	PYCARD
0.00404475	0.267843	0.334	0.206	1	0	non-sig	CISH
0.0040529	-0.0468079	0.18	0.208	1	0	non-sig	FAM13B
0.00407898	0.0068786	0.276	0.285	1	0	non-sig	ZNF22
0.0041158	0.0256553	0.41	0.397	1	0	non-sig	APH1A
0.00412536	-0.00217874	0.247	0.237	1	0	non-sig	RBM42
0.00418699	-0.0643409	0.152	0.203	1	0	non-sig	PARP15
0.00418992	-0.00221554	0.266	0.254	1	0	non-sig	GIMAP6
0.00419725	-0.17384	0.077	0.185	1	0	non-sig	IFNG
0.00420355	-0.0577728	0.159	0.205	1	0	non-sig	PIN4
0.00420505	-0.093188	0.126	0.198	1	0	non-sig	ATOX1
0.00424272	0.0157031	0.312	0.302	1	0	non-sig	BLOC1S4
0.00425574	0.00134448	0.266	0.266	1	0	non-sig	RNF125
0.0043354	-0.00528123	0.238	0.243	1	0	non-sig	UBLCP1
0.00443969	-0.110171	0.111	0.194	1	0	non-sig	PTRH1
0.00444109	0.0267587	0.431	0.405	1	0	non-sig	HMOX2
0.00451392	-0.0286626	0.202	0.218	1	0	non-sig	USP1
0.0045682	-0.0307532	0.193	0.22	1	0	non-sig	MIF4GD
0.00459943	0.000727251	0.258	0.255	1	0	non-sig	CNPPD1
0.00463391	0.0605012	0.655	0.638	1	0	non-sig	MSN
0.00463724	-0.0667174	0.152	0.198	1	0	non-sig	MCTS1
0.00467732	0.802721	0.067	0.003	1	0	non-sig	TRBV4-1
0.00473695	-0.0576656	0.164	0.194	1	0	non-sig	LPP
0.00474875	-0.0608579	0.159	0.195	1	0	non-sig	ACSL5
0.00477882	-0.125263	0.102	0.191	1	0	non-sig	PARP12
0.00484297	-0.0122757	0.215	0.242	1	0	non-sig	TMEM165
0.00485532	0.248622	0.533	0.437	1	0	non-sig	SAMHD1
0.00485602	0.305818	0.263	0.06	1	0	non-sig	SIRPG
0.00485733	0.058613	0.615	0.566	1	0	non-sig	H2AFZ
0.00491771	0.0133094	0.287	0.286	1	0	non-sig	EMC6
0.00493168	0.0300799	0.439	0.42	1	0	non-sig	CCT4
0.00498544	-0.0044751	0.239	0.228	1	0	non-sig	VPS26B
0.00505285	-0.01594	0.219	0.234	1	0	non-sig	SMARCC2
0.00505426	0.0191604	0.326	0.325	1	0	non-sig	SLC3A2
0.00519277	-0.0139764	0.24	0.251	1	0	non-sig	GBP1
0.00524697	0.0195334	0.347	0.326	1	0	non-sig	CCT2
0.00524856	-0.0305795	0.194	0.208	1	0	non-sig	USP34
0.00536628	0.0574895	0.6	0.586	1	0	non-sig	BRK1
0.00539816	0.0154772	0.313	0.303	1	0	non-sig	PRKAR1A
0.00540434	-0.0361285	0.198	0.198	1	0	non-sig	RFC1
0.00541452	0.354438	1	0.998	1	0	non-sig	RPS15
0.00542363	-0.0602884	0.158	0.195	1	0	non-sig	PNKP
0.0054342	0.0319443	0.451	0.442	1	0	non-sig	SUMO1
0.00550989	0.232043	0.501	0.36	1	0	non-sig	EIF3D
0.00551085	-0.0983621	0.12	0.191	1	0	non-sig	USP28
0.00559225	0.244209	0.488	0.357	1	0	non-sig	PTGER2
0.00561669	-0.0746269	0.14	0.194	1	0	non-sig	SH3BP2
0.00562488	0.181446	0.986	0.968	1	0	non-sig	ARHGDIB
0.00563499	0.0240084	0.375	0.368	1	0	non-sig	RAB11B
0.0056608	0.0269354	0.398	0.377	1	0	non-sig	FNBP4
0.00568119	0.0173096	0.335	0.332	1	0	non-sig	KIF5B
0.00572795	-0.0706568	0.148	0.188	1	0	non-sig	RC3H1
0.00574516	-0.0256736	0.208	0.222	1	0	non-sig	BRWD1
0.00575036	0.00437684	0.27	0.252	1	0	non-sig	PSMD2
0.00579291	0.0265127	0.404	0.382	1	0	non-sig	TAF7
0.00583175	0.032702	0.45	0.412	1	0	non-sig	UQCRFS1
0.00585984	0.0311296	0.432	0.448	1	0	non-sig	PAK2
0.00586057	-0.0196433	0.205	0.218	1	0	non-sig	WAC
0.00588413	-0.0180108	0.202	0.211	1	0	non-sig	COX16
0.00588658	0.112601	0.812	0.82	1	0	non-sig	EDF1
0.00591608	-0.0134152	0.223	0.228	1	0	non-sig	NORAD
0.00592967	-0.0232277	0.196	0.212	1	0	non-sig	ASAH1
0.00593468	-0.00756728	0.218	0.222	1	0	non-sig	ECHS1
0.00594853	-0.0483813	0.171	0.197	1	0	non-sig	WDR45
0.0059803	0.0331858	0.444	0.432	1	0	non-sig	MRPL41
0.00602198	-0.0497296	0.162	0.206	1	0	non-sig	GRHPR
0.00603844	-0.00585511	0.236	0.243	1	0	non-sig	SNRPN
0.0060415	0.224081	0.428	0.297	1	0	non-sig	EIF3I
0.00605012	0.00640953	0.263	0.258	1	0	non-sig	CCDC69
0.00608529	-0.103277	0.116	0.189	1	0	non-sig	HENMT1
0.00610082	0.0180227	0.315	0.314	1	0	non-sig	ILF2
0.00611528	0.339141	0.97	0.942	1	0	non-sig	BTF3
0.00612246	-0.00487164	0.23	0.24	1	0	non-sig	GOPC
0.00614669	0.115193	0.823	0.786	1	0	non-sig	SSR2
0.00616252	0.0680891	0.646	0.597	1	0	non-sig	ARHGEF1
0.00620077	-0.0220978	0.193	0.225	1	0	non-sig	LMF2
0.00620144	0.0277607	0.405	0.382	1	0	non-sig	METTL26
0.00620461	0.0159368	0.287	0.282	1	0	non-sig	THYN1
0.00621228	0.24211	1	0.998	1	0	non-sig	RPS24
0.00622365	-0.021234	0.206	0.211	1	0	non-sig	FXR1
0.00627791	-0.00797065	0.228	0.225	1	0	non-sig	TUSC2
0.00629994	0.331824	0.967	0.918	1	0	non-sig	PCBP2
0.00631011	0.000669748	0.237	0.229	1	0	non-sig	VBP1
0.00631448	-0.0280625	0.192	0.215	1	0	non-sig	ZFR
0.00632663	-0.268592	0.09	0.102	1	0	non-sig	EEF1G
0.00635651	-0.0121025	0.216	0.22	1	0	non-sig	CGGBP1
0.00635895	0.0101427	0.284	0.291	1	0	non-sig	DNMT1
0.00637375	0.0118584	0.281	0.278	1	0	non-sig	ZNF207
0.00640166	0.017994	0.323	0.294	1	0	non-sig	C19orf24
0.00643219	-0.00797626	0.235	0.234	1	0	non-sig	SSH2
0.00644967	0.00279776	0.251	0.235	1	0	non-sig	DERL1
0.00647357	-0.0132983	0.212	0.222	1	0	non-sig	YARS
0.00652848	0.351627	1	1	1	0	non-sig	RPS14
0.00654221	0.0111017	0.285	0.263	1	0	non-sig	MAPK1IP1L
0.0065628	0.00565911	0.264	0.24	1	0	non-sig	NDUFS2
0.00666739	-0.123838	0.101	0.182	1	0	non-sig	TXK
0.00668026	-0.0196433	0.206	0.22	1	0	non-sig	KRR1
0.00669021	0.00420947	0.249	0.252	1	0	non-sig	MRPS15
0.00670766	-0.0644782	0.154	0.185	1	0	non-sig	AP2B1
0.00672958	-0.031849	0.187	0.212	1	0	non-sig	DNPEP
0.00675603	0.0123979	0.286	0.277	1	0	non-sig	EIF5B
0.00677015	-0.0341093	0.188	0.2	1	0	non-sig	CHORDC1
0.00677156	-0.0909309	0.125	0.182	1	0	non-sig	UNC119
0.00680813	-0.0140899	0.214	0.225	1	0	non-sig	PPP4R2
0.00682973	0.0346253	0.428	0.429	1	0	non-sig	RGS19
0.00692559	0.0461682	0.53	0.5	1	0	non-sig	PYURF
0.00695805	0.0243215	0.336	0.329	1	0	non-sig	LSM2
0.00699298	0.000857908	0.241	0.24	1	0	non-sig	THUMPD1
0.00700036	0.0168447	0.296	0.286	1	0	non-sig	TXNL1
0.00703081	-0.0743347	0.135	0.192	1	0	non-sig	C1orf174
0.00708393	-0.0329755	0.186	0.214	1	0	non-sig	SLAMF7
0.00711849	-0.0230801	0.199	0.212	1	0	non-sig	HINT2
0.00714402	-0.0111477	0.209	0.218	1	0	non-sig	BRMS1
0.00715665	0.0294822	0.389	0.386	1	0	non-sig	GTF2A2
0.00715672	-0.0365206	0.177	0.197	1	0	non-sig	IMPDH1
0.00718129	-0.027629	0.188	0.212	1	0	non-sig	EIF4E2
0.00718627	0.00532498	0.26	0.252	1	0	non-sig	ITGB2-AS1
0.00719408	-0.0194037	0.203	0.223	1	0	non-sig	LRBA
0.00723063	-0.0269068	0.188	0.214	1	0	non-sig	RNF115
0.00724494	0.0347878	0.449	0.469	1	0	non-sig	TGFB1
0.00728663	-0.0172607	0.205	0.217	1	0	non-sig	CSNK1D
0.0073278	-0.0155204	0.205	0.217	1	0	non-sig	MAP2K3
0.00739195	-0.00347576	0.228	0.229	1	0	non-sig	SAFB
0.00742611	0.00738296	0.282	0.286	1	0	non-sig	RAB27A
0.00745582	0.0324456	0.417	0.418	1	0	non-sig	OCIAD2
0.00745777	0.00807508	0.247	0.254	1	0	non-sig	MRPS36
0.00746754	-0.00454901	0.242	0.242	1	0	non-sig	PARVG
0.00747088	-0.130206	0.092	0.185	1	0	non-sig	KLHDC4
0.00752301	-0.0358414	0.177	0.197	1	0	non-sig	RBM33
0.00754761	-0.00389857	0.228	0.235	1	0	non-sig	PWP1
0.00762538	-0.0515454	0.158	0.198	1	0	non-sig	PTPRE
0.00766117	-0.0603073	0.154	0.191	1	0	non-sig	FAM111A
0.00770814	0.0161203	0.292	0.277	1	0	non-sig	SMARCA5
0.00772587	0.0196959	0.306	0.288	1	0	non-sig	UBE3A
0.0077373	-0.0626681	0.148	0.191	1	0	non-sig	RIN3
0.00777102	-0.0261022	0.186	0.209	1	0	non-sig	PCIF1
0.00785826	0.00925679	0.253	0.254	1	0	non-sig	CDIPT
0.00787348	-0.218042	0.04	0.195	1	0	non-sig	TRGC1
0.00788098	-0.0117	0.211	0.218	1	0	non-sig	RECQL
0.00788737	-0.0452602	0.166	0.192	1	0	non-sig	FBXO9
0.00789207	-0.0264624	0.192	0.198	1	0	non-sig	VHL
0.00790161	-0.0292463	0.186	0.208	1	0	non-sig	ABCF1
0.00797714	-0.0421058	0.167	0.198	1	0	non-sig	RAB8B
0.00798093	-0.0129365	0.209	0.217	1	0	non-sig	TTC1
0.00803564	-0.0637958	0.148	0.189	1	0	non-sig	ATP8A1
0.00805131	0.0360384	0.429	0.397	1	0	non-sig	SSB
0.00807031	-0.0087507	0.221	0.222	1	0	non-sig	CHD1
0.00808	-0.0246804	0.194	0.209	1	0	non-sig	XPO1
0.00819546	-0.042907	0.173	0.203	1	0	non-sig	BTN3A1
0.00819874	0.226214	0.4	0.277	1	0	non-sig	SFPQ
0.00820421	0.0165219	0.292	0.282	1	0	non-sig	ZNF800
0.0082251	0.0159961	0.305	0.285	1	0	non-sig	BBX
0.00826467	0.0236947	0.338	0.323	1	0	non-sig	PSMB2
0.00829769	-0.0917863	0.12	0.182	1	0	non-sig	MIR4435-2HG
0.00847652	0.220751	0.47	0.322	1	0	non-sig	ARF6
0.00855707	-0.0947449	0.116	0.183	1	0	non-sig	TFDP2
0.00855787	-0.0497296	0.162	0.185	1	0	non-sig	SLA
0.0085874	0.087141	0.712	0.691	1	0	non-sig	PTGES3
0.00861912	-0.0335505	0.175	0.202	1	0	non-sig	IL12RB1
0.00863665	-0.0452887	0.161	0.194	1	0	non-sig	POLR2J
0.00867804	-2.97202e-05	0.232	0.231	1	0	non-sig	AIMP1
0.00870703	-0.0169702	0.199	0.215	1	0	non-sig	VTI1B
0.00879375	0.0240374	0.328	0.323	1	0	non-sig	HNRNPH1
0.00883118	-0.00147611	0.223	0.222	1	0	non-sig	PIH1D1
0.00884123	-0.014501	0.206	0.215	1	0	non-sig	TXNDC17
0.00885661	0.10204	0.736	0.702	1	0	non-sig	RPL36A
0.00896571	-0.050932	0.153	0.198	1	0	non-sig	ZBTB1
0.00899034	-0.0142806	0.207	0.212	1	0	non-sig	SPG7
0.00902535	0.033153	0.43	0.402	1	0	non-sig	EML4
0.00903837	-0.0107551	0.205	0.214	1	0	non-sig	LAGE3
0.00905338	0.0404971	0.473	0.454	1	0	non-sig	ATP6V1F
0.009069	0.0270786	0.38	0.366	1	0	non-sig	STK10
0.00913578	0.00394764	0.23	0.232	1	0	non-sig	SAT2
0.00913888	-0.00975868	0.206	0.217	1	0	non-sig	LSM1
0.00915871	0.0636828	0.596	0.548	1	0	non-sig	ATP5IF1
0.00919133	0.0193143	0.29	0.288	1	0	non-sig	DGKZ
0.0092294	0.0227943	0.33	0.323	1	0	non-sig	SH3BP1
0.00923018	-0.0345423	0.179	0.2	1	0	non-sig	MED30
0.00930415	0.00373834	0.235	0.231	1	0	non-sig	ELOVL1
0.00932972	-0.0200002	0.194	0.206	1	0	non-sig	NCK1
0.00934328	0.0232742	0.291	0.278	1	0	non-sig	PNKD
0.00935289	-0.0495192	0.154	0.203	1	0	non-sig	KIAA1109
0.00943161	-0.00027938	0.225	0.225	1	0	non-sig	DPY30
0.00946096	0.0218888	0.29	0.285	1	0	non-sig	ZNRD1
0.00953347	0.0263321	0.36	0.357	1	0	non-sig	PXN
0.00953659	0.0215342	0.3	0.283	1	0	non-sig	DNAJB6
0.00954515	-0.0605396	0.143	0.186	1	0	non-sig	ARL16
0.00955071	0.0233482	0.307	0.288	1	0	non-sig	PITHD1
0.00956219	0.0166723	0.282	0.265	1	0	non-sig	PSMC4
0.00958524	0.0661102	0.606	0.56	1	0	non-sig	SELENOH
0.00959739	-0.0564928	0.15	0.188	1	0	non-sig	JOSD2
0.00963899	0.00053896	0.235	0.229	1	0	non-sig	RNF44
0.00964274	-0.132656	0.087	0.182	1	0	non-sig	SLC25A20
0.00965014	0.00938445	0.241	0.232	1	0	non-sig	CWC15
0.00979744	0.0942525	0.715	0.694	1	0	non-sig	ERP29
0.00984544	0.00972801	0.241	0.24	1	0	non-sig	MOB2
0.00987163	0.0203087	0.273	0.268	1	0	non-sig	FAM162A
0.00987987	0.000132657	0.233	0.232	1	0	non-sig	SERPINB6
0.009894	0.0198716	0.285	0.258	1	0	non-sig	DGCR6L
0.00990109	0.0279628	0.375	0.345	1	0	non-sig	NUCB1
0.00991729	-0.0612462	0.143	0.183	1	0	non-sig	SLC25A36
0.0100015	0.061991	0.598	0.542	1	0	non-sig	ARGLU1
0.0100895	-0.0416124	0.164	0.198	1	0	non-sig	GRPEL1
0.0101192	-0.0601042	0.139	0.186	1	0	non-sig	SLC52A2
0.0101946	0.00925858	0.258	0.258	1	0	non-sig	MAPRE2
0.010244	-0.0636623	0.136	0.189	1	0	non-sig	TM2D3
0.0102738	-0.0203064	0.185	0.211	1	0	non-sig	GTF2E2
0.010283	-0.0109516	0.207	0.209	1	0	non-sig	BLOC1S2
0.0102862	-0.0253766	0.182	0.202	1	0	non-sig	MRPL10
0.0103016	0.0199023	0.31	0.3	1	0	non-sig	VAMP2
0.0104096	-0.00174542	0.228	0.225	1	0	non-sig	GPR174
0.0104577	-0.254283	0.027	0.186	1	0	non-sig	IKZF2
0.0105266	0.0325864	0.379	0.374	1	0	non-sig	MRPL51
0.0105412	-0.233995	0.033	0.186	1	0	non-sig	OSBPL5
0.0105691	0.024069	0.299	0.294	1	0	non-sig	PPP1R7
0.0106218	0.0328051	0.385	0.382	1	0	non-sig	CNPY3
0.0106649	-0.0727512	0.135	0.174	1	0	non-sig	VPS37B
0.0106869	-0.0107433	0.209	0.205	1	0	non-sig	PRKCQ
0.0107121	0.0246395	0.308	0.291	1	0	non-sig	RGS14
0.0107615	-0.00954851	0.206	0.214	1	0	non-sig	SNHG12
0.0108206	0.0250268	0.296	0.282	1	0	non-sig	NDUFA5
0.0108577	-0.0472796	0.157	0.192	1	0	non-sig	TRANK1
0.0108749	0.027083	0.324	0.314	1	0	non-sig	GPBP1
0.0110479	0.0249345	0.332	0.3	1	0	non-sig	TAOK3
0.011067	-0.054125	0.15	0.189	1	0	non-sig	FAM129A
0.0110765	0.0346493	0.399	0.394	1	0	non-sig	RAB7A
0.0110998	-0.00423611	0.217	0.217	1	0	non-sig	GIMAP2
0.0111494	0.0390186	0.455	0.434	1	0	non-sig	CLEC2D
0.0112234	0.0241475	0.293	0.278	1	0	non-sig	CMTM6
0.0112856	-0.112307	0.098	0.18	1	0	non-sig	TRGC2
0.0112962	-0.0147869	0.196	0.206	1	0	non-sig	B3GAT3
0.0113131	0.0179281	0.269	0.271	1	0	non-sig	PSMA4
0.0114053	0.031919	0.379	0.338	1	0	non-sig	SF3A2
0.0114509	0.021969	0.321	0.32	1	0	non-sig	DYNC1H1
0.0115474	-0.0059819	0.211	0.206	1	0	non-sig	ERLEC1
0.011579	-0.00458211	0.209	0.215	1	0	non-sig	CUEDC2
0.0117139	0.0116344	0.246	0.243	1	0	non-sig	APEH
0.0117361	0.0299649	0.349	0.337	1	0	non-sig	PSMF1
0.0117529	0.0275529	0.303	0.288	1	0	non-sig	SEC13
0.0117806	0.0222847	0.309	0.285	1	0	non-sig	CHD2
0.0118056	-0.00894792	0.208	0.218	1	0	non-sig	RB1CC1
0.0118651	0.0395791	0.443	0.422	1	0	non-sig	TMED9
0.0118903	0.0229978	0.315	0.311	1	0	non-sig	HMGB2
0.0119331	0.0306613	0.35	0.338	1	0	non-sig	DDT
0.0119587	0.0209976	0.32	0.314	1	0	non-sig	ITSN2
0.0119833	-0.0049369	0.207	0.205	1	0	non-sig	CENPX
0.0119937	0.0119264	0.238	0.237	1	0	non-sig	BAG1
0.0120657	0.0136015	0.253	0.243	1	0	non-sig	GON4L
0.0120842	0.0286014	0.325	0.302	1	0	non-sig	TMEM9B
0.0121308	-0.0211199	0.184	0.2	1	0	non-sig	COMMD1
0.0122247	-0.0125905	0.199	0.2	1	0	non-sig	AASDHPPT
0.0122306	-0.013982	0.195	0.211	1	0	non-sig	PIGT
0.0124161	0.347041	0.211	0.028	1	0	non-sig	CCR7
0.0125309	0.0331235	0.446	0.434	1	0	non-sig	PARP8
0.0125582	-0.0283842	0.171	0.202	1	0	non-sig	PPID
0.0126234	-0.0135152	0.194	0.205	1	0	non-sig	CHD4
0.0126461	0.0214912	0.279	0.255	1	0	non-sig	CDC26
0.0127195	-0.0434375	0.156	0.194	1	0	non-sig	COX20
0.012748	0.0624386	0.571	0.542	1	0	non-sig	TUBA4A
0.0127668	-0.0883129	0.114	0.175	1	0	non-sig	ZRSR2
0.012769	0.0114658	0.233	0.231	1	0	non-sig	MRPL9
0.0129807	0.0549038	0.542	0.515	1	0	non-sig	GABARAPL2
0.012992	-0.0477541	0.155	0.189	1	0	non-sig	TRIP11
0.0130404	0.00571456	0.228	0.226	1	0	non-sig	YIPF3
0.0131041	-0.014147	0.192	0.208	1	0	non-sig	TACC1
0.0132244	-0.0602497	0.141	0.175	1	0	non-sig	ZDHHC24
0.0132885	-0.0446398	0.154	0.194	1	0	non-sig	YIF1B
0.013327	0.021049	0.307	0.311	1	0	non-sig	NFATC2
0.0133271	-0.0416072	0.161	0.188	1	0	non-sig	PPM1M
0.0133618	-0.0179169	0.186	0.197	1	0	non-sig	PIGC
0.0133835	-0.0159759	0.194	0.202	1	0	non-sig	MRPS30
0.0133953	0.023715	0.283	0.274	1	0	non-sig	TXN2
0.0136028	-0.0985183	0.103	0.177	1	0	non-sig	RNF145
0.0136036	-0.0152066	0.188	0.209	1	0	non-sig	TMEM183A
0.0136202	-0.00637316	0.209	0.205	1	0	non-sig	CHMP5
0.0136763	0.0266686	0.313	0.274	1	0	non-sig	MGAT1
0.0136872	-0.0271025	0.176	0.195	1	0	non-sig	SCAF4
0.0137022	-0.00976568	0.199	0.208	1	0	non-sig	SPOP
0.0137454	0.0261044	0.299	0.282	1	0	non-sig	RNF126
0.0138017	-0.0500006	0.147	0.189	1	0	non-sig	LINC02084
0.0138023	-0.0481616	0.154	0.18	1	0	non-sig	NFE2L2
0.0138287	-0.0577344	0.148	0.174	1	0	non-sig	ITGAE
0.0140197	0.0510568	0.513	0.474	1	0	non-sig	ERH
0.0140547	-0.0362952	0.159	0.189	1	0	non-sig	TERF1
0.0140648	0.0166913	0.268	0.258	1	0	non-sig	TNRC6B
0.0140683	0.00769778	0.228	0.222	1	0	non-sig	SHARPIN
0.0141623	-0.053295	0.143	0.182	1	0	non-sig	COMMD4
0.0142284	-0.0466416	0.15	0.186	1	0	non-sig	PRDM2
0.014367	-0.0163979	0.19	0.202	1	0	non-sig	PPP1R10
0.0144362	-0.0200588	0.186	0.197	1	0	non-sig	MIA3
0.014445	0.0104676	0.228	0.231	1	0	non-sig	IDH3G
0.0144661	-0.00580596	0.213	0.209	1	0	non-sig	CHD9
0.0146954	0.0137011	0.242	0.238	1	0	non-sig	MRPL11
0.0147664	-0.0276598	0.17	0.194	1	0	non-sig	PRPF38A
0.0148322	-0.0434544	0.16	0.18	1	0	non-sig	TP53TG1
0.0149007	-0.0466416	0.149	0.18	1	0	non-sig	JUND
0.0149064	0.268775	0.254	0.106	1	0	non-sig	NSG1
0.0149673	0.00439129	0.224	0.232	1	0	non-sig	RBM6
0.0150891	-0.0150468	0.185	0.2	1	0	non-sig	SCNM1
0.0151584	0.0268092	0.317	0.289	1	0	non-sig	ARL5A
0.0152381	0.216236	0.385	0.245	1	0	non-sig	OXA1L
0.0152611	0.0394393	0.414	0.371	1	0	non-sig	KPNB1
0.0154675	0.0263252	0.287	0.268	1	0	non-sig	TMED5
0.0154693	0.00138803	0.215	0.206	1	0	non-sig	PEPD
0.0156382	0.0407551	0.415	0.409	1	0	non-sig	AIP
0.0156393	-0.0763848	0.119	0.177	1	0	non-sig	LRRFIP2
0.0156709	0.0317192	0.344	0.326	1	0	non-sig	NR3C1
0.0156814	-0.0603761	0.131	0.183	1	0	non-sig	ARL6IP1
0.0157092	0.0271986	0.284	0.266	1	0	non-sig	COPS5
0.01577	-0.0351199	0.16	0.186	1	0	non-sig	PPP2CA
0.0158605	0.243027	0.663	0.538	1	0	non-sig	TRMT112
0.0158678	-0.0213069	0.182	0.192	1	0	non-sig	SETD5
0.0158973	-0.0208074	0.173	0.2	1	0	non-sig	MTMR14
0.0159283	0.0279413	0.29	0.282	1	0	non-sig	PSMD6
0.0160177	0.255581	0.691	0.574	1	0	non-sig	SUN2
0.0160562	0.00947122	0.231	0.218	1	0	non-sig	CDC40
0.0160767	0.00960009	0.234	0.22	1	0	non-sig	FRG1
0.0160854	-0.0115702	0.194	0.197	1	0	non-sig	SFT2D1
0.0160856	-0.0653916	0.129	0.172	1	0	non-sig	DUSP11
0.0161111	0.00291745	0.211	0.215	1	0	non-sig	NARF
0.0161202	-0.00363047	0.207	0.215	1	0	non-sig	APOL6
0.0161825	0.0368967	0.37	0.346	1	0	non-sig	ATP6AP2
0.0161959	0.225224	0.348	0.197	1	0	non-sig	ORAI1
0.0162165	0.0344833	0.332	0.306	1	0	non-sig	ELOC
0.0162794	0.0441068	0.448	0.408	1	0	non-sig	FERMT3
0.0163989	0.0272132	0.294	0.272	1	0	non-sig	CYC1
0.0164809	-0.0407821	0.158	0.175	1	0	non-sig	SSSCA1
0.0165096	0.0478564	0.477	0.454	1	0	non-sig	H2AFV
0.0165322	-0.11367	0.093	0.166	1	0	non-sig	RCBTB2
0.0165384	-0.000933101	0.214	0.223	1	0	non-sig	ZC3H13
0.0166212	-0.024896	0.169	0.188	1	0	non-sig	ELOF1
0.016623	-0.019607	0.184	0.185	1	0	non-sig	NIPA2
0.0166299	0.00968801	0.226	0.225	1	0	non-sig	PQLC3
0.0167375	0.00528058	0.218	0.22	1	0	non-sig	HAGH
0.0168345	0.0241207	0.303	0.289	1	0	non-sig	BPTF
0.0169365	0.0269725	0.284	0.262	1	0	non-sig	PPP1R11
0.0171534	0.019997	0.282	0.262	1	0	non-sig	BIRC6
0.0172102	-0.0101719	0.193	0.2	1	0	non-sig	HIF1A
0.0173116	0.0369146	0.385	0.36	1	0	non-sig	SPSB3
0.0173763	-0.0146566	0.182	0.202	1	0	non-sig	SMNDC1
0.0174685	-0.0476838	0.145	0.18	1	0	non-sig	RGL4
0.0174965	0.0118496	0.239	0.234	1	0	non-sig	TBCC
0.0175542	0.0336758	0.354	0.337	1	0	non-sig	P2RY8
0.0176522	0.19203	0.966	0.955	1	0	non-sig	HSPA8
0.0177606	0.0171677	0.252	0.235	1	0	non-sig	SRP72
0.017761	0.00239243	0.211	0.212	1	0	non-sig	COMT
0.0178529	-0.0155072	0.18	0.191	1	0	non-sig	COA4
0.0179845	-0.0149183	0.178	0.194	1	0	non-sig	ERG28
0.0180453	-0.0179169	0.178	0.189	1	0	non-sig	USP3
0.0180927	-0.0246252	0.17	0.186	1	0	non-sig	TMED3
0.0181298	0.0016484	0.21	0.205	1	0	non-sig	PRPF31
0.0181448	0.0205459	0.254	0.248	1	0	non-sig	PSMC3
0.0182499	-0.0542969	0.141	0.175	1	0	non-sig	MSL3
0.0183355	0.00779917	0.213	0.214	1	0	non-sig	TPGS1
0.0183768	0.00265925	0.209	0.206	1	0	non-sig	SNAP23
0.0184301	-0.085351	0.111	0.166	1	0	non-sig	TRIM38
0.0184656	0.0119264	0.232	0.225	1	0	non-sig	TROVE2
0.0186208	-0.0162063	0.184	0.195	1	0	non-sig	IRF2BP2
0.0186228	0.237392	0.617	0.474	1	0	non-sig	HNRNPC
0.0186302	0.034645	0.332	0.329	1	0	non-sig	LSM4
0.0186419	-0.015936	0.179	0.195	1	0	non-sig	GTF2B
0.0186579	-0.00417456	0.206	0.2	1	0	non-sig	CD84
0.0188237	0.037709	0.358	0.318	1	0	non-sig	NDUFC1
0.0189517	0.0645709	0.576	0.518	1	0	non-sig	TAP1
0.0189856	-0.0602299	0.131	0.169	1	0	non-sig	ULK3
0.0190969	0.0436887	0.429	0.405	1	0	non-sig	LSM14A
0.0191721	-0.0228213	0.176	0.188	1	0	non-sig	CENPC
0.0191804	0.0385796	0.367	0.358	1	0	non-sig	GRB2
0.0192496	0.240667	0.574	0.452	1	0	non-sig	FLT3LG
0.0193373	-0.209913	0.036	0.174	1	0	non-sig	LILRB1
0.0194459	0.0153512	0.232	0.228	1	0	non-sig	SNX5
0.0194571	0.100946	0.738	0.675	1	0	non-sig	GIMAP4
0.0194801	0.070148	0.589	0.529	1	0	non-sig	SERBP1
0.0194872	0.25967	0.268	0.105	1	0	non-sig	FKBP5
0.0195129	-0.0618115	0.132	0.169	1	0	non-sig	RGS3
0.0196535	0.0285659	0.272	0.262	1	0	non-sig	RCN2
0.0196732	0.0710929	0.6	0.548	1	0	non-sig	MORF4L1
0.0196755	-0.0317422	0.161	0.18	1	0	non-sig	TBPL1
0.0196995	-0.121414	0.084	0.165	1	0	non-sig	RRBP1
0.0197088	-0.0375949	0.152	0.183	1	0	non-sig	ARPP19
0.0197099	0.00175942	0.211	0.209	1	0	non-sig	UBE2G2
0.0197451	-0.0608128	0.133	0.166	1	0	non-sig	LPIN1
0.0197791	-0.115869	0.087	0.166	1	0	non-sig	MMP25-AS1
0.0197926	-0.0424645	0.148	0.182	1	0	non-sig	NMRK1
0.0197993	-0.107274	0.092	0.165	1	0	non-sig	HERC5
0.0198036	-0.0215737	0.171	0.182	1	0	non-sig	SNAPC5
0.0198423	0.0220614	0.254	0.235	1	0	non-sig	HSPB11
0.0199161	-0.045868	0.141	0.18	1	0	non-sig	RFTN1
0.0199315	-0.0041325	0.197	0.197	1	0	non-sig	CCS
0.0199638	-0.0331867	0.154	0.182	1	0	non-sig	MRPS11
0.0200172	-0.00213907	0.196	0.208	1	0	non-sig	MRPL28
0.0200856	-0.0972294	0.097	0.168	1	0	non-sig	JPX
0.02012	-0.12488	0.081	0.165	1	0	non-sig	CLSTN3
0.0201778	0.0112735	0.235	0.222	1	0	non-sig	ARRDC1
0.0203262	-0.0218153	0.173	0.189	1	0	non-sig	USP47
0.0204989	-0.132189	0.079	0.16	1	0	non-sig	AC006369.1
0.0205257	0.213311	0.488	0.357	1	0	non-sig	PSIP1
0.0205285	0.0672588	0.568	0.532	1	0	non-sig	C11orf58
0.020645	-0.0422982	0.146	0.178	1	0	non-sig	NT5C3A
0.0206542	-0.00172198	0.196	0.202	1	0	non-sig	RPA3
0.0206623	0.00361202	0.208	0.209	1	0	non-sig	WIPI2
0.0208064	-0.0216273	0.173	0.186	1	0	non-sig	CDC5L
0.0210165	0.0350189	0.343	0.312	1	0	non-sig	EIF2S2
0.0210426	-0.0570549	0.128	0.172	1	0	non-sig	CDK11B
0.0210793	-0.0667	0.124	0.169	1	0	non-sig	VGLL4
0.021147	0.010527	0.218	0.212	1	0	non-sig	PSMD11
0.0212365	-0.0345978	0.154	0.185	1	0	non-sig	ZFAND3
0.0214122	-0.0335421	0.151	0.182	1	0	non-sig	C22orf39
0.0214599	0.0459741	0.485	0.477	1	0	non-sig	FYN
0.0214673	0.0790263	0.63	0.568	1	0	non-sig	HNRNPA0
0.0214806	-0.0475237	0.143	0.174	1	0	non-sig	MPPE1
0.0217883	0.0158077	0.228	0.215	1	0	non-sig	FDPS
0.021873	0.0243315	0.259	0.243	1	0	non-sig	MRPL14
0.0218823	-0.00693191	0.19	0.189	1	0	non-sig	C15orf61
0.021919	0.00217892	0.201	0.2	1	0	non-sig	YIF1A
0.0219647	-0.0228213	0.167	0.191	1	0	non-sig	KDM2A
0.0220889	0.0232724	0.25	0.246	1	0	non-sig	NSMCE1
0.022211	-0.533499	0.009	0.085	1	0	non-sig	TRBV29-1
0.0222234	-0.0291671	0.16	0.178	1	0	non-sig	TMEM167A
0.022344	-0.045868	0.14	0.169	1	0	non-sig	TUT7
0.0223786	0.0507986	0.455	0.437	1	0	non-sig	RAD23A
0.0223887	0.073823	0.608	0.56	1	0	non-sig	BIN1
0.0225392	-0.0269284	0.165	0.175	1	0	non-sig	TSTA3
0.0225718	-0.00133824	0.199	0.2	1	0	non-sig	SMIM29
0.022616	-0.0669457	0.127	0.165	1	0	non-sig	NSRP1
0.0226837	-0.0382621	0.152	0.169	1	0	non-sig	VPS13A
0.0227482	0.0208248	0.242	0.232	1	0	non-sig	PDCD6IP
0.0228922	-0.0288776	0.156	0.183	1	0	non-sig	COQ4
0.0229671	0.0956131	0.724	0.672	1	0	non-sig	ATP6V1G1
0.0230182	0.0178275	0.252	0.225	1	0	non-sig	ASH1L
0.0230469	-0.0143252	0.179	0.177	1	0	non-sig	GLO1
0.0230576	-0.00388083	0.187	0.194	1	0	non-sig	CSRP1
0.0232036	-0.135714	0.071	0.162	1	0	non-sig	SNHG9
0.0232415	-0.0128544	0.179	0.189	1	0	non-sig	ISCA1
0.0232433	0.0620148	0.51	0.474	1	0	non-sig	UFC1
0.0234158	0.0443152	0.411	0.389	1	0	non-sig	TMC8
0.0234266	-0.0061499	0.192	0.191	1	0	non-sig	MAD2L2
0.0234443	0.0204242	0.241	0.229	1	0	non-sig	SDHB
0.0234466	0.0343753	0.291	0.266	1	0	non-sig	RSBN1
0.0234658	-0.024896	0.163	0.182	1	0	non-sig	SEC22B
0.0235632	-0.0674278	0.118	0.169	1	0	non-sig	FUT11
0.0237327	-0.0208074	0.165	0.191	1	0	non-sig	TTC14
0.0239039	0.0344096	0.288	0.275	1	0	non-sig	ABI1
0.0240055	-0.019607	0.172	0.182	1	0	non-sig	PIP4K2A
0.0240149	0.0364012	0.322	0.3	1	0	non-sig	TNIP1
0.0240293	-0.00533166	0.19	0.192	1	0	non-sig	TIMM8B
0.0240835	0.036752	0.33	0.305	1	0	non-sig	NIPBL
0.0240863	0.0603689	0.517	0.505	1	0	non-sig	RNF167
0.0241186	0.0161221	0.235	0.225	1	0	non-sig	ANKRD10
0.0242805	0.0350347	0.298	0.291	1	0	non-sig	MESD
0.0243799	0.0416078	0.361	0.322	1	0	non-sig	UBE2B
0.0245273	-0.0321659	0.15	0.182	1	0	non-sig	PHKG2
0.0246184	-0.0128544	0.18	0.185	1	0	non-sig	DNAJC4
0.0247179	0.0226537	0.243	0.218	1	0	non-sig	ACAA1
0.0247482	-0.0153471	0.173	0.191	1	0	non-sig	IKBKG
0.0247699	0.00986647	0.211	0.205	1	0	non-sig	SMARCA2
0.024816	0.00715996	0.203	0.203	1	0	non-sig	SLIRP
0.0248351	-0.0124349	0.177	0.191	1	0	non-sig	C1orf123
0.0249511	-0.0544733	0.128	0.169	1	0	non-sig	TUBA1C
0.0249656	0.0338605	0.304	0.271	1	0	non-sig	MRFAP1L1
0.0250087	0.0319032	0.283	0.262	1	0	non-sig	SERINC1
0.0251297	-0.0262825	0.162	0.177	1	0	non-sig	UBR2
0.0251645	0.0499124	0.418	0.42	1	0	non-sig	TWF2
0.0252869	0.00657115	0.211	0.2	1	0	non-sig	UBQLN1
0.0253171	-0.0776233	0.109	0.169	1	0	non-sig	KIAA2026
0.0253261	-0.0174859	0.173	0.192	1	0	non-sig	CCDC25
0.0254081	0.0303178	0.262	0.248	1	0	non-sig	METTL5
0.0254629	0.0275843	0.26	0.245	1	0	non-sig	CYB5R3
0.0255438	-0.0166046	0.169	0.186	1	0	non-sig	MLEC
0.0255734	-0.00594607	0.191	0.198	1	0	non-sig	DNAJC2
0.02561	-0.0783738	0.107	0.163	1	0	non-sig	AGK
0.0256667	-0.0667306	0.116	0.168	1	0	non-sig	ITCH
0.0256684	0.0252711	0.247	0.235	1	0	non-sig	HSD17B10
0.0257516	-0.0206809	0.167	0.178	1	0	non-sig	DENND4C
0.0258168	-0.0448812	0.136	0.172	1	0	non-sig	SAR1A
0.025821	0.0393998	0.339	0.334	1	0	non-sig	NKTR
0.025824	0.0109994	0.215	0.218	1	0	non-sig	USB1
0.0258428	0.0321342	0.287	0.254	1	0	non-sig	MFF
0.0259792	-0.0124349	0.181	0.183	1	0	non-sig	ACTR1A
0.0259985	-0.0480964	0.137	0.166	1	0	non-sig	LRIF1
0.0260126	-0.0073528	0.188	0.197	1	0	non-sig	MYBL1
0.0261177	-0.0249966	0.164	0.177	1	0	non-sig	GGA1
0.0261622	-0.0976057	0.092	0.16	1	0	non-sig	TMEM120A
0.0261856	-0.0273067	0.154	0.178	1	0	non-sig	NUTM2B-AS1
0.0262497	-0.0168881	0.167	0.183	1	0	non-sig	HADHB
0.0263029	0.0402557	0.349	0.322	1	0	non-sig	SLTM
0.0265145	0.028693	0.255	0.237	1	0	non-sig	ASNA1
0.0266161	0.0203361	0.233	0.218	1	0	non-sig	NIFK
0.0267684	0.0324897	0.285	0.263	1	0	non-sig	SMAP1
0.0268095	-0.0240388	0.16	0.175	1	0	non-sig	ZNF622
0.0269042	0.0392736	0.334	0.303	1	0	non-sig	SYF2
0.026976	0.0158077	0.222	0.218	1	0	non-sig	PLEKHA1
0.0270232	0.0981669	0.693	0.652	1	0	non-sig	MBNL1
0.0270944	0.020968	0.266	0.235	1	0	non-sig	RABGAP1L
0.0270973	0.00468645	0.203	0.2	1	0	non-sig	HDAC2
0.0272314	-0.00653789	0.189	0.189	1	0	non-sig	TUT4
0.0272581	0.229953	0.587	0.449	1	0	non-sig	SPOCK2
0.0272746	0.0507466	0.428	0.418	1	0	non-sig	CCDC107
0.0274214	0.0874427	0.666	0.609	1	0	non-sig	ANXA11
0.0274712	0.0418251	0.347	0.329	1	0	non-sig	SRSF4
0.0275199	0.0441068	0.402	0.375	1	0	non-sig	SYNRG
0.0275248	-0.0448812	0.137	0.163	1	0	non-sig	RTCA
0.0275276	0.0325304	0.289	0.268	1	0	non-sig	SYNCRIP
0.0275928	-0.129315	0.07	0.162	1	0	non-sig	PRSS23
0.0275968	0.0489407	0.413	0.411	1	0	non-sig	ICAM2
0.0276151	0.0390712	0.305	0.288	1	0	non-sig	ARL2BP
0.0276218	-0.0206809	0.167	0.178	1	0	non-sig	LYRM2
0.0276396	0.00779917	0.205	0.197	1	0	non-sig	KRCC1
0.0277304	-0.0166046	0.167	0.178	1	0	non-sig	UPF2
0.0277435	-0.0402692	0.139	0.172	1	0	non-sig	LSM12
0.0277436	-0.0145234	0.167	0.185	1	0	non-sig	CCDC186
0.027758	-0.0219032	0.16	0.177	1	0	non-sig	VPS72
0.0278093	0.0317273	0.269	0.249	1	0	non-sig	WASHC1
0.0278369	0.0388594	0.339	0.325	1	0	non-sig	PNRC2
0.0278599	-0.0087665	0.181	0.186	1	0	non-sig	SP140L
0.0279908	-0.0435242	0.134	0.174	1	0	non-sig	MIDN
0.0280114	-0.00691721	0.178	0.185	1	0	non-sig	GNPAT
0.0281248	0.00815479	0.206	0.208	1	0	non-sig	GPATCH8
0.0281517	0.0405023	0.349	0.315	1	0	non-sig	SEC11C
0.028152	0.212327	0.491	0.375	1	0	non-sig	LEPROTL1
0.0282214	0.00929756	0.213	0.212	1	0	non-sig	GTF2F1
0.0282255	0.0249676	0.241	0.231	1	0	non-sig	ALDH9A1
0.0282309	0.00752094	0.201	0.205	1	0	non-sig	VPS4A
0.028286	-0.0216421	0.157	0.183	1	0	non-sig	RUVBL1
0.0283312	0.0111641	0.213	0.195	1	0	non-sig	SRA1
0.028393	0.000607842	0.188	0.197	1	0	non-sig	COPS3
0.0284439	0.0273311	0.273	0.268	1	0	non-sig	BDP1
0.0284495	-0.00189837	0.185	0.195	1	0	non-sig	METAP2
0.0284598	-0.0147211	0.171	0.182	1	0	non-sig	NOC2L
0.0284657	0.000136555	0.196	0.186	1	0	non-sig	INPP5K
0.0284683	-0.0406116	0.139	0.171	1	0	non-sig	ZNF394
0.0285474	-0.074476	0.109	0.162	1	0	non-sig	PPP5C
0.0285642	-0.0132761	0.177	0.175	1	0	non-sig	CCDC90B
0.0285701	-0.0762344	0.109	0.158	1	0	non-sig	NDUFA13
0.028578	0.00265925	0.197	0.198	1	0	non-sig	RASGRP1
0.0286799	-0.0365301	0.143	0.172	1	0	non-sig	NUTM2A-AS1
0.0287043	-0.153178	0.06	0.157	1	0	non-sig	HSH2D
0.0287251	-0.0521271	0.128	0.162	1	0	non-sig	PPWD1
0.0287895	0.0483314	0.449	0.403	1	0	non-sig	ACTR2
0.0288281	-0.00450559	0.188	0.185	1	0	non-sig	STAU1
0.0289093	-0.00126721	0.193	0.182	1	0	non-sig	GMIP
0.0289601	0.0218816	0.237	0.222	1	0	non-sig	TRAPPC2L
0.0289878	0.0243908	0.262	0.243	1	0	non-sig	ATP2A3
0.0290007	0.0272917	0.253	0.24	1	0	non-sig	ATP6V0E2
0.0290092	0.0294348	0.261	0.248	1	0	non-sig	RTF1
0.0290879	0.210411	0.365	0.229	1	0	non-sig	MGAT4A
0.0293058	-0.0385894	0.144	0.171	1	0	non-sig	RALGAPA1
0.029544	-0.0104119	0.176	0.185	1	0	non-sig	NPRL2
0.0296892	-0.0962975	0.092	0.157	1	0	non-sig	RAB5C
0.0297618	-0.0643885	0.127	0.149	1	0	non-sig	RPS10
0.0299268	-0.0176744	0.167	0.175	1	0	non-sig	PLIN2
0.0301827	-0.0333646	0.143	0.174	1	0	non-sig	SLC4A7
0.0302151	0.0381378	0.313	0.28	1	0	non-sig	SDHA
0.0302476	0.00955411	0.226	0.217	1	0	non-sig	GPRIN3
0.0303474	-0.0122757	0.171	0.183	1	0	non-sig	ZNF524
0.030391	-0.0385609	0.137	0.168	1	0	non-sig	BORCS6
0.0304854	0.02884	0.272	0.265	1	0	non-sig	EHD1
0.0304861	0.0576788	0.476	0.435	1	0	non-sig	CYFIP2
0.0306009	-0.08883	0.093	0.165	1	0	non-sig	JAZF1
0.0307638	0.00030545	0.192	0.192	1	0	non-sig	RBM22
0.0308107	-0.00774814	0.182	0.183	1	0	non-sig	CPSF6
0.0311344	0.0317835	0.256	0.24	1	0	non-sig	DR1
0.0312289	0.00700539	0.211	0.194	1	0	non-sig	SEPHS2
0.0314313	0.0247346	0.238	0.217	1	0	non-sig	AP3S1
0.0314788	-0.0224763	0.161	0.168	1	0	non-sig	WDR54
0.0315307	0.032346	0.26	0.242	1	0	non-sig	FAM50A
0.0316025	0.0208802	0.239	0.205	1	0	non-sig	AKIRIN2
0.0317785	-0.0139273	0.171	0.177	1	0	non-sig	SLC38A10
0.0319713	0.0374661	0.299	0.28	1	0	non-sig	ST3GAL1
0.0319769	-0.00632263	0.18	0.183	1	0	non-sig	PTP4A1
0.0321016	-0.0166472	0.163	0.172	1	0	non-sig	SACM1L
0.0321212	0.0438861	0.379	0.343	1	0	non-sig	PAPOLA
0.0321414	-0.00896871	0.181	0.185	1	0	non-sig	SFSWAP
0.0321848	0.234572	0.641	0.52	1	0	non-sig	CD44
0.0321882	0.00744167	0.204	0.202	1	0	non-sig	SRP19
0.0322119	-0.0131012	0.165	0.186	1	0	non-sig	SRPRB
0.0322671	0.00540643	0.195	0.192	1	0	non-sig	RHBDD2
0.0322883	0.211567	0.345	0.198	1	0	non-sig	ITK
0.0325121	0.161753	0.948	0.918	1	0	non-sig	CYBA
0.0326375	-0.0348328	0.144	0.166	1	0	non-sig	PSMD14
0.032661	-0.00123116	0.191	0.18	1	0	non-sig	UCHL5
0.0326662	-0.0321101	0.145	0.168	1	0	non-sig	YIPF5
0.0327661	-0.0435242	0.132	0.166	1	0	non-sig	GFER
0.0328709	0.00665279	0.199	0.194	1	0	non-sig	MICU2
0.0329145	-0.111129	0.079	0.157	1	0	non-sig	SKAP2
0.0330273	-0.0382127	0.135	0.171	1	0	non-sig	POP7
0.0330425	-0.0144919	0.174	0.177	1	0	non-sig	BOLA3
0.0330543	0.0116141	0.203	0.203	1	0	non-sig	NDUFA8
0.0330749	0.0245746	0.238	0.225	1	0	non-sig	MAN1A2
0.0330823	-0.0821619	0.099	0.16	1	0	non-sig	IQSEC1
0.0332324	0.0663731	0.53	0.5	1	0	non-sig	UBE2I
0.0334348	0.00540643	0.193	0.189	1	0	non-sig	SUPT16H
0.0336008	0.0268713	0.245	0.229	1	0	non-sig	PTPN2
0.0337139	0.0063578	0.195	0.2	1	0	non-sig	MRPS35
0.0337614	-0.0447411	0.127	0.168	1	0	non-sig	CEBPZOS
0.0338301	-0.00225526	0.186	0.182	1	0	non-sig	PREB
0.0338536	-0.00877065	0.173	0.189	1	0	non-sig	STK25
0.0338559	-0.025444	0.151	0.177	1	0	non-sig	FBXL15
0.0339039	-0.00897493	0.175	0.183	1	0	non-sig	BCL2L1
0.0339064	0.000776173	0.184	0.189	1	0	non-sig	TMEM208
0.0347242	-0.0739927	0.109	0.151	1	0	non-sig	RNASEK
0.0347374	-0.0464287	0.132	0.158	1	0	non-sig	CNOT1
0.0348513	-0.0036476	0.179	0.183	1	0	non-sig	ZFC3H1
0.0349113	-0.0202296	0.154	0.175	1	0	non-sig	HSBP1
0.0350087	-0.0210005	0.158	0.177	1	0	non-sig	LAP3
0.035047	-0.054319	0.122	0.157	1	0	non-sig	MON2
0.0351707	0.0516966	0.42	0.398	1	0	non-sig	ANP32A
0.0351943	0.0412514	0.306	0.285	1	0	non-sig	RAB11A
0.035272	0.0436324	0.324	0.294	1	0	non-sig	DNAJC19
0.0353142	-0.0246908	0.153	0.168	1	0	non-sig	CFAP298
0.0353742	0.206271	0.387	0.269	1	0	non-sig	LPXN
0.0353791	-0.0262825	0.154	0.168	1	0	non-sig	PJA2
0.0354774	-0.00836062	0.171	0.185	1	0	non-sig	SMC1A
0.0355333	0.00191201	0.194	0.188	1	0	non-sig	SNW1
0.035577	0.0228847	0.228	0.222	1	0	non-sig	PSMD9
0.0356395	0.208562	0.481	0.377	1	0	non-sig	FBL
0.0358937	-0.00144316	0.184	0.186	1	0	non-sig	TCERG1
0.0358955	-0.0276921	0.147	0.169	1	0	non-sig	ZDHHC6
0.0361102	0.204143	0.494	0.368	1	0	non-sig	CYTIP
0.0362036	0.00706942	0.201	0.208	1	0	non-sig	ILF3-DT
0.0362279	0.0514411	0.394	0.389	1	0	non-sig	NHP2
0.0362487	0.0182745	0.224	0.202	1	0	non-sig	RAP2B
0.0362744	-0.0141265	0.166	0.175	1	0	non-sig	NGLY1
0.0363107	-0.077485	0.102	0.152	1	0	non-sig	JMJD6
0.0364008	-0.0263762	0.152	0.162	1	0	non-sig	MOAP1
0.036623	-0.0108416	0.167	0.178	1	0	non-sig	NAA50
0.0366241	-0.0455407	0.131	0.163	1	0	non-sig	PARP9
0.0366475	-0.0227408	0.153	0.166	1	0	non-sig	NLRP1
0.0366771	-0.0628084	0.114	0.154	1	0	non-sig	GPKOW
0.0367537	-0.0196647	0.158	0.18	1	0	non-sig	ZBTB20
0.0367566	0.0529849	0.424	0.383	1	0	non-sig	POLR2E
0.0370039	-0.0223584	0.152	0.168	1	0	non-sig	PPP2R5E
0.0371531	0.008727	0.196	0.212	1	0	non-sig	HLA-DMA
0.0371829	0.19413	0.965	0.935	1	0	non-sig	COX4I1
0.0375265	-0.0250683	0.151	0.168	1	0	non-sig	COQ10B
0.037642	0.00591755	0.19	0.188	1	0	non-sig	SLC25A11
0.0376631	-0.108979	0.083	0.145	1	0	non-sig	ZNF600
0.0377786	-0.201929	0.027	0.171	1	0	non-sig	LINC02384
0.0378253	0.00876296	0.203	0.189	1	0	non-sig	EIF2S1
0.0378696	-0.0664492	0.109	0.155	1	0	non-sig	TGIF1
0.0378807	-0.000981092	0.178	0.182	1	0	non-sig	TAF12
0.0380802	-0.0160539	0.159	0.174	1	0	non-sig	CDK12
0.0382044	0.232552	0.291	0.149	1	0	non-sig	PIM2
0.0383097	0.0282228	0.254	0.246	1	0	non-sig	ATF7IP
0.0384204	-0.0141863	0.167	0.166	1	0	non-sig	ANAPC13
0.0384227	-0.0370054	0.135	0.165	1	0	non-sig	MTG1
0.0385873	0.00854144	0.196	0.197	1	0	non-sig	ORMDL2
0.0386567	0.0161845	0.207	0.197	1	0	non-sig	SUGT1
0.03868	0.0262071	0.239	0.215	1	0	non-sig	PPIH
0.0386948	-0.0734653	0.105	0.149	1	0	non-sig	DDAH2
0.0387958	0.200457	0.49	0.343	1	0	non-sig	TC2N
0.0388394	-0.00877276	0.172	0.174	1	0	non-sig	MCRS1
0.0388457	0.039746	0.292	0.252	1	0	non-sig	SARS
0.0389599	-0.0570098	0.115	0.16	1	0	non-sig	PPP3CA
0.0389728	0.00956379	0.2	0.188	1	0	non-sig	GLTP
0.0390556	0.0315463	0.256	0.232	1	0	non-sig	NRDC
0.0390688	0.0134597	0.205	0.203	1	0	non-sig	EFCAB14
0.039092	0.00212589	0.19	0.183	1	0	non-sig	HELZ
0.0391318	0.047084	0.353	0.32	1	0	non-sig	TEX264
0.0391366	0.00709552	0.191	0.188	1	0	non-sig	ZNF655
0.0391966	0.130434	0.768	0.758	1	0	non-sig	SUB1
0.0392583	0.241916	0.264	0.111	1	0	non-sig	TRAT1
0.0393427	-0.00897808	0.173	0.174	1	0	non-sig	KANSL1
0.0393632	0.312318	0.946	0.903	1	0	non-sig	TOMM7
0.0395004	0.0223299	0.222	0.217	1	0	non-sig	RNF5
0.0395262	0.0188665	0.215	0.206	1	0	non-sig	CUL4A
0.0395648	0.0104587	0.198	0.195	1	0	non-sig	SDF2
0.0397223	-0.00794647	0.167	0.178	1	0	non-sig	MRPL40
0.0398158	0.000653691	0.184	0.175	1	0	non-sig	ILKAP
0.0399248	-0.00980921	0.167	0.171	1	0	non-sig	USP14
0.0399373	0.0373948	0.27	0.24	1	0	non-sig	NDUFS3
0.040008	0.0181116	0.213	0.205	1	0	non-sig	PHF5A
0.0400482	-0.0540965	0.118	0.154	1	0	non-sig	PUM3
0.0402492	-0.00301349	0.179	0.171	1	0	non-sig	MRPL47
0.040319	0.00947416	0.202	0.197	1	0	non-sig	OTUD6B-AS1
0.0403374	-0.00158595	0.182	0.177	1	0	non-sig	RSAD1
0.0404496	0.0149286	0.207	0.195	1	0	non-sig	WBP11
0.040464	0.236598	0.63	0.52	1	0	non-sig	PNISR
0.0406147	0.0545309	0.43	0.386	1	0	non-sig	VASP
0.040668	0.00643222	0.19	0.188	1	0	non-sig	DCAF11
0.0407378	0.00790443	0.193	0.188	1	0	non-sig	EBP
0.0407963	0.199218	0.417	0.3	1	0	non-sig	RNASET2
0.0408016	9.49089e-05	0.177	0.182	1	0	non-sig	RAB5A
0.0408212	0.0585369	0.443	0.405	1	0	non-sig	PDIA6
0.0410536	0.0613279	0.472	0.466	1	0	non-sig	SELENOF
0.0410648	0.00665279	0.188	0.191	1	0	non-sig	RRAGA
0.0410989	0.0664662	0.506	0.491	1	0	non-sig	MCL1
0.0411127	0.027689	0.234	0.217	1	0	non-sig	ZFAND6
0.0411397	-0.0233888	0.156	0.16	1	0	non-sig	HERC1
0.0411476	0.243514	0.273	0.126	1	0	non-sig	HMGA1
0.0412849	0.0508046	0.379	0.352	1	0	non-sig	STRAP
0.0413838	-0.0257213	0.15	0.16	1	0	non-sig	PLEKHB2
0.0414218	0.0399545	0.285	0.258	1	0	non-sig	TMEM243
0.0415536	-0.018362	0.158	0.169	1	0	non-sig	CA5B
0.0416504	-0.00651928	0.178	0.171	1	0	non-sig	TNFRSF1A
0.0416572	0.0269149	0.228	0.206	1	0	non-sig	NUDT22
0.0417702	0.043112	0.279	0.255	1	0	non-sig	ATXN10
0.0418106	0.00879993	0.189	0.191	1	0	non-sig	RANGRF
0.0418182	-0.0487318	0.122	0.158	1	0	non-sig	C1orf52
0.0418248	-0.521247	0.005	0.074	1	0	non-sig	TRAV30
0.0419345	-0.00484865	0.169	0.174	1	0	non-sig	CISD2
0.0420447	0.0756745	0.543	0.525	1	0	non-sig	MPHOSPH8
0.0423905	-0.0826836	0.097	0.146	1	0	non-sig	AL118516.1
0.0424222	0.207404	0.511	0.398	1	0	non-sig	PRDX2
0.0425248	0.028045	0.23	0.205	1	0	non-sig	COA3
0.0426235	0.0426896	0.305	0.294	1	0	non-sig	RNF166
0.0427175	0.115676	0.778	0.746	1	0	non-sig	AHNAK
0.0428121	0.105992	0.687	0.671	1	0	non-sig	SLC25A3
0.0430862	-0.0582947	0.111	0.155	1	0	non-sig	MINDY2
0.0431558	0.0318285	0.257	0.228	1	0	non-sig	DENND1C
0.0432132	0.0374669	0.274	0.249	1	0	non-sig	MAD1L1
0.0432999	0.0219291	0.21	0.202	1	0	non-sig	UBTF
0.0433249	0.0291805	0.232	0.218	1	0	non-sig	SLBP
0.0434854	-0.0190032	0.155	0.166	1	0	non-sig	PTGES2
0.0434937	0.00304414	0.186	0.174	1	0	non-sig	MTIF3
0.0436799	0.00379358	0.187	0.183	1	0	non-sig	POLE3
0.0440391	0.0191392	0.205	0.198	1	0	non-sig	MAGED2
0.0441311	-0.00277238	0.168	0.183	1	0	non-sig	ECHDC1
0.044163	-0.0299792	0.136	0.166	1	0	non-sig	FAM136A
0.0442175	-0.0347547	0.132	0.162	1	0	non-sig	DCUN1D5
0.0443185	-0.0243954	0.143	0.163	1	0	non-sig	DYNLT1
0.0443433	0.433761	0.101	0.025	1	0	non-sig	TRAV19
0.0446195	0.0292737	0.243	0.228	1	0	non-sig	CHD3
0.0447219	0.0352937	0.256	0.237	1	0	non-sig	DHPS
0.044799	-0.0148882	0.154	0.166	1	0	non-sig	GEMIN7
0.0449598	-0.00650028	0.165	0.174	1	0	non-sig	DHX29
0.0449953	0.0119846	0.204	0.195	1	0	non-sig	CNTRL
0.0449992	0.21178	0.32	0.2	1	0	non-sig	PIK3IP1
0.0450116	0.146624	0.823	0.811	1	0	non-sig	UQCRB
0.0451754	-0.0137554	0.161	0.163	1	0	non-sig	UROS
0.0452959	0.0249877	0.228	0.203	1	0	non-sig	PEF1
0.0454864	-0.0619279	0.108	0.154	1	0	non-sig	HPS3
0.0455748	-0.0262825	0.141	0.165	1	0	non-sig	NCBP3
0.0458383	0.041881	0.275	0.252	1	0	non-sig	SELENOM
0.0459044	0.0375742	0.309	0.278	1	0	non-sig	TPM4
0.0460754	0.0438718	0.303	0.278	1	0	non-sig	TNFRSF1B
0.0464453	-0.0203542	0.148	0.166	1	0	non-sig	TRNAU1AP
0.0464484	-0.0013722	0.173	0.18	1	0	non-sig	COMTD1
0.0465096	-0.00606947	0.168	0.165	1	0	non-sig	BID
0.0465231	0.0316467	0.241	0.226	1	0	non-sig	SECISBP2
0.0465324	-0.0199622	0.146	0.162	1	0	non-sig	SAR1B
0.0465687	-0.00877922	0.16	0.169	1	0	non-sig	COA5
0.0466134	-0.0044259	0.168	0.174	1	0	non-sig	TCF12
0.0466263	-0.149196	0.053	0.145	1	0	non-sig	PIK3AP1
0.0468182	0.008985	0.19	0.197	1	0	non-sig	HUWE1
0.0468825	0.285647	1	1	1	0	non-sig	RPS27A
0.0468917	0.272275	0.228	0.049	1	0	non-sig	PECAM1
0.0468941	-0.00961025	0.16	0.171	1	0	non-sig	MRPL24
0.0469077	0.0185764	0.208	0.189	1	0	non-sig	LARS
0.0469853	-0.0506916	0.116	0.157	1	0	non-sig	TMEM106C
0.0471256	-0.0167338	0.151	0.169	1	0	non-sig	MECP2
0.0471512	-0.00463754	0.173	0.171	1	0	non-sig	MAPKAPK5-AS1
0.0475824	-0.011059	0.161	0.172	1	0	non-sig	SLA2
0.0475948	-0.0744366	0.097	0.149	1	0	non-sig	PLEKHA2
0.0476417	-0.0475819	0.116	0.155	1	0	non-sig	DPH3
0.0477174	0.0428824	0.279	0.257	1	0	non-sig	UBAC2
0.047767	0.0474736	0.303	0.288	1	0	non-sig	INO80E
0.0478424	0.010588	0.194	0.188	1	0	non-sig	RNPEPL1
0.0479757	0.0505959	0.36	0.335	1	0	non-sig	HERPUD1
0.0479951	-0.00483046	0.169	0.169	1	0	non-sig	TSEN34
0.0480007	0.0177701	0.238	0.215	1	0	non-sig	TSPYL2
0.0481315	-0.0582947	0.11	0.152	1	0	non-sig	DBF4
0.048302	0.0285855	0.232	0.205	1	0	non-sig	IMP4
0.0483441	0.0458315	0.29	0.255	1	0	non-sig	RBBP7
0.0483969	-0.0610479	0.108	0.145	1	0	non-sig	PPM1A
0.0485254	0.0145877	0.202	0.188	1	0	non-sig	FAM133B
0.0485891	0.0203507	0.204	0.208	1	0	non-sig	TMEM134
0.0486287	0.0525436	0.438	0.418	1	0	non-sig	ATM
0.0486979	0.00947723	0.192	0.174	1	0	non-sig	NKAP
0.0489615	0.00147039	0.173	0.18	1	0	non-sig	COPB2
0.0490771	0.0106838	0.194	0.195	1	0	non-sig	DERL2
0.0491521	0.00282706	0.18	0.182	1	0	non-sig	SIRT2
0.0494791	-0.0371579	0.131	0.152	1	0	non-sig	MFSD11
0.0496479	0.0234273	0.212	0.203	1	0	non-sig	HIKESHI
0.0496658	-0.0173755	0.152	0.157	1	0	non-sig	MIA2
0.0503332	-0.00544903	0.167	0.166	1	0	non-sig	IST1
0.0504696	0.0107163	0.191	0.188	1	0	non-sig	SREK1
0.0505581	0.0296378	0.231	0.223	1	0	non-sig	CAPRIN1
0.0506552	0.00466606	0.174	0.188	1	0	non-sig	ANAPC15
0.050778	0.0126266	0.195	0.174	1	0	non-sig	CFAP97
0.0508046	0.0069515	0.182	0.188	1	0	non-sig	TMEM87A
0.0508181	0.00435766	0.179	0.172	1	0	non-sig	CCNK
0.0509424	-0.0832096	0.091	0.143	1	0	non-sig	GSE1
0.0510681	-0.0578391	0.112	0.146	1	0	non-sig	MATR3.1
0.051234	-0.00961025	0.157	0.168	1	0	non-sig	GAK
0.0512666	-0.0270332	0.137	0.16	1	0	non-sig	ST8SIA4
0.0512667	0.0242935	0.218	0.202	1	0	non-sig	LYPLA1
0.0517455	0.0227916	0.208	0.198	1	0	non-sig	CHCHD7
0.0517776	0.218538	0.586	0.472	1	0	non-sig	ALDOA
0.0518064	-0.100788	0.075	0.149	1	0	non-sig	MOB4
0.0518496	-0.0451315	0.121	0.149	1	0	non-sig	ATG4D
0.0518818	0.196618	0.424	0.306	1	0	non-sig	ATP1A1
0.0519147	0.0512655	0.352	0.331	1	0	non-sig	BAZ1A
0.0520128	0.108165	0.692	0.671	1	0	non-sig	RAN
0.0523085	-0.0357598	0.128	0.149	1	0	non-sig	PLGRKT
0.0524883	0.0416095	0.256	0.245	1	0	non-sig	CPNE3
0.0525126	-0.0397457	0.126	0.149	1	0	non-sig	SUDS3
0.0525419	-0.0385463	0.125	0.151	1	0	non-sig	LPGAT1
0.0525648	-0.0684272	0.099	0.148	1	0	non-sig	TOLLIP
0.0525931	-0.0108545	0.158	0.166	1	0	non-sig	SHMT2
0.0527553	0.0527797	0.365	0.34	1	0	non-sig	COX14
0.0527686	0.0445986	0.281	0.257	1	0	non-sig	GLUD1
0.0527915	0.0229634	0.228	0.209	1	0	non-sig	GABARAPL1
0.0528338	0.0663115	0.493	0.462	1	0	non-sig	PSMA5
0.0529095	-0.00402355	0.171	0.162	1	0	non-sig	PSD4
0.0529958	0.00473256	0.182	0.174	1	0	non-sig	EHMT1
0.0531259	-0.00564624	0.16	0.169	1	0	non-sig	RSRC1
0.0532838	-0.0684272	0.099	0.145	1	0	non-sig	CDIP1
[truncated: 5,118 more rows]
