# Supplementary material for: Single cell T cell landscape and T cell receptor repertoire profiling of AML in context of PD-1 blockade therapy
Source: Nat Commun. 2021 Oct 18;12:6071. doi: 10.1038/s41467-021-26282-z (PMC8524723; doi:10.1038/s41467-021-26282-z)
Supplement: Supplementary file 5 — Supplementary Data 2 [file 41467_2021_26282_MOESM5_ESM.xlsx]

## Sheet: Supplementary Data 2
Supplementary Data 2: Differentially expressed genes on ch7q between patients with loss and intact chr7/7q
p_val	avg_logFC	pct.1	pct.2	p_val_adj	genes	*Signifiant = q<0.25
0	0.805531	0.784	0.422	0	HSPB1
0	-0.34665	0.62	0.749	0	GSTK1
0	-0.353168	0.394	0.601	0	CUX1
0	-0.355713	0.322	0.562	0	ZKSCAN1
0	-0.363491	0.293	0.523	0	KMT2C
0	-0.45037	0.574	0.781	0	KMT2E
0	-0.492716	0.657	0.819	0	LAT2
1.61556e-290	-0.313554	0.534	0.695	4.07784e-286	SYPL1
1.24446e-257	-0.275561	0.498	0.665	3.14114e-253	MTPN
1.64653e-257	-0.284991	0.855	0.904	4.156e-253	CDK6
2.05364e-256	-0.122425	0.006	0.105	5.18361e-252	TMEM176B
1.2404e-242	-0.257919	0.182	0.357	3.1309e-238	REPIN1
1.79416e-232	0.300353	0.68	0.505	4.52864e-228	NAA38
1.13475e-224	-0.224836	0.156	0.326	2.86422e-220	HBP1
7.50868e-215	-0.248781	0.194	0.362	1.89527e-210	TRIM56
5.60705e-210	-0.17388	0.091	0.233	1.41528e-205	LRRC61
9.73396e-188	-0.256074	0.271	0.429	2.45695e-183	ZNF800
2.7149e-182	-0.211986	0.212	0.369	6.85269e-178	CNOT4
2.34726e-171	-0.188007	0.128	0.265	5.92473e-167	TRIM4
6.66727e-171	-0.27145	0.295	0.444	1.68289e-166	IFRD1
1.41258e-168	0.0765902	0.122	0.023	3.5655e-164	PRKAR2B
3.79098e-160	-0.19134	0.12	0.252	9.5688e-156	ABCB1
5.48528e-157	-0.175696	0.153	0.289	1.38454e-152	CASP2
9.8305e-156	-0.0699374	0.004	0.066	2.48132e-151	TMEM176A
1.18702e-141	-0.168945	0.208	0.342	2.99616e-137	IMPDH1
1.66426e-139	-0.226579	0.438	0.55	4.20076e-135	SND1
1.54175e-135	-0.264846	0.272	0.418	3.89152e-131	MEST
4.71571e-134	-0.206407	0.277	0.407	1.19029e-129	MKRN1
1.07698e-130	-0.19522	0.264	0.396	2.71842e-126	NUB1
1.65467e-123	-0.216939	0.542	0.651	4.17655e-119	AKAP9
4.21858e-122	-0.209647	0.507	0.625	1.06481e-117	GTF2I
4.83792e-121	-0.203303	0.421	0.525	1.22114e-116	PMPCB
2.04311e-119	-0.136996	0.126	0.24	5.15703e-115	CHPF2
4.20156e-111	-0.20498	0.335	0.448	1.06052e-106	DNAJC2
1.36035e-110	-0.184122	0.577	0.646	3.43367e-106	ATP6V1F
2.94452e-105	-0.157241	0.149	0.254	7.43226e-101	RBM28
1.66675e-103	-0.166609	0.244	0.364	4.20704e-99	IRF5
7.75314e-102	-0.143538	0.152	0.257	1.95697e-97	CBLL1
1.23176e-99	-0.191415	0.402	0.503	3.10909e-95	TSC22D4
1.38081e-98	-0.102655	0.047	0.122	3.4853e-94	ZNF783
5.2722e-97	-0.11906	0.094	0.185	1.33076e-92	ZNF3
1.03093e-96	-0.109259	0.075	0.162	2.60217e-92	DNAJB9
5.72199e-91	-0.0886085	0.054	0.129	1.44429e-86	KIAA1147
5.34332e-90	-0.149687	0.199	0.302	1.34871e-85	CUL1
6.50551e-88	-0.0925354	0.037	0.102	1.64206e-83	ACTR3C
1.23787e-84	-0.0647436	0.013	0.061	3.12451e-80	TRBVB
7.9139e-84	-0.153603	0.613	0.674	1.99755e-79	SSBP1
1.78752e-82	0.130345	0.162	0.076	4.51189e-78	NCF1
4.14168e-82	-0.0629956	0.026	0.081	1.0454e-77	LINC01006
7.77476e-82	-0.13082	0.156	0.249	1.96243e-77	FASTK
1.6543e-80	-0.0475499	0	0.028	4.17562e-76	DLX5
4.32392e-80	-0.137187	0.167	0.263	1.0914e-75	MKLN1
6.51781e-80	-0.148055	0.291	0.388	1.64516e-75	ARMC10
4.15578e-78	-0.166603	0.383	0.478	1.04896e-73	LUC7L2
5.96897e-78	-0.0943569	0.071	0.145	1.50663e-73	GIGYF1
7.18957e-78	-0.12792	0.151	0.24	1.81472e-73	TNPO3
8.54749e-78	-0.117689	0.181	0.279	2.15747e-73	ZNF277
2.30723e-76	0.0375924	0.054	0.009	5.82369e-72	TPST1
2.35779e-76	-0.124387	0.151	0.243	5.95129e-72	BRAF
3.13613e-76	-0.14121	0.219	0.315	7.91591e-72	TES
1.87253e-75	-0.140534	0.204	0.299	4.72646e-71	TFEC
5.19556e-74	-0.103815	0.109	0.189	1.31141e-69	CEP41
9.38998e-74	-0.153415	0.437	0.536	2.37013e-69	RSBN1L
3.15706e-73	-0.147563	0.208	0.301	7.96873e-69	EXOC4
4.39701e-72	-0.0777945	0.036	0.092	1.10985e-67	ZNF746
6.05339e-72	-0.100643	0.071	0.14	1.52794e-67	TMEM209
7.33641e-72	-0.132785	0.182	0.273	1.85178e-67	LRCH4
8.46312e-72	-0.116616	0.113	0.193	2.13618e-67	COG5
1.42556e-70	-0.0409743	0.019	0.066	3.59825e-66	EPHA1-AS1
2.36825e-69	-0.145282	0.269	0.359	5.97771e-65	PDIA4
7.03842e-65	-0.0946906	0.111	0.187	1.77657e-60	COPG2
1.3964e-64	-0.0950127	0.095	0.168	3.52466e-60	BRI3
3.2475e-64	-0.0884514	0.092	0.164	8.19701e-60	PAXIP1-AS1
3.31615e-62	-0.0924767	0.1	0.173	8.3703e-58	WASL
9.46941e-61	-0.129849	0.27	0.353	2.39017e-56	PSMC2
1.23956e-59	-0.0751624	0.002	0.028	3.12878e-55	CDHR3
3.56392e-59	-0.100608	0.09	0.159	8.9957e-55	PIK3CG
3.80955e-59	0.113947	0.42	0.321	9.61569e-55	BCL7B
4.04287e-59	-0.135581	0.436	0.534	1.02046e-54	TRBC2
7.97977e-59	-0.0823696	0.048	0.103	2.01417e-54	AUTS2
3.97624e-57	0.0539012	0.073	0.026	1.00364e-52	CALN1
1.02225e-55	-0.138743	0.399	0.472	2.58027e-51	NDUFA5
2.98886e-55	0.0491094	0.08	0.031	7.54419e-51	ZNF467
4.89421e-55	0.174793	0.759	0.699	1.23535e-50	MDH2
7.97885e-55	-0.0946615	0.142	0.215	2.01394e-50	BET1
1.3204e-54	-0.0893114	0.101	0.166	3.33283e-50	ALKBH4
9.95155e-53	-0.10425	0.132	0.201	2.51187e-48	SLC25A40
3.12249e-52	0.0863183	0.115	0.058	7.88147e-48	ELN
2.01497e-51	0.348604	0.151	0.086	5.08599e-47	CD36
3.72909e-51	0.0120713	0.064	0.021	9.41259e-47	KEL
1.73899e-50	-0.122048	0.132	0.2	4.3894e-46	FAM3C
1.79178e-50	0.151833	0.73	0.686	4.52263e-46	EIF4H
2.07337e-50	-0.125716	0.591	0.643	5.2334e-46	NDUFB2
2.41718e-50	-0.080765	0.076	0.135	6.10121e-46	PAXIP1-AS2
5.22278e-50	-0.0689901	0.053	0.104	1.31828e-45	KLHDC10
1.00799e-48	-0.141921	0.253	0.325	2.54427e-44	RBM33
2.04715e-48	0.0781225	0.149	0.086	5.1672e-44	RABGEF1
5.28842e-48	-0.0823945	0.055	0.106	1.33485e-43	GIMAP6
8.28598e-48	-0.122974	0.363	0.435	2.09146e-43	BUD31
8.79805e-48	-0.0784319	0.09	0.149	2.22072e-43	PRKAG2
1.27345e-47	-0.106144	0.157	0.226	3.21432e-43	CREB3L2
1.93436e-47	-0.0854643	0.119	0.185	4.88252e-43	EPHB6
5.93156e-47	-0.106082	0.091	0.152	1.49719e-42	HGF
1.50119e-46	0.0211943	0.025	0.002	3.78914e-42	AOC1
1.69204e-45	-0.0543085	0.036	0.079	4.27089e-41	ZNF862
2.03661e-45	-0.0612439	0.045	0.091	5.14062e-41	FAM200A
5.25542e-45	-0.0632231	0.06	0.109	1.32652e-40	THAP5
6.5626e-45	-0.11271	0.211	0.283	1.65647e-40	ZNF394
1.19526e-44	-0.115943	0.398	0.467	3.01696e-40	PDAP1
2.38061e-44	-0.112936	0.277	0.346	6.0089e-40	DLD
3.46076e-44	-0.0581675	0.043	0.087	8.73531e-40	ZNF398
6.769e-44	0.0125667	0.195	0.124	1.70856e-39	GNG11
4.18919e-43	0.0622764	0.19	0.122	1.05739e-38	GTF2IRD2B
5.11575e-42	-0.0173832	0.003	0.022	1.29127e-37	PODXL
2.51851e-41	-0.0228802	0	0.014	6.35697e-37	DLX6-AS1
8.73451e-41	0.0302692	0.05	0.017	2.20468e-36	PTPRN2
8.90195e-41	-0.118321	0.651	0.673	2.24694e-36	ARF5
1.52608e-40	-0.0710745	0.139	0.201	3.85199e-36	IMMP2L
1.70642e-40	-0.0624429	0.069	0.118	4.30717e-36	GALNT11
4.08447e-40	-0.112888	0.447	0.506	1.03096e-35	RHEB
4.99897e-40	-0.10045	0.222	0.29	1.26179e-35	KRIT1
1.04217e-39	-0.0883694	0.125	0.185	2.63053e-35	TRRAP
1.65427e-39	-0.0608431	0.059	0.105	4.17555e-35	GCC1
3.06023e-39	-0.0654085	0.063	0.109	7.72434e-35	TMEM168
4.01915e-39	-0.0725221	0.086	0.138	1.01447e-34	SLC4A2
7.76726e-39	-0.0202362	0	0.013	1.96053e-34	DLX6
8.69244e-39	0.0371897	0.035	0.009	2.19406e-34	GIMAP8
9.43132e-39	-0.06099	0.06	0.105	2.38056e-34	UBN2
2.30756e-38	-0.110819	0.607	0.639	5.82451e-34	FIS1
2.39968e-38	-0.0590398	0.041	0.081	6.05702e-34	CCDC71L
1.00606e-37	-0.106124	0.383	0.444	2.53939e-33	COPS6
3.6939e-37	-0.0924973	0.625	0.667	9.32378e-33	LAMTOR4
9.20263e-37	-0.0661712	0.056	0.099	2.32284e-32	ZNF117
4.8363e-36	-0.0516213	0.095	0.148	1.22073e-31	PRKAG2-AS1
1.04764e-35	-0.0945685	0.162	0.22	2.64435e-31	GATAD1
3.16144e-35	-0.0405588	0.028	0.062	7.97979e-31	ZNF786
1.23211e-34	-0.103445	0.476	0.537	3.10997e-30	CAPZA2
2.57173e-34	0.0858916	0.418	0.343	6.4913e-30	GUSB
3.30723e-34	-0.0752578	0.123	0.177	8.34778e-30	PRKRIP1
3.33429e-34	-0.092364	0.187	0.245	8.41609e-30	TRIM24
6.70531e-34	-0.0603393	0.015	0.04	1.69249e-29	PDK4
8.35516e-34	-0.0626123	0.056	0.096	2.10893e-29	PPP1R35
1.84844e-33	0.0218014	0.506	0.423	4.66565e-29	ARPC1B
2.02178e-33	-0.0602967	0.067	0.112	5.10319e-29	ZCWPW1
3.26879e-33	-0.0635336	0.077	0.122	8.25075e-29	ORC5
4.85866e-33	0.0105409	0.014	0	1.22638e-28	CACNA2D1
1.34987e-32	-0.0469198	0.059	0.099	3.4072e-28	HILPDA
1.40997e-32	-0.0643243	0.075	0.119	3.5589e-28	POT1
1.79233e-32	-0.0840099	0.092	0.141	4.52403e-28	AC016831.7
2.51724e-32	-0.0942819	0.215	0.273	6.35377e-28	DMTF1
6.9028e-32	-0.0460137	0.039	0.074	1.74234e-27	ZNF212
2.66449e-31	0.0144398	0.014	0	6.72543e-27	SRRM3
3.86933e-31	-0.0558211	0.065	0.107	9.76659e-27	LINC01003
7.01623e-31	-0.0268357	0.008	0.027	1.77097e-26	CPED1
1.78144e-30	0.0169042	0.027	0.007	4.49653e-26	DYNC1I1
1.0763e-29	-0.0840741	0.32	0.39	2.71668e-25	MCM7
1.64613e-29	-0.10307	0.18	0.232	4.155e-25	ZNF107
1.86777e-28	-0.0762301	0.055	0.092	4.71445e-24	TMEM140
4.04134e-28	-0.0419329	0.057	0.095	1.02007e-23	UBE2H
5.75377e-28	-0.102391	0.326	0.38	1.45231e-23	TBXAS1
6.43989e-28	-0.0742594	0.163	0.214	1.62549e-23	WDR60
7.1143e-28	-0.0321831	0.028	0.056	1.79572e-23	ZC3HAV1L
7.59279e-28	0.0128502	0.016	0.002	1.9165e-23	PCLO
1.20818e-27	-0.0974302	0.232	0.282	3.04957e-23	BCAP29
1.31221e-27	0.0261919	0.092	0.053	3.31215e-23	ABHD11
1.81531e-27	-0.0966816	0.263	0.312	4.58202e-23	TMUB1
2.28914e-27	0.00969329	0.019	0.003	5.77801e-23	STRIP2
2.77577e-27	0.0302758	0.167	0.113	7.00631e-23	ASL
4.90374e-27	-0.0477359	0.031	0.06	1.23775e-22	GTF2IRD2
7.66912e-27	0.102261	0.167	0.119	1.93576e-22	GIMAP7
8.85342e-27	-0.093905	0.209	0.262	2.23469e-22	PNPLA8
1.50227e-26	-0.0344206	0.015	0.037	3.79187e-22	TSPAN33
1.90747e-26	-0.0855936	0.296	0.344	4.81464e-22	MRPS33
2.286e-26	-0.0431166	0.049	0.084	5.77009e-22	WDR91
1.02769e-25	-0.0955955	0.154	0.203	2.59398e-21	ERV3-1
2.36052e-25	-0.0292914	0.039	0.07	5.95819e-21	ADCK2
3.11059e-25	-0.0720329	0.109	0.151	7.85143e-21	ZNF680
3.27607e-25	-0.0470973	0.068	0.105	8.26913e-21	AP4M1
3.29096e-25	0.0188805	0.025	0.007	8.30672e-21	CLCN1
3.86926e-25	-0.057021	0.074	0.11	9.7664e-21	PUS7
7.19051e-25	0.0425935	0.135	0.091	1.81496e-20	TMEM120A
1.53606e-24	-0.00774431	0.001	0.01	3.87718e-20	STEAP2
1.68397e-24	-0.113697	0.386	0.43	4.25052e-20	ZC3HAV1
4.59383e-24	0.0328908	0.052	0.026	1.15953e-19	GIMAP1
7.05547e-24	-0.0886595	0.249	0.295	1.78087e-19	SRPK2
7.38197e-24	-0.0765601	0.347	0.407	1.86328e-19	BAZ1B
8.96307e-24	-0.0513845	0.085	0.122	2.26237e-19	CPSF4
1.45622e-23	-0.0949298	0.246	0.291	3.67564e-19	NSUN5
9.6641e-23	0.0227178	0.127	0.085	2.43931e-18	ATP6V0E2
9.95085e-23	-0.0887234	0.274	0.325	2.51169e-18	ESYT2
1.44082e-22	-0.0705878	0.153	0.197	3.63677e-18	ZNF655
2.35389e-22	-0.0358536	0.042	0.071	5.94144e-18	ZSCAN21
3.82716e-22	-0.0420709	0.05	0.081	9.66013e-18	ZSCAN25
9.21801e-22	-0.189056	0.384	0.398	2.32672e-17	GNAI1
2.26726e-21	-0.0651287	0.082	0.117	5.72279e-17	NRF1
4.50531e-21	-0.0669655	0.124	0.164	1.13718e-16	ANKIB1
4.53619e-21	-0.0831112	0.191	0.234	1.14498e-16	ZNF92
5.06706e-21	0.014274	0.044	0.021	1.27898e-16	FGL2
6.50869e-21	0.0273136	0.139	0.097	1.64286e-16	HIP1
6.92303e-21	-0.040492	0.059	0.091	1.74744e-16	CASD1
1.07252e-20	-0.065375	0.118	0.155	2.70715e-16	EZH2
4.42023e-20	0.00604651	0.009	0	1.11571e-15	PEG10
1.25925e-19	0.00924347	0.037	0.017	3.17846e-15	KCNH2
1.68402e-19	0.0108762	0.013	0.002	4.25064e-15	LAMB4
2.74257e-19	-0.0350338	0.04	0.066	6.92252e-15	LMTK2
2.77525e-19	0.0162275	0.026	0.01	7.00502e-15	KIAA1324L
3.04026e-19	-0.0743756	0.167	0.207	7.67392e-15	SLC25A13
4.81294e-19	-0.0716347	0.181	0.223	1.21483e-14	RBM48
5.75559e-19	-0.0388041	0.046	0.072	1.45277e-14	ZNF282
8.91956e-19	0.00715457	0.009	0.001	2.25139e-14	SGCE
2.46958e-18	-0.0402074	0.049	0.076	6.23346e-14	SAP25
2.47813e-18	-0.0361533	0.045	0.071	6.25504e-14	AHCYL2
4.58637e-18	-0.0224677	0.021	0.041	1.15765e-13	KIAA1549
1.08322e-17	-0.016833	0.007	0.019	2.73415e-13	TRBV27
1.45671e-17	-0.031142	0.038	0.063	3.67688e-13	MDFIC
1.53817e-17	0.00956809	0.022	0.008	3.88249e-13	CLDN12
1.91459e-17	0.0404115	0.249	0.199	4.83261e-13	STYXL1
3.44548e-17	-0.0394885	0.112	0.148	8.69674e-13	RASA4
4.63622e-17	-0.00619204	0.002	0.011	1.17023e-12	PRRT4
6.33273e-17	-0.0501825	0.099	0.131	1.59844e-12	PLOD3
7.73668e-17	-0.0331845	0.047	0.072	1.95282e-12	ACTR3B
1.18728e-16	-0.0770578	0.572	0.601	2.99682e-12	GNB2
2.41676e-16	-0.0473335	0.06	0.087	6.10014e-12	BPGM
6.13016e-16	-0.0192362	0.009	0.021	1.54731e-11	RUNDC3B
6.24249e-16	-0.020619	0.02	0.038	1.57567e-11	C7orf43
1.07057e-15	-0.0951034	0.418	0.449	2.70223e-11	SRRT
2.95668e-15	-0.0592472	0.153	0.187	7.46295e-11	ING3
3.01792e-15	-0.0539593	0.165	0.201	7.61752e-11	AP1S1
4.09792e-15	-0.0824618	0.201	0.235	1.03436e-10	LMBR1
8.00473e-15	-0.0445456	0.071	0.098	2.02047e-10	RINT1
1.55234e-14	-0.0544565	0.112	0.142	3.91827e-10	TBL2
1.85815e-14	-0.0765008	0.497	0.513	4.69015e-10	ZNHIT1
2.63792e-14	-0.0187637	0.016	0.03	6.65837e-10	PTCD1
3.1893e-14	-0.0140522	0.009	0.021	8.05011e-10	SPDYE3
3.5272e-14	-0.0590195	0.086	0.112	8.903e-10	METTL2B
3.97594e-14	-0.0435726	0.091	0.12	1.00357e-09	NUP205
1.23897e-13	-0.0300027	0.063	0.088	3.12729e-09	NAPEPLD
1.25011e-13	-0.00957238	0.004	0.013	3.15541e-09	RNF32
1.64191e-13	-0.0449556	0.136	0.167	4.14436e-09	AGK
2.34617e-13	0.00533348	0.007	0	5.92197e-09	HEPACAM2
3.99997e-13	-0.00327158	0	0.004	1.00963e-08	CFTR
4.21736e-13	-0.0483321	0.189	0.227	1.0645e-08	GIMAP2
4.23899e-13	-0.0263059	0.056	0.08	1.06996e-08	ASNS
5.28051e-13	0.0043367	0.005	0	1.33285e-08	ASB4
8.25757e-13	-0.0310772	0.061	0.085	2.08429e-08	FAM185A
1.06709e-12	0.0110558	0.023	0.011	2.69343e-08	GIMAP4
1.31785e-12	-0.0502948	0.137	0.167	3.3264e-08	PARP12
1.58781e-12	-0.0480873	0.123	0.152	4.00779e-08	ZNF138
1.80365e-12	0.00282359	0.005	0	4.55259e-08	ZNF804B
2.81303e-12	-0.0617722	0.145	0.174	7.10037e-08	TYW1
3.68993e-12	0.0113475	0.009	0.002	9.31375e-08	CALD1
6.50287e-12	-0.00358803	0	0.005	1.64139e-07	SEMA3D
8.42801e-12	-0.0321082	0.062	0.085	2.12731e-07	CROT
8.64603e-12	0.0211031	0.336	0.285	2.18234e-07	AKR1B1
1.21091e-11	-0.00990894	0.006	0.014	3.05646e-07	ZBED6CL
1.98377e-11	-0.0156119	0.012	0.023	5.00724e-07	LINC00996
3.28299e-11	-0.0413779	0.08	0.104	8.28658e-07	DUS4L
5.71354e-11	-0.00520542	0.003	0.011	1.44215e-06	ZNF775
5.79144e-11	-0.0357041	0.077	0.1	1.46182e-06	SLC12A9
6.70078e-11	-0.0562047	0.154	0.182	1.69134e-06	POM121C
8.27936e-11	-0.0410665	0.106	0.131	2.08979e-06	SLC35B4
8.31838e-11	-0.00800732	0.002	0.008	2.09964e-06	MTRNR2L6
1.01856e-10	0.00703317	0.01	0.003	2.57095e-06	MUC12
2.18221e-10	-0.0421734	0.095	0.118	5.50812e-06	ZC3HC1
2.62535e-10	0.00559368	0.046	0.029	6.62664e-06	XRCC2
3.16633e-10	-0.05478	0.234	0.263	7.99212e-06	SAMD9
7.36171e-10	-0.0412395	0.084	0.107	1.85817e-05	UBE3C
7.90637e-10	-0.0344045	0.255	0.288	1.99565e-05	INSIG1
8.68374e-10	0.00183347	0.007	0.001	2.19186e-05	STX1A
1.35623e-09	-0.0472493	0.123	0.148	3.42327e-05	MEPCE
1.66839e-09	0.018266	0.028	0.016	4.21118e-05	SERPINE1
2.0193e-09	-0.0296497	0.088	0.112	5.0969e-05	ATXN7L1
2.78762e-09	0.0084864	0.148	0.119	7.03624e-05	TRBV28
3.94838e-09	-0.0272093	0.04	0.057	9.9661e-05	PAXIP1
4.75078e-09	0.00740486	0.097	0.074	0.000119914	TFR2
7.17035e-09	-0.00505925	0.001	0.005	0.000180987	TRBV4-1
2.05539e-08	-0.0358476	0.23	0.259	0.0005188	TP53TG1
2.33054e-08	0.00235141	0.009	0.003	0.000588251	ACHE
2.95893e-08	0.142931	0.702	0.689	0.000746864	DNAJB6
3.42214e-08	-0.0243378	0.044	0.06	0.000863782	ST7
3.63241e-08	-0.0353774	0.07	0.088	0.000916857	TECPR1
4.55564e-08	-0.017949	0.019	0.03	0.00114989	AGAP3
5.44232e-08	-0.0689975	0.131	0.152	0.0013737	TRIM73
8.49676e-08	-0.0185885	0.031	0.044	0.00214467	GPC2
9.95003e-08	-0.0293119	0.014	0.024	0.00251149	FOXP2
1.01527e-07	-0.00924985	0.008	0.016	0.00256265	CYP3A5
1.03593e-07	-0.0154818	0.047	0.063	0.00261479	POLR2J3
1.13227e-07	-0.0506902	0.184	0.204	0.00285796	POP7
1.96271e-07	-0.00898393	0.011	0.019	0.00495409	ZNF425
2.68353e-07	-0.00714011	0.014	0.023	0.0067735	SH2B2
2.75762e-07	0.00183946	0.003	0	0.0069605	CALCR
2.77833e-07	-0.0449088	0.16	0.18	0.00701278	TAF6
4.70812e-07	-0.00360442	0.004	0.009	0.0118838	AC073320.1
7.27962e-07	0.00354058	0.115	0.093	0.0183745	GSAP
1.16763e-06	-0.0626914	0.38	0.392	0.0294723	CHCHD3
1.21163e-06	-0.0422281	0.228	0.248	0.0305829	CALU
1.39423e-06	-0.0544649	0.304	0.322	0.0351917	TMEM248
2.81859e-06	-0.0131246	0.019	0.028	0.071144	AGBL3
3.62102e-06	-0.00943645	0.005	0.011	0.0913982	GTF2IRD1
3.72885e-06	0.00231977	0.005	0.001	0.0941198	TRPV5
3.73022e-06	0.0134979	0.063	0.049	0.0941544	PPP1R9A
3.835e-06	0.00337502	0.003	0.001	0.0967992	AC004889.1
3.8932e-06	0.0785298	0.428	0.409	0.0982682	YWHAG
5.31169e-06	0.0238043	0.6	0.564	0.134072	SRI
5.70401e-06	-0.00515282	0.003	0.007	0.143975	ASIC3
5.95767e-06	-0.00363492	0	0.002	0.150378	TRBV29-1
6.66238e-06	-0.055552	0.192	0.209	0.168165	POM121
6.68418e-06	0.00681711	0.02	0.013	0.168715	MAGI2
9.06556e-06	0.00256575	0.002	0	0.228824	VGF
1.07831e-05	0.0342434	0.253	0.225	0.272176	RHBDD2
1.56804e-05	0.0371309	0.517	0.482	0.39579	SBDS
2.19308e-05	-0.0353518	0.136	0.153	0.553556	TRIP6
2.75962e-05	-0.00454333	0.01	0.016	0.696555	SMO
2.92198e-05	-0.00420447	0.004	0.008	0.737538	WEE2-AS1
3.09023e-05	-0.011215	0.093	0.11	0.780006	ZP3
4.18631e-05	0.00443857	0.13	0.11	1	POR
6.6439e-05	0.0106982	0.048	0.038	1	CCDC136
6.69171e-05	-0.0333072	0.093	0.107	1	PEX1
7.21783e-05	0.0025095	0.006	0.002	1	UPK3B
9.73451e-05	-0.00263575	0.001	0.003	1	TRBV25-1
0.000103217	-0.02929	0.069	0.081	1	ABCB8
0.000145857	0.0132658	0.028	0.02	1	NPTX2
0.000159099	-0.0217174	0.077	0.091	1	KMT2E-AS1
0.000181174	-0.0440348	0.16	0.175	1	GTPBP10
0.000191709	0.00206808	0.015	0.009	1	FZD1
0.000221067	0.0109595	0.189	0.207	1	NAMPT
0.000260631	-0.0108728	0.037	0.047	1	KRBA1
0.000265343	0.000343979	0.188	0.166	1	SAMD9L
0.000269763	-0.0113368	0.013	0.018	1	AGFG2
0.000383165	-0.00549871	0.006	0.01	1	GIMAP5
0.000385121	0.00212466	0.004	0.001	1	AC002451.1
0.000514059	-0.00101067	0.004	0.002	1	SSPO
0.000648415	0.00117442	0.01	0.006	1	ABCB4
0.000649393	-0.0427137	0.329	0.345	1	TMEM243
0.000777878	-0.00134493	0.001	0.003	1	AC093668.3
0.000849912	0.001012	0.002	0	1	RAB19
0.000944021	-0.00225092	0.001	0.003	1	PLXNA4
0.00112353	-0.00114027	0.001	0.002	1	CLEC2L
0.00118752	-0.0370903	0.083	0.094	1	STAG3
0.00119816	-0.00146178	0.002	0.004	1	TSPAN12
0.00151681	-0.00158361	0.001	0.003	1	TMEM130
0.00163483	-0.0146065	0.051	0.06	1	ZKSCAN5
0.00176187	-0.00921093	0.013	0.018	1	UFSP1
0.00190555	-0.00687721	0.006	0.009	1	AC016831.5
0.00191857	-0.00443389	0.049	0.04	1	CAV1
0.00212788	-0.0412079	0.226	0.237	1	DBF4
0.00243644	-0.027828	0.17	0.181	1	TMEM60
0.00264541	-0.00538571	0.011	0.015	1	PCOLCE
0.00273198	-0.00375473	0.002	0.004	1	TRIM74
0.00309155	-0.00438554	0.017	0.022	1	FBXL13
0.00340302	-0.0312023	0.09	0.099	1	LRWD1
0.00380327	-0.0376336	0.263	0.27	1	POLR2J
0.00442618	-0.00359592	0.002	0.004	1	TAS2R4
0.00514174	0.0355839	0.789	0.768	1	ZYX
0.00524388	0.00190351	0.053	0.045	1	POMZP3
0.00538979	-0.00450516	0.008	0.012	1	POLR2J2
0.0054133	-0.00347247	0.005	0.008	1	GAL3ST4
0.0062058	0.000294706	0.002	0	1	TRBV7-5
0.00749394	-0.0120055	0.13	0.116	1	ZNF736
0.00782144	-0.00509888	0.007	0.01	1	NDUFB2-AS1
0.00804051	-0.0151705	0.025	0.031	1	SLC37A3
0.00998223	-0.00230175	0.138	0.123	1	ZNF273
0.0100716	0.00111229	0.002	0.001	1	PVRIG
0.0111939	-0.03786	0.135	0.143	1	DTX2
0.0117224	0.00314077	0.007	0.004	1	OR2A1-AS1
0.0131343	-0.0124607	0.116	0.104	1	SVOPL
0.0140186	-0.00489419	0.07	0.061	1	NCAPG2
0.0144108	-0.00325993	0.041	0.034	1	TPK1
0.0166959	-0.0126167	0.15	0.136	1	DNAJC30
0.0175676	0.0112516	0.255	0.239	1	RFC2
0.0190297	0.00308346	0.004	0.002	1	CLEC5A
0.0222022	0.00114237	0.004	0.002	1	WDR86
0.0225847	-0.0155236	0.064	0.071	1	ZNF789
0.0264564	-0.0329664	0.39	0.39	1	FAM133B
0.0264669	-0.00132405	0.002	0.003	1	TAS2R5
0.034441	-0.00477308	0.011	0.014	1	ZNF727
0.0351624	-0.00156412	0.013	0.017	1	SMARCD3
0.036884	0.00205433	0.002	0.001	1	COL1A2
0.0384555	0.00214432	0.007	0.005	1	NFE4
0.0387354	-0.000670535	0.005	0.007	1	ARHGEF5
0.0401826	-0.00415148	0.007	0.009	1	ZNF777
0.0412842	-0.00115063	0.002	0.003	1	IQUB
0.044383	-0.00689502	0.011	0.013	1	ARPC1A
0.0449229	-0.00400053	0.023	0.019	1	CAV2
0.046536	-0.0180764	0.112	0.119	1	HIPK2
0.0530224	0.000518648	0.002	0.001	1	PON3
0.0549794	-0.00220209	0.006	0.005	1	ATP6V0E2-AS1
0.0624852	0.000938666	0.008	0.01	1	DOCK4
0.0624952	-0.00238745	0.004	0.006	1	C7orf61
0.0646708	-0.00431516	0.011	0.014	1	AC144652.1
0.0652758	-0.00100201	0.001	0.002	1	AC004492.1
0.0666284	-0.00222707	0.004	0.005	1	KCP
0.0677866	-0.0196064	0.089	0.094	1	NOM1
0.0733146	-0.00109915	0.002	0.003	1	LRRC17
0.0775739	-0.00337773	0.012	0.015	1	KLRG2
0.0861831	-0.00197902	0.007	0.01	1	MBLAC1
0.0940092	-0.00113462	0.022	0.019	1	TTC26
0.0964829	-0.0118287	0.143	0.151	1	CLDN15
0.113866	-0.00267104	0.003	0.004	1	NOS3
0.122093	0.000236316	0.015	0.013	1	EPHB4
0.128277	-0.000478234	0.001	0.002	1	GPR22
0.133304	-0.00963898	0.26	0.247	1	AC002454.1
0.136238	-0.00783405	0.312	0.296	1	ORAI2
0.14942	0.0028414	0.018	0.015	1	RASA4B
0.15485	0.00112939	0.003	0.002	1	ANKRD7
0.165312	-0.0287584	0.102	0.105	1	CLIP2
0.172183	-0.0162347	0.051	0.054	1	CNPY4
0.17333	-0.0188864	0.084	0.087	1	VKORC1L1
0.174736	-0.0174301	0.049	0.052	1	TYW1B
0.18278	0.000687959	0.005	0.004	1	FAM71F2
0.183727	-0.0220683	0.204	0.207	1	CYP51A1
0.185435	0.000520582	0.002	0.001	1	C7orf55-LUC7L2
0.189124	0.000260215	0.003	0.002	1	LRGUK
0.19196	0.0167569	0.204	0.195	1	PON2
0.204438	0.00656733	0.041	0.038	1	AASS
0.21034	-0.000685637	0.004	0.003	1	BAIAP2L1
0.211545	0.000534419	0.009	0.007	1	ZAN
0.217057	-0.00765	0.038	0.041	1	ADAM22
0.242416	-0.000824863	0.001	0.002	1	LRRC4
0.244403	-0.00211764	0.02	0.022	1	SMKR1
0.246637	0.000743821	0.003	0.002	1	STEAP1
0.258761	-0.0163874	0.1	0.104	1	PILRB
0.275736	-0.00148238	0.005	0.004	1	TRBV7-3
0.311182	0.00065714	0.003	0.002	1	GJC3
0.317133	0.00159806	0.003	0.002	1	ARHGEF35
0.319919	-0.00830792	0.01	0.012	1	KCTD7
0.365204	-0.0309666	0.042	0.044	1	SEMA3C
0.38235	0.00276919	0.014	0.016	1	EPHA1
0.383129	-0.00753886	0.032	0.034	1	SMURF1
0.393959	-0.000440384	0.004	0.004	1	TRBV6-5
0.417967	-0.00421206	0.009	0.01	1	ATG9B
0.419654	-0.00117174	0.007	0.008	1	LINC01004
0.430617	-0.00779491	0.138	0.139	1	MOSPD3
0.455962	-0.000958495	0.002	0.002	1	LSMEM1
0.509568	-0.000656542	0.003	0.004	1	FBXO24
0.524685	-0.0313239	0.134	0.134	1	PHTF2
0.536443	0.00416224	0.125	0.123	1	TRBV20-1
0.589896	-0.000100738	0.002	0.002	1	TRBV6-6
0.629942	-0.015662	0.168	0.168	1	CRCP
0.641068	6.38106e-05	0.002	0.002	1	FAM131B
0.658117	-0.00141117	0.018	0.019	1	RARRES2
0.676758	-0.0117473	0.053	0.053	1	CDK14
0.709198	-0.0303256	0.143	0.14	1	PTPN12
0.750281	-0.0135059	0.11	0.109	1	CDK5
0.813994	0.00492544	0.025	0.026	1	PILRA
0.897341	-0.0114644	0.06	0.059	1	LIMK1
0.921227	-0.011104	0.048	0.048	1	CCDC146
0.936056	0.00113374	0.003	0.003	1	FKBP6
