# Supplementary material for: Single cell T cell landscape and T cell receptor repertoire profiling of AML in context of PD-1 blockade therapy
Source: Nat Commun. 2021 Oct 18;12:6071. doi: 10.1038/s41467-021-26282-z (PMC8524723; doi:10.1038/s41467-021-26282-z)
Supplement: Supplementary file 8 — Source Data [file 41467_2021_26282_MOESM8_ESM.xlsx]

## Sheet: Figure 1
Figure 1 Source File for % distributions
	% AML cells By Histology	% Lymphocytes By Histology	% Other by Histology	% AML cells by Flow	% AML cells by scRNA
PT1A	86	8	6	81	88.1695
PT1B	21	44	35	6	17.1992
PT1C	72	10	18	30	14.8862
PT2A	18	18	64	10	13.0383
PT2B	4	40	56	4	10.0592
PT2C	79	6	15	74	89.6991
PT3A	16	2	82	8.5	3.96555
PT3B	4	4	92	1	8.19009
PT3C	62	8	30	55	65.3924
PT4A	84	2	14	74	90.5241
PT4B	43	20	37	32	70.0573
PT5A	46	4	50	42	94.4334
PT5B	41	6	53	46	92.0781
PT5C	18	9	73	20	59.3446
PT6A	29	19	52	41	50.0575
PT6B	48	21	31	64	83.7908
PT7A	27	4	69	45	56.8912
PT7B	38	7	55	32.3	49.83
PT7C	29	9	62	28	47.3442
PT8A	29	6	65	14	21.8656
PT8B	8	10	82	15	29.2235
PT8C	23	8	69	19	36.4942
	B	CD14 Mono	CD16 Mono	CD4	CD8	cDC	Early Erythoid	GD	GMP	Granule	HSC-like	Late Erythoid	MAIT	Memory B	NK	pDC	Plasma	preT/NK	Promono	Unconventional T
PT1A	5.47	0.15	0	15.38	15.53	0.15	3.55	10.21	1.92	1.18	6.07	2.22	11.09	0	13.17	0.74	0.59	6.51	0.44	5.62
PT1B	2.93	0.04	0.04	14.53	19.47	0.04	1.8	11.08	0.06	0.12	0.2	0.65	21.11	0	20.8	0	0.38	3.53	0.04	3.17
PT1C	5.09	0.02	0	9.8	16.92	0.03	0.46	10.98	0.05	0.49	0.17	0.02	17.95	0	28.85	0.02	0.14	3.34	0.03	5.65
PT2A	0.92	2.52	0.03	46.43	17.95	0.19	3.49	1.37	0.11	0.01	0.26	5.45	1.4	0	13.25	0.01	1.09	3.24	0.03	2.26
PT2B	0.76	20.5	1.43	19.91	20.16	1.31	3.37	0.89	3.71	0.04	6.71	1.39	0.46	0	9.53	0.13	1.52	2.49	1.14	4.56
PT2C	1.1	22.54	0.94	7.82	12.36	11.27	4.38	0.47	0	0	4.85	16.74	0.63	0	9.08	0	0.47	2.03	0.78	4.54
PT3A	0.06	42.94	0.27	3.06	1.03	36.29	0.13	0.02	0	0.19	0.27	0.02	0.13	0	2.62	11.38	0.02	0.29	1.24	0.04
PT3B	0.13	34.5	0.26	7.78	6.23	1.3	20.36	0	0	0.13	0.65	0	0.52	0	16.08	1.17	2.72	3.11	2.59	2.46
PT3C	0.07	44.51	0.67	20.33	7.49	0.74	1.48	0.15	0	0.45	0.3	3.71	0.52	0	8.98	8.23	0.22	0.74	0.89	0.52
PT4A	3.46	2.6	0.43	12.55	12.12	2.16	0	0	0.43	1.73	26.41	0	2.16	0	21.65	7.79	3.03	0.87	0.43	2.16
PT4B	2.17	8.76	4.61	13.37	13.65	1.04	0.85	1.88	0.85	0.38	3.77	2.26	1.32	0	32.02	3.01	0.75	3.48	2.54	3.3
PT5A	1.06	3.19	4.26	20.21	20.21	0	0.35	1.06	0.35	1.77	16.67	0	0	0	6.38	1.06	0	0.71	0.35	22.34
PT5B	0.29	0.57	0.29	31.32	13.79	0	0.86	0.29	0.29	10.06	18.39	0	0	0	9.2	0.86	0.86	0.57	0	12.36
PT5C	0.43	2.72	0.62	37.8	25.97	0	0.05	0.67	0.29	13.75	1.67	0	0.29	0	4.34	0.62	0.38	1.05	1.34	8.02
PT6A	1.36	4.72	9.7	25.53	22.02	0.12	0.55	0.78	1.99	0.19	0.78	1.95	0.47	0	17.3	0.23	0.08	1.52	1.21	9.51
PT6B	1.87	5.37	0.08	36.75	14.31	0.16	0.24	0.73	14.55	0.57	0.98	0.33	1.71	0	12.93	0.16	0.08	1.38	0.98	6.83
PT7A	4.94	2.5	0	7.7	9.1	0.21	29.07	0.1	4	0.88	2.86	23.09	0.1	0.52	6.45	0.05	1.61	0.68	4.21	1.92
PT7B	2.98	0.84	0	23.98	27.8	0	7.26	0.26	1.49	0.39	0.97	10.69	0.78	2.4	5.77	0	0	3.56	7.26	3.56
PT7C	7.82	24.75	0	9.62	29.34	0.03	0.18	0.6	0.36	0.06	2.01	6.92	0.72	4.14	8.21	0.03	0	0.84	1.29	3.09
PT8A	0.48	1.18	1.26	25.18	37.63	0	0.56	1.24	0.11	0.7	0.22	13.1	0.59	0	10.29	0.2	0.03	2.45	0.03	4.75
PT8B	0.98	2.33	1.11	12.46	22.15	0	8.81	0.68	4.46	10.7	1.86	19.55	0.51	0	5.6	0.81	0.98	1.22	1.28	4.52
PT8C	0.27	2.49	0.18	5.29	6.91	0.05	33.85	0.32	11.21	12.56	4.65	11.79	0.36	0	1.76	1.22	0.99	1.58	1.94	2.58
	PT1A	PT1B	PT1C	PT2A	PT2B	PT2C	PT3A	PT3B	PT3C	PT4A	PT4B	PT5A	PT5B	PT5C	PT6A	PT6B	PT7A	PT7B	PT7C	PT8A	PT8B	PT8C
B	3.25	13.01	26.36	5.89	1.58	0.62	0.26	0.09	0.09	0.7	2.02	0.26	0.09	0.79	3.08	2.02	8.35	4.04	22.93	1.49	2.55	0.53
CD14 Mono	0.02	0.04	0.02	3.45	9.1	2.7	42.11	4.98	11.24	0.11	1.74	0.17	0.04	1.07	2.27	1.24	0.9	0.24	15.47	0.79	1.29	1.03
CD16 Mono	0	0.42	0	0.42	7.13	1.26	2.94	0.42	1.89	0.21	10.27	2.52	0.21	2.73	52.2	0.21	0	0	0	9.43	6.92	0.84
CD4	1.01	7.13	5.62	33	4.59	0.49	1.56	0.58	2.67	0.28	1.38	0.55	1.06	7.7	6.37	4.4	1.44	3.6	3.12	8.72	3.59	1.14
CD8	1.11	10.39	10.56	13.88	5.06	0.84	0.57	0.51	1.07	0.3	1.53	0.6	0.51	5.76	5.98	1.86	1.85	4.54	10.36	14.17	6.94	1.62
cDC	0.05	0.1	0.1	0.68	1.5	3.48	91.83	0.48	0.48	0.24	0.53	0	0	0	0.14	0.1	0.19	0	0.05	0	0	0.05
Early Erythoid	0.99	3.75	1.11	10.51	3.3	1.15	0.29	6.47	0.82	0	0.37	0.04	0.12	0.04	0.58	0.12	23.03	4.61	0.25	0.82	10.75	30.86
GD	4.4	35.67	41.35	6.38	1.34	0.19	0.06	0	0.13	0	1.28	0.19	0.06	0.89	1.28	0.57	0.13	0.26	1.28	2.81	1.28	0.45
GMP	1.51	0.35	0.35	0.93	10.24	0	0	0	0	0.12	1.05	0.12	0.12	0.7	5.94	20.84	8.96	2.68	1.4	0.47	15.37	28.87
Granule	0.76	0.57	2.75	0.09	0.09	0	0.95	0.09	0.57	0.38	0.38	0.47	3.32	27.3	0.47	0.66	1.61	0.57	0.19	2.37	30.05	26.35
HSC-like	4.69	1.14	1.14	2.17	18.17	3.54	1.6	0.57	0.46	6.97	4.57	5.37	7.31	4	2.29	1.37	6.29	1.71	7.66	0.91	6.29	11.77
Late Erythoid	0.52	1.15	0.03	13.91	1.15	3.74	0.03	0	1.75	0	0.84	0	0	0	1.75	0.14	15.51	5.77	8.07	16.28	20.23	9.12
MAIT	3.03	43.05	42.81	4.12	0.44	0.16	0.28	0.16	0.28	0.2	0.57	0	0	0.24	0.49	0.85	0.08	0.49	0.97	0.85	0.61	0.32
Memory B	0	0	0	0	0	0	0	0	0	0	0	0	0	0	0	0	5.41	20	74.59	0	0	0
NK	1.34	15.74	25.53	14.52	3.39	0.87	2.06	1.86	1.82	0.75	5.1	0.27	0.48	1.37	6.66	2.39	1.86	1.34	4.11	5.49	2.49	0.59
pDC	0.58	0	0.12	0.12	0.35	0	69.06	1.04	12.86	2.09	3.71	0.35	0.35	1.51	0.7	0.23	0.12	0	0.12	0.81	2.78	3.13
Plasma	1.39	6.62	2.79	27.87	12.54	1.05	0.35	7.32	1.05	2.44	2.79	0	1.05	2.79	0.7	0.35	10.8	0	0	0.35	10.1	7.67
preT/NK	3.82	15.45	17.1	20.57	5.12	1.13	1.3	2.08	0.87	0.17	3.21	0.17	0.17	1.91	3.39	1.48	1.13	4.77	2.43	7.55	3.12	3.04
Promono	0.54	0.36	0.36	0.36	4.86	0.9	11.69	3.6	2.16	0.18	4.86	0.18	0	5.04	5.58	2.16	14.57	20.14	7.73	0.18	6.83	7.73
Unconventional T	1.85	7.77	16.18	8.02	5.25	1.41	0.1	0.92	0.34	0.24	1.7	3.06	2.09	8.16	11.86	4.08	1.8	2.67	5	8.21	6.51	2.77
timepoint	web_summary # of cells RNA sequenced	PerPatient		RNA # of cells Post-Processing i.e Analyzed
NL1	6809			5696
NL2	8785	15594		7937	13633
PT1A	8400			5757
PT1B	7229			6025
PT1C	8466	24095		6839	18621
PT2A	11498			8307
PT2B	3282			2617
PT2C	8870	23650		6899	17823
PT3A	7578			5526
PT3B	1448			976
PT3C	6243	15269		5357	11859
PT4A	6212			5229
PT4B	6835	13047		6000	11229
PT5A	6100			5460
PT5B	5791			5375
PT5C	6329	18220		5053	15888
PT6A	5873			5058
PT6B	7935	13808		6723	11781
PT7A	5940			4720
PT7B	3622			3172
PT7C	7827	17389		6422	14314
PT8A	6266			4515
PT8B	5447			4069
PT8C	5611	17324		3295	11879
		158396			127027
Median of normal	7797			6816.5
Median of tumor	6254.5			5366
sum of normal	15594			13633
sum of tumor	142802			113394

## Sheet: Figure 2
Figure 2
TCR Simpson Clonality	PT1	PT2	PT3	PT4	PT5	PT6	PT7	PT8
A	0.0138048	0.00194174	0.00392857	0.0155896	0.0127025	0.119509	0.011275	0.0491775
B	0.0488084	0.0088072	0.0123714	0.0103549	0.00827065	0.0506089	0.0127126	0.0460357
C	0.0528951	0.0284302	0.00297529		0.00923381		0.0383587	0.0120571
Clones	Novel	Expanded	Contracted
Responder	30	21	10
NR	2	1	11
SD	7	7	12

## Sheet: Figure 3
Exhaustion Score CD4+ and CD8+ All Patients										Exhaustion Score CD4+ and CD8+ Pre/Post for Responders
CD4 CR/PR	CD4 NR	CD4 SD	CD8 CR/PR	CD8 NR	CD8 SD					CD4 pre	CD4 post	CD8 pre	CD8 post
0.185599	0.152807	0.17479	0.373321	0.174221	0.165947					0.185599	0.15008	0.373321	0.356666
0.21702	0.159665	0.390759	0.164659	0.15931	0.252002					0.21702	0.178575	0.164659	0.212584
0.17554	0.293001	0.144217	0.280761	0.170918	0.187338					0.17554	0.195572	0.280761	0.205329
0.17682	0.189455	0.160037	0.268836	0.290587	0.156773					0.17682	0.158156	0.268836	0.281106
0.194323	0.17961	0.183134	0.206293	0.157469	0.381632					0.194323	0.159657	0.206293	0.45894
0.270488	0.18311	0.173525	0.18025	0.173012	0.257826					0.270488	0.171194	0.18025	0.404575
0.189005	0.174402	0.201824	0.170594	0.15671	0.16093					0.189005	0.162921	0.170594	0.618327
0.220813	0.280986	0.164723	0.318258	0.258362	0.480387					0.220813	0.15686	0.318258	0.487821
0.307602	0.214081	0.214261	0.255391	0.275885	0.252619					0.307602	0.254405	0.255391	0.147267
0.164825	0.181135	0.156094	0.279321	0.281499	0.258718					0.164825	0.235328	0.279321	0.215547
0.288023	0.317648	0.157714	0.221111	0.161933	0.291272					0.288023	0.137706	0.221111	0.357863
0.293556	0.16605	0.265114	0.260515	0.154972	0.299232					0.293556	0.161522	0.260515	0.275016
0.175817	0.17976	0.320298	0.167393	0.1662	0.378528					0.175817	0.285904	0.167393	0.199517
0.263872	0.166824	0.154039	0.346789	0.259449	0.365029					0.263872	0.219761	0.346789	0.21374
0.287094	0.145418	0.243706	0.451437	0.316973	0.344484					0.287094	0.203835	0.451437	0.273817
0.187456	0.175603	0.206825	0.314005	0.477323	0.270758					0.187456	0.159444	0.314005	0.270299
0.171226	0.16251	0.23429	0.329037	0.165386	0.370322					0.171226	0.285493	0.329037	0.216482
0.183442	0.176283	0.184224	0.408402	0.169132	0.167599					0.183442	0.16737	0.408402	0.366987
0.199831	0.186066	0.378739	0.174039	0.176078	0.264578					0.199831	0.192948	0.174039	0.156773
0.168294	0.212557	0.312882	0.266691	0.172008	0.284886					0.168294	0.27877	0.266691	0.26799
0.297369	0.345333	0.270124	0.254379	0.397766	0.280341					0.297369	0.404462	0.254379	0.4054
0.179815	0.152119	0.232226	0.170926	0.466326	0.185299					0.179815	0.181285	0.170926	0.310613
0.226264	0.15916	0.181482	0.162905	0.270728	0.255917					0.226264	0.259832	0.162905	0.265541
0.284632	0.163174	0.145521	0.358637	0.162012	0.170578					0.284632	0.186508	0.358637	0.253473
0.265095	0.161048	0.170009	0.211243	0.293044	0.271754					0.265095	0.272923	0.211243	0.423774
0.287663	0.157374	0.216757	0.212717	0.388301	0.203513					0.287663	0.269985	0.212717	0.41648
0.194789	0.29457	0.170507	0.172917	0.176931	0.354288					0.194789	0.276117	0.172917	0.337617
0.148864	0.188389	0.150752	0.429498	0.28385	0.479902					0.148864	0.320699	0.429498	0.193462
0.175311	0.283265	0.304468	0.155809	0.273585	0.305366					0.175311	0.180503	0.155809	0.412605
0.187409	0.156528	0.16044	0.324166	0.321729	0.387931					0.187409	0.160503	0.324166	0.244633
0.171052	0.169827	0.144336	0.28178	0.294583	0.443893					0.171052	0.192498	0.28178	0.492593
0.167812	0.190817	0.171005	0.177571	0.309976	0.160298					0.167812	0.278044	0.177571	0.158899
0.167749	0.165426	0.176607	0.324161	0.357786	0.255046					0.167749	0.198614	0.324161	0.278532
0.176212	0.171242	0.269403	0.16929	0.371291	0.285925					0.176212	0.198666	0.16929	0.183814
0.188231	0.158733	0.172032	0.218509	0.253196	0.23145					0.188231	0.183173	0.218509	0.406525
0.155493	0.159879	0.174782	0.163537	0.457658	0.254719					0.155493	0.173565	0.163537	0.203647
0.1891	0.157595	0.211667	0.317609	0.541115	0.292323					0.1891	0.156465	0.317609	0.29552
0.170625	0.172601	0.166674	0.214164	0.636249	0.152577					0.170625	0.156607	0.214164	0.275563
0.200803	0.169851	0.302681	0.216628	0.273744	0.296272					0.200803	0.18639	0.216628	0.22158
0.199009	0.164478	0.184469	0.167733	0.354501	0.262286					0.199009	0.155928	0.167733	0.349832
0.172759	0.267293	0.170167	0.173581	0.451985	0.147805					0.172759	0.170365	0.173581	0.260978
0.189977	0.354136	0.16153	0.272335	0.287222	0.460138					0.189977	0.194023	0.272335	0.403804
0.184003	0.253056	0.456631	0.172632	0.165481	0.277263					0.184003	0.157524	0.172632	0.362648
0.171653	0.171811	0.257661	0.214588	0.450426	0.373115					0.171653	0.156686	0.214588	0.290901
0.168492	0.20708	0.279601	0.273873	0.601154	0.275295					0.168492	0.22565	0.273873	0.169977
0.184288	0.20194	0.384716	0.297344	0.273958	0.24158					0.184288	0.138962	0.297344	0.466308
0.183055	0.174474	0.217204	0.215954	0.423235	0.272684					0.183055	0.16379	0.215954	0.485179
0.302624	0.223689	0.17189	0.186943	0.464963	0.311562					0.302624	0.284775	0.186943	0.460726
0.178251	0.323429	0.306583	0.167457	0.329005	0.172996					0.178251	0.156789	0.167457	0.110168
0.199119	0.15942	0.178077	0.322561	0.190503	0.175572					0.199119	0.198756	0.322561	0.261802
0.186635	0.159089	0.253497	0.314347	0.278579	0.301173					0.186635	0.379973	0.314347	0.196723
0.170041	0.142131	0.178835	0.400364	0.253473	0.246775					0.170041	0.15765	0.400364	0.303791
0.17189	0.182115	0.265328	0.206259	0.437103	0.153067					0.17189	0.179523	0.206259	0.406673
0.139128	0.167789	0.160724	0.169843	0.147884	0.282499					0.139128	0.291437	0.169843	0.166556
0.188736	0.171834	0.164644	0.149772	0.373335	0.384713					0.188736	0.153431	0.149772	0.278218
0.192	0.150065	0.189887	0.176923	0.176417	0.165655					0.192	0.163585	0.176923	0.25428
0.291187	0.167251	0.161609	0.264972	0.169306	0.286021					0.291187	0.18522	0.264972	0.310311
0.183395	0.168271	0.164549	0.216598	0.178037	0.276507					0.183395	0.174932	0.216598	0.156196
0.178709	0.185497	0.173833	0.467165	0.16722	0.153818					0.178709	0.174047	0.467165	0.269272
0.162265	0.259802	0.169551	0.376698	0.193975	0.151021					0.162265	0.155738	0.376698	0.217817
0.159571	0.139492	0.162289	0.279112	0.601271	0.173399					0.159571	0.231504	0.279112	0.530058
0.160377	0.215504	0.358469	0.212796	0.330549	0.22653					0.160377	0.179886	0.212796	0.331919
0.231999	0.170965	0.28229	0.396048	0.38975	0.148334					0.231999	0.200863	0.396048	0.188966
0.161214	0.172893	0.282186	0.324717	0.389517	0.2735					0.161214	0.193715	0.324717	0.455145
0.162431	0.159816	0.233947	0.285268	0.436114	0.285544					0.162431	0.182115	0.285268	0.386425
0.159231	0.152814	0.162881	0.383147	0.309998	0.161767					0.159231	0.337261	0.383147	0.404071
0.278206	0.263373	0.176923	0.2264	0.149085	0.162384					0.278206	0.159547	0.2264	0.148571
0.158401	0.156829	0.155951	0.16752	0.22483	0.367172					0.158401	0.249501	0.16752	0.253649
0.168342	0.162328	0.210328	0.359583	0.381702	0.356819					0.168342	0.145268	0.359583	0.318298
0.168681	0.3678	0.167583	0.217093	0.361399	0.401724					0.168681	0.188081	0.217093	0.268398
0.195295	0.266773	0.243804	0.169013	0.214628	0.161815					0.195295	0.285658	0.169013	0.203195
0.229346	0.234055	0.286321	0.344366	0.336207	0.26227					0.229346	0.157658	0.344366	0.27236
0.199096	0.167046	0.24002	0.324559	0.173628	0.206063					0.199096	0.269927	0.324559	0.198132
0.188341	0.161546	0.163893	0.271305	0.562441	0.159223					0.188341	0.190728	0.271305	0.196047
0.173217	0.192375	0.206196	0.172672	0.140353	0.270693					0.173217	0.143008	0.172672	0.265983
0.170657	0.154932	0.161562	0.191281	0.422999	0.174205					0.170657	0.194007	0.191281	0.388228
0.170009	0.157232	0.36483	0.269956	0.432677	0.27969					0.170009	0.26934	0.269956	0.293062
0.182257	0.431274	0.157769	0.143941	0.298636	0.188302					0.182257	0.171463	0.143941	0.323365
0.289841	0.272982	0.1546	0.275824	0.340703	0.514459					0.289841	0.188728	0.275824	0.416779
0.156884	0.153644	0.156062	0.278428	0.383489	0.278191					0.156884	0.137264	0.278428	0.263581
0.180724	0.172948	0.206128	0.174987	0.323083	0.173272					0.180724	0.185117	0.174987	0.30991
0.218713	0.260438	0.188523	0.263597	0.42955	0.294893					0.218713	0.431025	0.263597	0.211699
0.29157	0.14959	0.180803	0.174442	0.365486	0.366999					0.29157	0.270024	0.174442	0.405624
0.189147	0.34842	0.331058	0.184785	0.372088	0.166453					0.189147	0.194442	0.184785	0.156963
0.163079	0.195691	0.194584	0.179341	0.30544	0.372794					0.163079	0.189163	0.179341	0.279141
0.166864	0.169645	0.192569	0.29698	0.319631	0.254764					0.166864	0.150428	0.29698	0.199716
0.215637	0.273265	0.263129	0.158298	0.284549	0.373599					0.215637	0.154624	0.158298	0.402914
0.164833	0.179641	0.163119	0.220264	0.37402	0.26742					0.164833	0.156584	0.220264	0.386843
0.28598	0.20213	0.162257	0.326697	0.527317	0.356562					0.28598	0.309945	0.326697	0.205451
0.176797	0.408255	0.303136	0.279081	0.295357	0.277856					0.176797	0.274466	0.279081	0.20739
0.183173	0.303286	0.246324	0.321685	0.378889	0.381828					0.183173	0.198895	0.321685	0.303169
0.173581	0.282705	0.153202	0.163695	0.310552	0.155185					0.173581	0.170831	0.163695	0.210942
0.156884	0.358149	0.143024	0.167623	0.3153	0.155991					0.156884	0.165284	0.167623	0.256329
0.181285	0.155272	0.16025	0.211799	0.145948	0.208922					0.181285	0.193327	0.211799	0.382119
0.208815	0.285506	0.184343	0.184991	0.325419	0.206249					0.208815	0.15607	0.184991	0.246702
0.180835	0.26127	0.165197	0.169432	0.419492	0.327905					0.180835	0.163111	0.169432	0.138504
0.232548	0.2848	0.253748	0.150555	0.543893	0.238247					0.232548	0.178235	0.150555	0.269851
0.286174	0.495229	0.288474	0.208303	0.409268	0.280702					0.286174	0.155217	0.208303	0.302256
0.173162	0.277696	0.280736	0.178029	0.384869	0.302492					0.173162	0.151669	0.178029	0.515105
0.163545	0.386814	0.168373	0.290559	0.174995	0.372097					0.163545	0.136489	0.290559	0.277504
0.170341	0.191486	0.188444	0.179278	0.226714	0.170191					0.170341	0.173991	0.179278	0.299026
0.177105	0.27959	0.166224	0.39118	0.314578	0.301014					0.177105	0.204208	0.39118	0.218243
0.183339	0.273641	0.299813	0.22303	0.426469	0.393669					0.183339	0.333361	0.22303	0.200041
0.188539	0.280192	0.153992	0.258973	0.435343	0.264809					0.188539	0.166216	0.258973	0.256311
0.266476	0.26321	0.170847	0.394387	0.429179	0.374921					0.266476	0.145482	0.394387	0.394666
0.160139	0.277336	0.161388	0.324564	0.33069	0.15475					0.160139	0.135438	0.324564	0.304343
0.153123	0.406872	0.165695	0.43756	0.433561	0.277725					0.153123	0.185368	0.43756	0.197783
0.169401	0.287528	0.152261	0.282143	0.364702	0.170262					0.169401	0.192616	0.282143	0.409623
0.173533	0.385572	0.166919	0.33247	0.290541	0.310048					0.173533	0.205931	0.33247	0.156402
0.176749	0.386846	0.277334	0.264271	0.373514	0.21441					0.176749	0.301271	0.264271	0.323045
0.178093	0.375683	0.164794	0.516176	0.175896	0.142265					0.178093	0.305006	0.516176	0.2367
0.141199	0.295013	0.160108	0.185228	0.31574	0.326018					0.141199	0.206832	0.185228	0.255854
0.167789	0.165339	0.173968	0.433574	0.251093	0.379139					0.167789	0.172941	0.433574	0.212965
0.280759	0.281896	0.169566	0.156726	0.285713	0.149606					0.280759	0.157682	0.156726	0.246376
0.168847	0.195809	0.158354	0.381768	0.416856	0.165544					0.168847	0.170878	0.381768	0.164604
0.16462	0.289647	0.17023	0.171392	0.161617	0.377826					0.16462	0.14515	0.171392	0.365143
0.167899	0.275891	0.370818	0.21807	0.337855	0.165457					0.167899	0.185015	0.21807	0.257515
0.160037	0.173138	0.185339	0.163948	0.217786	0.263793					0.160037	0.141214	0.163948	0.429857
0.2052	0.297102	0.26647	0.315196	0.489214	0.264112					0.2052	0.176947	0.315196	0.258474
0.259552	0.369841	0.210826	0.330708	0.277605	0.265949					0.259552	0.202189	0.330708	0.19198
0.308165	0.283122	0.333096	0.32414	0.392388	0.173525					0.308165	0.314647	0.32414	0.493064
0.172198	0.490158	0.2004	0.270623	0.337896	0.166872					0.172198	0.150183	0.270623	0.348905
0.166951	0.156655	0.188767	0.402629	0.396341	0.293981					0.166951	0.28328	0.402629	0.144628
0.164817	0.378679	0.213906	0.278899	0.263917	0.362572					0.164817	0.157492	0.278899	0.40966
0.200282	0.471579	0.157927	0.218625	0.267737	0.149037					0.200282	0.15434	0.218625	0.265527
0.176038	0.271538	0.260305	0.271766	0.233924	0.28525					0.176038	0.141278	0.271766	0.208908
0.185204	0.4476	0.276643	0.346577	0.419482	0.215482					0.185204	0.183229	0.346577	0.170412
0.167243	0.177982	0.205484	0.329919	0.29697	0.364153					0.167243	0.195595	0.329919	0.363298
0.218789	0.169195	0.340199	0.265636	0.319256	0.262222					0.218789	0.176046	0.265636	0.417282
0.17592	0.210429	0.16481	0.184485	0.376328	0.253971					0.17592	0.159966	0.184485	0.164059
0.173596	0.396911	0.218374	0.148943	0.2375	0.156789					0.173596	0.157927	0.148943	0.351768
0.219127	0.40968	0.285838	0.163845	0.604524	0.162565					0.219127	0.371042	0.163845	0.330484
0.166508	0.279158	0.358155	0.17102	0.27294	0.143775					0.166508	0.157113	0.17102	0.402995
0.165916	0.390365	0.256307	0.175224	0.392695	0.178116					0.165916	0.142068	0.175224	0.264582
0.166256	0.191265	0.301753	0.221744	0.293076	0.152261					0.166256	0.164422	0.221744	0.202444
0.192656	0.38544	0.196918	0.460405	0.62604	0.154964					0.192656	0.306114	0.460405	0.212494
0.200312	0.292605	0.161554	0.197966	0.29477	0.290687					0.200312	0.160866	0.197966	0.207844
0.18085	0.506174	0.279788	0.2085	0.303396	0.265223					0.18085	0.178804	0.2085	0.216654
0.172166	0.381223	0.160835	0.212774	0.312042	0.365808					0.172166	0.188033	0.212774	0.369721
0.15754	0.275421	0.163514	0.255644	0.27256	0.278837					0.15754	0.159642	0.255644	0.145189
0.228889	0.281781	0.224118	0.171779	0.427115	0.161609					0.228889	0.14515	0.171779	0.204784
0.166738	0.494785	0.162597	0.221785	0.308618	0.354535					0.166738	0.148381	0.221785	0.410452
0.166556	0.281215	0.247921	0.180858	0.499764	0.367032					0.166556	0.151511	0.180858	0.365951
0.170325	0.167551	0.369569	0.284771	0.275269	0.251877					0.170325	0.185346	0.284771	0.353945
0.183893	0.265212	0.152767	0.169472	0.52986	0.355407					0.183893	0.141238	0.169472	0.313448
0.216357	0.276334	0.16639	0.300145	0.268837	0.15031					0.216357	0.288974	0.300145	0.245292
0.221483	0.264081	0.417123	0.382717	0.268087	0.339541					0.221483	0.297465	0.382717	0.31072
0.151337	0.194323	0.165213	0.168357	0.335663	0.159547					0.151337	0.195413	0.168357	0.210699
0.294316	0.272253	0.189819	0.170072	0.532225	0.328359					0.294316	0.142969	0.170072	0.514963
0.153897	0.289047	0.154142	0.170507	0.330949	0.359021					0.153897	0.161372	0.170507	0.362564
0.377183	0.168192	0.258599	0.22032	0.314338	0.307068					0.377183	0.138172	0.22032	0.419224
0.277048	0.193272	0.149922	0.297678	0.37557	0.360962					0.277048	0.186603	0.297678	0.317752
0.177532	0.486065	0.185252	0.219847	0.428789	0.259935					0.177532	0.197824	0.219847	0.224477
0.278396	0.382472	0.401196	0.426255	0.40403	0.153075					0.278396	0.374604	0.426255	0.393428
0.153897	0.393347	0.145071	0.216329	0.575482	0.375279					0.153897	0.266006	0.216329	0.328267
0.160669	0.394368	0.255576	0.173004	0.424502	0.217021					0.160669	0.20326	0.173004	0.371788
0.166532	0.380037	0.160787	0.262173	0.300823	0.283441					0.166532	0.174126	0.262173	0.31122
0.171866	0.173794	0.15765	0.211786	0.481621	0.269185					0.171866	0.176978	0.211786	0.148192
0.157658	0.178314	0.367074	0.268432	0.404472	0.136062					0.157658	0.148279	0.268432	0.404969
0.176386	0.287839	0.161206	0.316078	0.23182	0.274789					0.176386	0.173225	0.316078	0.276666
0.171131	0.175927	0.162897	0.168468	0.321059	0.364149					0.171131	0.165781	0.168468	0.272156
0.157319	0.392656	0.265774	0.302543	0.371898	0.290665					0.157319	0.193833	0.302543	0.362305
0.174497	0.27426	0.176046	0.426193	0.412826	0.161435					0.174497	0.17859	0.426193	0.422821
0.196411	0.395564	0.262215	0.272751	0.305877	0.216231					0.196411	0.260854	0.272751	0.30231
0.159523	0.286154	0.356699	0.271261	0.426622	0.287964					0.159523	0.199072	0.271261	0.281441
0.203031	0.292192	0.183102	0.17234	0.435837	0.361262					0.203031	0.151424	0.17234	0.141965
0.168816	0.400602	0.2708	0.316397	0.476759	0.407368					0.168816	0.224885	0.316397	0.15385
0.404073	0.275236	0.160685	0.185914	0.372312	0.336033					0.404073	0.153921	0.185914	0.333142
0.163798	0.375735	0.135778	0.266921	0.468338	0.286124					0.163798	0.176409	0.266921	0.155311
0.14899	0.15528	0.291223	0.310023	0.16876	0.380856					0.14899	0.187512	0.310023	0.158662
0.206594	0.393722	0.239888	0.267957	0.165987	0.322605					0.206594	0.151155	0.267957	0.155375
0.167441	0.395766	0.151337	0.219591	0.31269	0.151542					0.167441	0.244352	0.219591	0.204521
0.16899	0.168966	0.355869	0.255276	0.274836	0.577178					0.16899	0.151684	0.255276	0.307768
0.196788	0.475938	0.187285	0.216657	0.42378	0.167148					0.196788	0.170609	0.216657	0.215167
0.162953	0.41731	0.153565	0.288576	0.328453	0.321043					0.162953	0.174632	0.288576	0.260621
0.163435	0.556035	0.189811	0.296416	0.294235	0.355543					0.163435	0.152814	0.296416	0.148832
0.407601	0.280212	0.116608	0.176054	0.347364	0.433472					0.407601	0.259039	0.176054	0.296333
0.161214	0.294912	0.155525	0.341427	0.169211	0.348156					0.161214	0.205045	0.341427	0.375507
0.211387	0.267636	0.280255	0.309287	0.317666	0.3834					0.211387	0.179404	0.309287	0.258233
0.150128	0.305571	0.165426	0.154719	0.284952	0.359848					0.150128	0.190672	0.154719	0.298881
0.170056	0.281287	0.454268	0.179966	0.430282	0.267592					0.170056	0.172451	0.179966	0.260844
0.172877	0.283939	0.216029	0.166722	0.164865	0.351862					0.172877	0.171581	0.166722	0.441431
0.166888	0.190435	0.276475	0.306818	0.396434	0.275981					0.166888	0.150886	0.306818	0.33375
0.176868	0.33869	0.212584	0.218683	0.167931	0.449076					0.176868	0.153747	0.218683	0.131108
0.295856	0.277046	0.205948	0.226417	0.38259	0.341656					0.295856	0.317087	0.226417	0.145047
0.151922	0.252212	0.135699	0.244569	0.33173	0.366757					0.151922	0.24722	0.244569	0.279704
0.317865	0.391811	0.155201	0.257684	0.355887	0.434634					0.317865	0.178535	0.257684	0.199523
0.265296	0.263501	0.140211	0.334785	0.22864	0.273301					0.265296	0.142882	0.334785	0.133708
0.15351	0.272581	0.167062	0.197713	0.539126	0.405105					0.15351	0.167417	0.197713	0.311578
0.262517	0.303043	0.192158	0.222039	0.281958	0.365982					0.262517	0.147149	0.222039	0.306171
0.139097	0.274236	0.147125	0.158986	0.430985	0.261961					0.139097	0.25701	0.158986	0.145971
0.275338	0.398988	0.169282	0.321984	0.438683	0.373199					0.275338	0.164699	0.321984	0.424556
0.149022	0.291015	0.326999	0.273052	0.20325	0.240653					0.149022	0.158765	0.273052	0.40075
0.181056	0.281532	0.194149	0.170238	0.318509	0.298031					0.181056	0.202665	0.170238	0.37617
0.289141	0.362542	0.170404	0.379724	0.422877	0.239					0.289141	0.133044	0.379724	0.179926
0.320373	0.476102	0.352763	0.309038	0.319429	0.358023					0.320373	0.181419	0.309038	0.288817
0.201767	0.155082	0.137271	0.241801	0.422956	0.278971					0.201767	0.164193	0.241801	0.159752
0.171558	0.170404	0.236904	0.210514	0.21632	0.274169					0.171558	0.205426	0.210514	0.152783
0.169843	0.4022	0.169574	0.41493	0.292673	0.373189					0.169843	0.159934	0.41493	0.342877
0.152143	0.190791	0.131456	0.163458	0.396007	0.251847					0.152143	0.158907	0.163458	0.194189
0.21705	0.37164	0.255886	0.130942	0.228009	0.41566					0.21705	0.282746	0.130942	0.414299
0.165702	0.293357	0.247579	0.179839	0.317707	0.392597					0.165702	0.144241	0.179839	0.132293
0.161254	0.186856	0.187907	0.156489	0.298736	0.255382					0.161254	0.343624	0.156489	0.257967
0.211924	0.278067	0.27865	0.18797	0.287061	0.369774					0.211924	0.292176	0.18797	0.160756
0.158931	0.383975	0.140819	0.252122	0.180266	0.437987					0.158931	0.162874	0.252122	0.25216
0.158551	0.389585	0.165513	0.266615	0.31365	0.153281					0.158551	0.21641	0.266615	0.249579
0.177366	0.272261	0.449595	0.329482	0.331641	0.306886					0.177366	0.15336	0.329482	0.314977
0.156086	0.282306	0.305286	0.280015	0.278592	0.344328					0.156086	0.170357	0.280015	0.416231
0.32096	0.492417	0.152562	0.176338	0.323356	0.246143					0.32096	0.271577	0.176338	0.193235
0.179049	0.272552	0.204126	0.159381	0.377107	0.204836					0.179049	0.16334	0.159381	0.303399
0.161159	0.183482	0.185905	0.214862	0.368152	0.331304					0.161159	0.163166	0.214862	0.347763
0.17814	0.279365	0.322711	0.162399	0.405744	0.243206					0.17814	0.192411	0.162399	0.253939
0.161238	0.162107	0.173691	0.200051	0.24388	0.461227					0.161238	0.152253	0.200051	0.31803
0.159863	0.296763	0.120093	0.200137	0.348651	0.237637					0.159863	0.16078	0.200137	0.305673
0.264216	0.25199	0.2852	0.161088	0.412573	0.351348					0.264216	0.155738	0.161088	0.155059
0.171171	0.395047	0.181372	0.170396	0.279043	0.199217					0.171171	0.157698	0.170396	0.304161
0.170341	0.194015	0.143846	0.288584	0.386535	0.15942					0.170341	0.210585	0.288584	0.204922
0.215162	0.29742	0.147346	0.287729	0.17509	0.262342					0.215162	0.301873	0.287729	0.503145
0.168658	0.211257	0.177318	0.321568	0.431012	0.273898					0.168658	0.170238	0.321568	0.156268
0.168397	0.308429	0.145932	0.171044	0.17136	0.385078					0.168397	0.191139	0.171044	0.155754
0.172854	0.304884	0.254657	0.269346	0.320447	0.265143					0.172854	0.211412	0.269346	0.495931
0.186152	0.178164	0.160139	0.288926	0.279174	0.351606					0.186152	0.145837	0.288926	0.274367
0.168318	0.260927	0.290524	0.164802	0.310368	0.353848					0.168318	0.167551	0.164802	0.358958
0.310764	0.266897	0.120764	0.38689	0.520672	0.36287					0.310764	0.154671	0.38689	0.15637
0.188294	0.302332	0.183632	0.171605	0.147528	0.263249					0.188294	0.17215	0.171605	0.384365
0.172751	0.289537	0.19147	0.290273	0.493107	0.391533					0.172751	0.190175	0.290273	0.202221
0.179531	0.343192	0.238838	0.185801	0.319689	0.378885					0.179531	0.154434	0.185801	0.496201
0.186508	0.159089	0.141744	0.163648	0.420259	0.266097					0.186508	0.300789	0.163648	0.156228
0.269063	0.285878	0.242016	0.265328	0.290102	0.360152					0.269063	0.136624	0.265328	0.162368
0.167014	0.224326	0.13935	0.205855	0.274965	0.32597					0.167014	0.179784	0.205855	0.21384
0.167472	0.290939	0.181482	0.16281	0.334335	0.147623					0.167472	0.15833	0.16281	0.378054
0.325457	0.293331	0.169005	0.24317	0.596785	0.267923					0.325457	0.152688	0.24317	0.359543
0.159152	0.159831	0.167907	0.296762	0.336271	0.133336					0.159152	0.172632	0.296762	0.179752
0.162257	0.164596	0.127995	0.158101	0.382253	0.152554					0.162257	0.208567	0.158101	0.47971
0.169298	0.390161	0.178353	0.361517	0.402889	0.338514					0.169298	0.148721	0.361517	0.374948
0.165939	0.374248	0.284429	0.154253	0.386904	0.454875					0.165939	0.152253	0.154253	0.149243
0.268202	0.496239	0.185599	0.162945	0.331785	0.36094					0.268202	0.281147	0.162945	0.322205
0.185212	0.165386	0.130808	0.156884	0.307348	0.505371					0.185212	0.26776	0.156884	0.360298
0.166145	0.184699	0.12293	0.150373	0.413937	0.363724					0.166145	0.296702	0.150373	0.362014
0.28503	0.274798	0.283146	0.269297	0.489441	0.36116					0.28503	0.156552	0.269297	0.145007
0.174426	0.309307	0.153518	0.324727	0.305391	0.351514					0.174426	0.148437	0.324727	0.225762
0.176172	0.299974	0.187875	0.315233	0.286492	0.5325					0.176172	0.167077	0.315233	0.158733
0.173826	0.266386	0.306024	0.17155	0.338496	0.424299					0.173826	0.26403	0.17155	0.359773
0.167006	0.177279	0.300072	0.154908	0.309066	0.364395					0.167006	0.292697	0.154908	0.364963
0.159571	0.278743	0.261639	0.454304	0.380134	0.371031					0.159571	0.185117	0.454304	0.256853
0.255044	0.288115	0.346691	0.170997	0.327256	0.351857					0.255044	0.1691	0.170997	0.251512
0.184959	0.386457	0.356939	0.325613	0.386103	0.37965					0.184959	0.174829	0.325613	0.17656
0.265137	0.298386	0.173067	0.261201	0.313799	0.262196					0.265137	0.195982	0.261201	0.259021
0.278744	0.395784	0.153391	0.408146	0.463641	0.167923					0.278744	0.269053	0.408146	0.243799
0.259415	0.408683	0.352068	0.272118	0.286211	0.367598					0.259415	0.138931	0.272118	0.362291
0.211735	0.178071	0.109078	0.156141	0.281476	0.250362					0.211735	0.153439	0.156141	0.209295
0.262146	0.248818	0.146959	0.158385	0.433781	0.466862					0.262146	0.140416	0.158385	0.326732
0.228762	0.28449	0.155944	0.307236	0.215514	0.287053					0.228762	0.18959	0.307236	0.355134
0.156765	0.432947	0.259441	0.309755	0.179547	0.1972					0.156765	0.160953	0.309755	0.417636
0.125608	0.266325	0.137619	0.162004	0.297167	0.357434					0.125608	0.15901	0.162004	0.250752
0.208521	0.166003	0.399823	0.169693	0.414928	0.288322					0.208521	0.23282	0.169693	0.205238
0.182691	0.291342	0.164114	0.216819	0.383167	0.42548					0.182691	0.145561	0.216819	0.298972
0.168184	0.204302	0.173367	0.174703	0.503008	0.360106					0.168184	0.193659	0.174703	0.379501
0.168041	0.264088	0.176078	0.149377	0.330364	0.309099					0.168041	0.187599	0.149377	0.304784
0.146935	0.257443	0.38108	0.167338	0.308799	0.368734					0.146935	0.137998	0.167338	0.388862
0.165884	0.430635	0.194528	0.271073	0.415353	0.280569					0.165884	0.191399	0.271073	0.182636
0.221029	0.16929	0.143767	0.214436	0.344606	0.385622					0.221029	0.188871	0.214436	0.273737
0.169566	0.304621	0.202599	0.1517	0.425733	0.350196					0.169566	0.277578	0.1517	0.299746
0.162044	0.199546	0.157247	0.170649	0.325256	0.351436					0.162044	0.133076	0.170649	0.180463
0.153976	0.193493	0.135723	0.31823	0.323156	0.232798					0.153976	0.2131	0.31823	0.240643
0.16684	0.393779	0.270211	0.266788	0.436759	0.437931					0.16684	0.184343	0.266788	0.381389
0.172071	0.282242	0.357115	0.152728	0.282709	0.461991					0.172071	0.161001	0.152728	0.394143
0.173201	0.463207	0.639932	0.254736	0.284126	0.352844					0.173201	0.147117	0.254736	0.262055
0.160503	0.356994	0.166603	0.354092	0.282885	0.554566					0.160503	0.181554	0.354092	0.481282
0.15223	0.48854	0.473891	0.182668	0.2737	0.344587					0.15223	0.216193	0.182668	0.156631
0.185971	0.368927	0.166335	0.162874	0.30433	0.368688					0.185971	0.188002	0.162874	0.201264
0.333892	0.186579	0.387802	0.178843	0.426067	0.455778					0.333892	0.190925	0.178843	0.181245
0.170689	0.270142	0.473894	0.222403	0.294861	0.379058					0.170689	0.186635	0.222403	0.421621
0.175975	0.385448	0.194845	0.223474	0.517895	0.257702					0.175975	0.199459	0.223474	0.408665
0.163506	0.279046	0.18537	0.25654	0.322341	0.475787					0.163506	0.15724	0.25654	0.265126
0.202754	0.280765	0.394873	0.170736	0.318231	0.347863					0.202754	0.154347	0.170736	0.399896
0.173723	0.287785	0.154616	0.290774	0.30038	0.141444					0.173723	0.18601	0.290774	0.407391
0.113463	0.185181	0.158267	0.198776	0.153423	0.394161					0.113463	0.150136	0.198776	0.263261
0.163427	0.274229	0.164604	0.325675	0.212848	0.282366					0.163427	0.149828	0.325675	0.280281
0.161467	0.289904	0.18559	0.262179	0.264147	0.350375					0.161467	0.182123	0.262179	0.308497
0.164193	0.154806	0.252613	0.165442	0.290025	0.390652					0.164193	0.289218	0.165442	0.177326
0.159673	0.372583	0.133834	0.319855	0.520774	0.384475					0.159673	0.129599	0.319855	0.306129
0.226388	0.381396	0.154031	0.155991	0.326878	0.281282					0.226388	0.176378	0.155991	0.313933
0.216707	0.159673	0.141934	0.282374	0.167006	0.33154					0.216707	0.13999	0.282374	0.464974
0.172617	0.241525	0.127133	0.164604	0.416907	0.255737					0.172617	0.158306	0.164604	0.319473
0.159958	0.315578	0.281522	0.151353	0.545724	0.129599					0.159958	0.2133	0.151353	0.22612
0.162866	0.288441	0.162747	0.270663	0.286652	0.26403					0.162866	0.167583	0.270663	0.253141
0.16748	0.578682	0.115091	0.301994	0.533933	0.35139					0.16748	0.22951	0.301994	0.295187
0.156268	0.279586	0.336021	0.277255	0.334595	0.250099					0.156268	0.148563	0.277255	0.293923
0.330433	0.278779	0.146888	0.326301	0.213771	0.39206					0.330433	0.162423	0.326301	0.257128
0.167638	0.164264	0.261557	0.490782	0.519459	0.274193					0.167638	0.166248	0.490782	0.226206
0.197018	0.200587	0.17746	0.192387	0.375365	0.106122					0.197018	0.160629	0.192387	0.238346
0.206338	0.290462	0.25612	0.154829	0.494259	0.354469					0.206338	0.175264	0.154829	0.163134
0.278585	0.182447	0.136181	0.19234	0.383351	0.25542					0.278585	0.145276	0.19234	0.254011
0.170902	0.389331	0.268103	0.319613	0.413628	0.467519					0.170902	0.172972	0.319613	0.167868
0.141325	0.14025	0.19301	0.17008	0.415507	0.364106					0.141325	0.171613	0.17008	0.275416
0.171305	0.377018	0.148065	0.15607	0.180479	0.359614					0.171305	0.154063	0.15607	0.358123
0.164312	0.171115	0.398016	0.325337	0.272499	0.271452					0.164312	0.163198	0.325337	0.248284
0.150555	0.166398	0.155311	0.159499	0.25263	0.258409					0.150555	0.156892	0.159499	0.364017
0.144454	0.183118	0.307979	0.167141	0.284067	0.5068					0.144454	0.155533	0.167141	0.228446
0.179641	0.266636	0.198492	0.152498	0.540123	0.346332					0.179641	0.145869	0.152498	0.441134
0.125932	0.301977	0.142803	0.375932	0.415249	0.259716					0.125932	0.322922	0.375932	0.428819
0.177208	0.162826	0.148073	0.165892	0.461251	0.205234					0.177208	0.375299	0.165892	0.445527
0.157524	0.285418	0.240554	0.215474	0.430394	0.46929					0.157524	0.145798	0.215474	0.410998
0.162668	0.185512	0.191573	0.274377	0.19309	0.453008					0.162668	0.163672	0.274377	0.231662
0.219191	0.382278	0.158836	0.447033	0.383826	0.267191					0.219191	0.169227	0.447033	0.441208
0.203777	0.153549	0.280629	0.168421	0.324457	0.560212					0.203777	0.269797	0.168421	0.355082
0.16748	0.341084	0.145126	0.168302	0.292421	0.16364					0.16748	0.147931	0.168302	0.299817
0.218632	0.284118	0.369349	0.213371	0.332619	0.336377					0.218632	0.148137	0.213371	0.338844
0.161886	0.180052	0.203091	0.425966	0.321038	0.263489					0.161886	0.189455	0.425966	0.360329
0.195804	0.147204	0.198037	0.213944	0.29035	0.274478					0.195804	0.269112	0.213944	0.272904
0.228283	0.284754	0.363007	0.271861	0.268539	0.352119					0.228283	0.208911	0.271861	0.319948
0.162866	0.27985	0.159436	0.265043	0.535233	0.560448					0.162866	0.157563	0.265043	0.37314
0.245171	0.380901	0.168523	0.268471	0.197472	0.431114					0.245171	0.284168	0.268471	0.34566
0.150302	0.163332	0.177476	0.273188	0.186311	0.264476					0.150302	0.177002	0.273188	0.403917
0.185797	0.180858	0.167196	0.166556	0.319082	0.255208					0.185797	0.158607	0.166556	0.301396
0.168563	0.410944	0.155035	0.176726	0.336658	0.449442					0.168563	0.161214	0.176726	0.163442
0.290658	0.400481	0.324964	0.155059	0.319567	0.368841					0.290658	0.162945	0.155059	0.388394
0.155841	0.146643	0.154987	0.161388	0.410546	0.279434					0.155841	0.158109	0.161388	0.32094
0.160645	0.160645	0.199333	0.163988	0.157216	0.417963					0.160645	0.192569	0.163988	0.21403
0.133083	0.268794	0.148966	0.4017	0.309191	0.377957					0.133083	0.27022	0.4017	0.354671
0.262091	0.490236	0.369565	0.364011	0.156165	0.341954					0.262091	0.190048	0.364011	0.167512
0.170017	0.30362	0.183015	0.172569	0.167109	0.285233					0.170017	0.14176	0.172569	0.197584
0.155138	0.306047	0.293169	0.333925	0.493866	0.479447					0.155138	0.262292	0.333925	0.429158
0.166777	0.403078	0.353373	0.156291	0.624194	0.240963					0.166777	0.155872	0.156291	0.270404
0.167954	0.182628	0.180255	0.165213	0.148745	0.34974					0.167954	0.196449	0.165213	0.222801
0.15588	0.385509	0.280861	0.264688	0.429988	0.355665					0.15588	0.198005	0.264688	0.182383
0.202812	0.162526	0.140661	0.208785	0.334953	0.255221					0.202812	0.290101	0.208785	0.329176
0.159626	0.273822	0.143964	0.346508	0.197655	0.471268					0.159626	0.170641	0.346508	0.370897
0.169669	0.261562	0.148919	0.222791	0.395902	0.401692					0.169669	0.172632	0.222791	0.34997
0.160835	0.365781	0.271348	0.146043	0.345796	0.334048					0.160835	0.176204	0.146043	0.235849
0.170815	0.357751	0.180716	0.216672	0.517797	0.360707					0.170815	0.168373	0.216672	0.258644
0.287675	0.274414	0.199135	0.363841	0.331898	0.55732					0.287675	0.161435	0.363841	0.173881
0.15652	0.254359	0.128121	0.164383	0.332971	0.148421					0.15652	0.169543	0.164383	0.179989
0.1688	0.274218	0.267795	0.166753	0.387124	0.274419					0.1688	0.258513	0.166753	0.181656
0.159381	0.484029	0.133289	0.159752	0.307446	0.352686					0.159381	0.177808	0.159752	0.423615
0.204498	0.40206	0.158061	0.268756	0.31143	0.272338					0.204498	0.178867	0.268756	0.306244
0.20778	0.293988	0.122519	0.229166	0.260421	0.281642					0.20778	0.191747	0.229166	0.37445
0.253963	0.382749	0.129828	0.400593	0.323231	0.368236					0.253963	0.153565	0.400593	0.311789
0.159326	0.385955	0.161317	0.26912	0.329347	0.403525					0.159326	0.184756	0.26912	0.253695
0.181269	0.396157	0.19213	0.165955	0.384672	0.352269					0.181269	0.421831	0.165955	0.324936
0.261683	0.164138	0.19837	0.248902	0.26472	0.346342					0.261683	0.133494	0.248902	0.136386
0.396277	0.345048	0.402981	0.505743	0.290652	0.289062					0.396277	0.153992	0.505743	0.313857
0.17445	0.161356	0.143198	0.311205	0.32106	0.52007					0.17445	0.249417	0.311205	0.432691
0.170507	0.169242	0.125134	0.16379	0.324449	0.280328					0.170507	0.24141	0.16379	0.267215
0.274577	0.159152	0.330244	0.271075	0.415531	0.327588					0.274577	0.20134	0.271075	0.183
0.21431	0.275309	0.250005	0.207255	0.517243	0.269412					0.21431	0.220087	0.207255	0.32214
0.210031	0.29776	0.168247	0.162518	0.390879	0.506222					0.210031	0.16285	0.162518	0.349767
0.186895	0.161554	0.191162	0.286327	0.438387	0.24561					0.186895	0.375981	0.286327	0.309013
0.216737	0.26043	0.321663	0.324042	0.442777	0.371659					0.216737	0.189365	0.324042	0.351645
0.136402	0.368722	0.216874	0.363805	0.401755	0.35456					0.136402	0.141941	0.363805	0.324161
0.162834	0.469312	0.248232	0.307962	0.527025	0.432084					0.162834	0.166745	0.307962	0.134324
0.213288	0.154237	0.296148	0.345906	0.449386	0.393605					0.213288	0.340585	0.345906	0.137524
0.144636	0.16669	0.122226	0.48091	0.27526	0.47333					0.144636	0.278864	0.48091	0.32737
0.165244	0.366433	0.286035	0.13095	0.338274	0.271415					0.165244	0.29386	0.13095	0.307371
0.192573	0.183039	0.308709	0.183616	0.257937	0.363109					0.192573	0.16315	0.183616	0.265908
0.155801	0.287383	0.168389	0.316639	0.181198	0.261432					0.155801	0.179025	0.316639	0.13479
0.158693	0.161649	0.146935	0.168002	0.421196	0.381642					0.158693	0.231528	0.168002	0.310766
0.167148	0.397498	0.172783	0.256711	0.261533	0.307637					0.167148	0.149219	0.256711	0.364878
0.157184	0.261734	0.376364	0.169013	0.210303	0.274912					0.157184	0.14816	0.169013	0.241454
0.274226	0.280339	0.154584	0.383328	0.403396	0.257027					0.274226	0.376208	0.383328	0.197178
0.284073	0.288243	0.140511	0.164762	0.260916	0.477451					0.284073	0.161127	0.164762	0.422847
0.172514	0.405067	0.136947	0.267845	0.577501	0.358648					0.172514	0.203254	0.267845	0.270178
0.171716	0.292486	0.322252	0.315347	0.517167	0.163474					0.171716	0.217595	0.315347	0.388878
0.148176	0.384962	0.176718	0.318613	0.264849	0.313257					0.148176	0.180518	0.318613	0.28194
0.17189	0.184035	0.148326	0.393882	0.338907	0.129496					0.17189	0.145497	0.393882	0.254681
0.295269	0.168397	0.160859	0.408776	0.382487	0.498884					0.295269	0.174568	0.408776	0.408798
0.202182	0.291218	0.163545	0.263968	0.250473	0.437996					0.202182	0.140804	0.263968	0.371651
0.287184	0.275273	0.403567	0.264766	0.173802	0.265464					0.287184	0.158259	0.264766	0.475819
0.218633	0.285581	0.133131	0.290132	0.142352	0.269779					0.218633	0.184422	0.290132	0.14752
0.167915	0.384055	0.25599	0.234307	0.302174	0.370747					0.167915	0.161886	0.234307	0.232615
0.209492	0.268403	0.158717	0.211742	0.170578	0.302664					0.209492	0.161791	0.211742	0.260401
0.176141	0.3014	0.254318	0.271075	0.424758	0.49696					0.176141	0.14063	0.271075	0.379974
0.167615	0.170578	0.205314	0.220998	0.393445	0.23782					0.167615	0.280717	0.220998	0.318999
0.170199	0.371298	0.200726	0.247702	0.308978	0.290433					0.170199	0.209194	0.247702	0.277604
0.167662	0.1723	0.125758	0.372708	0.27524	0.356041					0.167662	0.18714	0.372708	0.416976
0.198843	0.293709	0.149369	0.282565	0.368352	0.393262					0.198843	0.209074	0.282565	0.309693
0.211326	0.303123	0.233678	0.124415	0.288682	0.458863					0.211326	0.159428	0.124415	0.260754
0.164968	0.30262	0.123198	0.342954	0.43631	0.266296					0.164968	0.177397	0.342954	0.151811
0.160203	0.142447	0.15916	0.234496	0.252894	0.368994					0.160203	0.183403	0.234496	0.181064
0.175098	0.288536	0.182857	0.143356	0.374385	0.261596					0.175098	0.221993	0.143356	0.402417
0.162455	0.283598	0.185678	0.283922	0.322437	0.44952					0.162455	0.192047	0.283922	0.276887
0.16477	0.16624	0.245162	0.159057	0.277422	0.25321					0.16477	0.185386	0.159057	0.199414
0.164541	0.378958	0.171014	0.123759	0.282059	0.26628					0.164541	0.271586	0.123759	0.205112
0.217373	0.152095	0.13464	0.263537	0.332913	0.413129					0.217373	0.154466	0.263537	0.321858
0.169445	0.274657	0.147473	0.178938	0.427701	0.463861					0.169445	0.234412	0.178938	0.163016
0.166753	0.182115	0.157801	0.312819	0.381328	0.379817					0.166753	0.195217	0.312819	0.30711
0.159389	0.402255	0.129828	0.179491	0.376582	0.390178					0.159389	0.27281	0.179491	0.404196
0.196495	0.278311	0.187006	0.182849	0.518335	0.236355					0.196495	0.195698	0.182849	0.376077
0.171084	0.279776	0.128216	0.314492	0.203237	0.181878					0.171084	0.158227	0.314492	0.298605
0.164667	0.305286	0.211169	0.170432	0.252207	0.383848					0.164667	0.160511	0.170432	0.34913
0.171352	0.169543	0.326337	0.378818	0.415295	0.316457					0.171352	0.148453	0.378818	0.36168
0.265411	0.277212	0.213221	0.272117	0.325401	0.138014					0.265411	0.171811	0.272117	0.38224
0.162771	0.181222	0.13999	0.186145	0.341024	0.496352					0.162771	0.17268	0.186145	0.197833
0.153486	0.395535	0.368656	0.192758	0.445345	0.265644					0.153486	0.173423	0.192758	0.255065
0.162344	0.171439	0.142779	0.215702	0.334935	0.263136					0.162344	0.153692	0.215702	0.270807
0.159096	0.276144	0.262553	0.156694	0.283143	0.358792					0.159096	0.172032	0.156694	0.320124
0.165434	0.161862	0.175912	0.139895	0.42925	0.363548					0.165434	0.165394	0.139895	0.412236
0.164723	0.300473	0.158962	0.255742	0.373463	0.313872					0.164723	0.262228	0.255742	0.275752
0.157682	0.167686	0.119666	0.37245	0.473223	0.449032					0.157682	0.171526	0.37245	0.163885
0.16895	0.280635	0.150871	0.286865	0.263843	0.135723					0.16895	0.187251	0.286865	0.422929
0.175524	0.292788	0.136955	0.312206	0.261574	0.129915					0.175524	0.280988	0.312206	0.147346
0.161554	0.151171	0.139318	0.211449	0.313878	0.308906					0.161554	0.155936	0.211449	0.317349
0.165813	0.262437	0.151684	0.157619	0.208132	0.392316					0.165813	0.195619	0.157619	0.376326
0.216715	0.373326	0.254277	0.262152	0.464162	0.369121					0.216715	0.129954	0.262152	0.266361
0.162431	0.304525	0.405415	0.218702	0.306699	0.280724					0.162431	0.187456	0.218702	0.413735
0.177682	0.288582	0.155422	0.409272	0.281424	0.27327					0.177682	0.186832	0.409272	0.399495
0.281461	0.298946	0.143569	0.480394	0.283915	0.474661					0.281461	0.166066	0.480394	0.276896
0.176244	0.274571	0.385643	0.160977	0.273924	0.300048					0.176244	0.407592	0.160977	0.332452
0.158409	0.25723	0.277354	0.284919	0.318581	0.352408					0.158409	0.181655	0.284919	0.268459
0.279987	0.192276	0.251193	0.389344	0.330507	0.348448					0.279987	0.13984	0.389344	0.418192
0.15784	0.178646	0.147757	0.162518	0.425537	0.35462					0.15784	0.194145	0.162518	0.315592
0.160945	0.363717	0.133984	0.201707	0.296784	0.146698					0.160945	0.181799	0.201707	0.27033
0.133937	0.28739	0.361722	0.164035	0.378274	0.36057					0.133937	0.191857	0.164035	0.272831
0.341852	0.269932	0.148405	0.35334	0.441996	0.485708					0.341852	0.185204	0.35334	0.268164
0.126406	0.363239	0.276535	0.154829	0.514651	0.510095					0.126406	0.18073	0.154829	0.258565
0.161428	0.309818	0.136631	0.252457	0.377473	0.163158					0.161428	0.184454	0.252457	0.274561
0.206035	0.265279	0.151874	0.207801	0.384478	0.359557					0.206035	0.153952	0.207801	0.35467
0.205464	0.294014	0.371162	0.160353	0.294594	0.287661					0.205464	0.190957	0.160353	0.271702
0.150697	0.165853	0.148129	0.209681	0.277717	0.27202					0.150697	0.264326	0.209681	0.323762
0.279722	0.183189	0.145861	0.155225	0.352131	0.244859					0.279722	0.283453	0.155225	0.324182
0.163948	0.50752	0.156647	0.169819	0.390291	0.260759					0.163948	0.176726	0.169819	0.194315
0.288055	0.299247	0.169835	0.265589	0.303662	0.351876					0.288055	0.151716	0.265589	0.427851
0.210612	0.281593	0.133581	0.550536	0.288279	0.391895					0.210612	0.214218	0.550536	0.402618
0.212592	0.163087	0.158757	0.20112	0.341287	0.355259					0.212592	0.177524	0.20112	0.204869
0.184066	0.275985	0.207741	0.292677	0.167962	0.275567					0.184066	0.159326	0.292677	0.311921
0.184138	0.355112	0.255267	0.21441	0.36633	0.30365					0.184138	0.166872	0.21441	0.317097
0.147291	0.150112	0.147844	0.169685	0.329396	0.367264					0.147291	0.283114	0.169685	0.315446
0.161341	0.181838	0.181538	0.356279	0.444165	0.398588					0.161341	0.134861	0.356279	0.357368
0.241831	0.19893	0.282736	0.454059	0.332734	0.108042					0.241831	0.192656	0.454059	0.308028
0.372225	0.275622	0.39108	0.28554	0.369398	0.149346					0.372225	0.271495	0.28554	0.272944
0.281536	0.257783	0.185441	0.162075	0.356054	0.274119					0.281536	0.172514	0.162075	0.213144
0.189985	0.279872	0.14481	0.201877	0.486132	0.21508					0.189985	0.290184	0.201877	0.170617
0.194284	0.282316	0.152317	0.288019	0.334889	0.588346					0.194284	0.158338	0.288019	0.292216
0.148674	0.189195	0.154276	0.164359	0.486796	0.255109					0.148674	0.185291	0.164359	0.244015
0.12609	0.273742	0.328426	0.185584	0.288622	0.165639					0.12609	0.189163	0.185584	0.427158
0.155975	0.278925	0.24501	0.16108	0.324983	0.259108					0.155975	0.19863	0.16108	0.311939
0.159286	0.185094	0.407125	0.269153	0.19471	0.408072					0.159286	0.166959	0.269153	0.200216
0.169424	0.322216	0.145726	0.409377	0.37045	0.361731					0.169424	0.3754	0.409377	0.206508
0.168863	0.395455	0.148871	0.262069	0.288532	0.51546					0.168863	0.131021	0.262069	0.332767
0.158938	0.370015	0.161364	0.167544	0.184864	0.340569					0.158938	0.273952	0.167544	0.325149
0.192055	0.15385	0.458315	0.274102	0.466311	0.26061					0.192055	0.1372	0.274102	0.298899
0.208627	0.257628	0.138686	0.363618	0.505192	0.249842					0.208627	0.198878	0.363618	0.559578
0.255136	0.490585	0.252124	0.246805	0.38628	0.318871					0.255136	0.17042	0.246805	0.370314
0.174766	0.344779	0.340418	0.232357	0.176338	0.393878					0.174766	0.15942	0.232357	0.312457
0.152965	0.31921	0.376433	0.377326	0.170854	0.259965					0.152965	0.184928	0.377326	0.36608
0.175485	0.26814	0.13321	0.160258	0.331176	0.377272					0.175485	0.169717	0.160258	0.305129
0.165094	0.319532	0.210483	0.286475	0.324735	0.358944					0.165094	0.164272	0.286475	0.506578
0.20434	0.154166	0.176781	0.305911	0.297579	0.24181					0.20434	0.147931	0.305911	0.324394
0.170908	0.186247	0.1363	0.14982	0.328826	0.146011					0.170908	0.280234	0.14982	0.180163
0.165702	0.283717	0.153676	0.377006	0.259284	0.269375					0.165702	0.146912	0.377006	0.36187
0.338277	0.173051	0.183829	0.154071	0.201245	0.267036					0.338277	0.186642	0.154071	0.437495
0.155999	0.389465	0.153518	0.295136	0.319316	0.384051					0.155999	0.274509	0.295136	0.302083
0.270595	0.279522	0.161704	0.259328	0.336102	0.365849					0.270595	0.153731	0.259328	0.254126
0.23157	0.450539	0.147244	0.169282	0.373931	0.355499					0.23157	0.134174	0.169282	0.312481
0.218456	0.152972	0.188681	0.261481	0.369161	0.466556					0.218456	0.135027	0.261481	0.432269
0.168934	0.363828	0.330781	0.253454	0.410875	0.273812					0.168934	0.144747	0.253454	0.361551
0.16974	0.192008	0.190072	0.174134	0.280973	0.351301					0.16974	0.265748	0.174134	0.244648
0.301541	0.151376	0.175784	0.34749	0.217831	0.468424					0.301541	0.191771	0.34749	0.260765
0.166019	0.162905	0.175287	0.16763	0.238874	0.268643					0.166019	0.184651	0.16763	0.31063
0.166682	0.393268	0.122772	0.269575	0.364321	0.50179					0.166682	0.172221	0.269575	0.2705
0.154632	0.221838	0.13159	0.196915	0.271959	0.362191					0.154632	0.253614	0.196915	0.267702
0.170151	0.267796	0.230069	0.176726	0.367162	0.293206					0.170151	0.180771	0.176726	0.298709
0.152688	0.267599	0.227163	0.158425	0.296089	0.415269					0.152688	0.143269	0.158425	0.257531
0.199898	0.38602	0.131898	0.343333	0.379741	0.261914					0.199898	0.159002	0.343333	0.264595
0.249953	0.154743	0.284702	0.215405	0.311349	0.1569					0.249953	0.179215	0.215405	0.283419
0.216126	0.176165	0.2475	0.277338	0.149488	0.424365					0.216126	0.26604	0.277338	0.25119
0.153929	0.293863	0.178511	0.159997	0.365891	0.263893					0.153929	0.175098	0.159997	0.288828
0.15675	0.159547	0.239219	0.169432	0.200336	0.369572					0.15675	0.147449	0.169432	0.272554
0.264979	0.277261	0.25416	0.191028	0.416684	0.34737					0.264979	0.136197	0.191028	0.254213
0.16025	0.385849	0.156102	0.193422	0.429358	0.33361					0.16025	0.278586	0.193422	0.152617
0.167314	0.164209	0.203577	0.278355	0.304277	0.127078					0.167314	0.14624	0.278355	0.153534
0.176236	0.171874	0.165299	0.208759	0.521756	0.252856					0.176236	0.221851	0.208759	0.260659
0.293859	0.323368	0.138623	0.175177	0.396649	0.38369					0.293859	0.309193	0.175177	0.19964
0.150665	0.471668	0.173968	0.148144	0.290704	0.24929					0.150665	0.193857	0.148144	0.359107
0.196781	0.183893	0.287805	0.435017	0.173525	0.153162					0.196781	0.253185	0.435017	0.373594
0.140164	0.541682	0.45934	0.171763	0.280432	0.120085					0.140164	0.144897	0.171763	0.210116
0.145458	0.150863	0.162636	0.163253	0.285547	0.353109					0.145458	0.156283	0.163253	0.343247
0.190227	0.166003	0.277514	0.386553	0.311441	0.268085					0.190227	0.295121	0.386553	0.210597
0.174055	0.176165	0.27121	0.160456	0.39258	0.467575					0.174055	0.188002	0.160456	0.351688
0.275876	0.416387	0.102393	0.172522	0.33568	0.399112					0.275876	0.150918	0.172522	0.333841
0.176568	0.408367	0.247046	0.168776	0.264999	0.356763					0.176568	0.264364	0.168776	0.296641
0.203969	0.174876	0.21107	0.17328	0.318962	0.125814					0.203969	0.154569	0.17328	0.416299
0.133218	0.279641	0.367866	0.154079	0.278912	0.312443					0.133218	0.128129	0.154079	0.158638
0.21589	0.495793	0.139966	0.25526	0.203721	0.445494					0.21589	0.184928	0.25526	0.384594
0.183893	0.381499	0.138409	0.348028	0.460401	0.34395					0.183893	0.15946	0.348028	0.422473
0.212375	0.406325	0.181933	0.286856	0.184359	0.37775					0.212375	0.215434	0.286856	0.491423
0.14545	0.285454	0.234312	0.294075	0.295469	0.380098					0.14545	0.154308	0.294075	0.286755
0.160795	0.387156	0.122321	0.297771	0.181435	0.265939					0.160795	0.142273	0.297771	0.17238
0.146145	0.276681	0.167077	0.273967	0.383784	0.41634					0.146145	0.15724	0.273967	0.498602
0.194068	0.2826	0.167789	0.308805	0.415328	0.445365					0.194068	0.172387	0.308805	0.263136
0.214782	0.281693	0.323111	0.165797	0.240914	0.261051					0.214782	0.188447	0.165797	0.181166
0.150065	0.286655	0.186611	0.215521	0.446738	0.351375					0.150065	0.140906	0.215521	0.294846
0.158401	0.363938	0.263031	0.487906	0.480239	0.354088					0.158401	0.191455	0.487906	0.169969
0.180353	0.281688	0.248365	0.3632	0.634714	0.266409					0.180353	0.201964	0.3632	0.197145
0.177595	0.374165	0.116363	0.296507	0.314861	0.381902					0.177595	0.3719	0.296507	0.207986
0.296609	0.275676	0.236469	0.401561	0.167607	0.250822					0.296609	0.179436	0.401561	0.182059
0.153052	0.155422	0.172269	0.261299	0.303852	0.31135					0.153052	0.180779	0.261299	0.155383
0.162384	0.308317	0.318796	0.176228	0.224669	0.170949					0.162384	0.268435	0.176228	0.300467
0.145774	0.489229	0.151202	0.1514	0.476373	0.411443					0.145774	0.162842	0.1514	0.195721
0.280113	0.279939	0.355995	0.167504	0.511815	0.315506					0.280113	0.148034	0.167504	0.3937
0.154505	0.257839	0.197294	0.11581	0.51663	0.412826					0.154505	0.242423	0.11581	0.305163
0.15833	0.278594	0.255485	0.204778	0.364541	0.512585					0.15833	0.183774	0.204778	0.252124
0.274343	0.275772	0.313322	0.157137	0.472226	0.508891					0.274343	0.148879	0.157137	0.446098
0.163032	0.292851	0.183649	0.149946	0.405228	0.271755					0.163032	0.268897	0.149946	0.306575
0.282846	0.182241	0.172601	0.191373	0.294473	0.343494					0.282846	0.155438	0.191373	0.138338
0.21891	0.320374	0.180811	0.169408	0.32761	0.344471					0.21891	0.153059	0.169408	0.212459
0.215747	0.168903	0.241828	0.219096	0.535195	0.333474					0.215747	0.16763	0.219096	0.159752
0.176544	0.385663	0.174899	0.218556	0.311547	0.253975					0.176544	0.153044	0.218556	0.396308
0.171234	0.173091	0.474824	0.220604	0.372072	0.503106					0.171234	0.152649	0.220604	0.307628
0.177097	0.374578	0.149772	0.269156	0.499859	0.367377					0.177097	0.176197	0.269156	0.309249
0.414898	0.162399	0.367455	0.173265	0.170064	0.244621					0.414898	0.155888	0.173265	0.147813
0.162123	0.395306	0.164612	0.322296	0.280174	0.416816					0.162123	0.142605	0.322296	0.480212
0.167496	0.423389	0.13012	0.25197	0.375263	0.501097					0.167496	0.255136	0.25197	0.210171
0.261127	0.196349	0.185386	0.32747	0.307019	0.26079					0.261127	0.180258	0.32747	0.227646
0.175485	0.160321	0.285722	0.375015	0.388709	0.271928					0.175485	0.307238	0.375015	0.460662
0.169187	0.159855	0.130642	0.271446	0.416018	0.261288					0.169187	0.170586	0.271446	0.254287
0.153091	0.166208	0.159918	0.228364	0.435927	0.332617					0.153091	0.149164	0.228364	0.333274
0.261847	0.194497	0.221547	0.16507	0.418816	0.239993					0.261847	0.15283	0.16507	0.172901
0.183561	0.174647	0.403981	0.195358	0.445834	0.153052					0.183561	0.162755	0.195358	0.392662
0.182699	0.376425	0.19623	0.305583	0.277187	0.460595					0.182699	0.177279	0.305583	0.307668
0.167962	0.382589	0.243409	0.307522	0.445035	0.364563					0.167962	0.185212	0.307522	0.362623
0.169393	0.326126	0.166501	0.192142	0.410778	0.259635					0.169393	0.309748	0.192142	0.161443
0.16394	0.427396	0.301374	0.209462	0.388344	0.369902					0.16394	0.165687	0.209462	0.42253
0.151558	0.166572	0.20645	0.219706	0.508696	0.377042					0.151558	0.227555	0.219706	0.313158
0.162905	0.326298	0.185702	0.398519	0.276227	0.321736					0.162905	0.166279	0.398519	0.246739
0.163909	0.36896	0.134016	0.214342	0.2826	0.458718					0.163909	0.292898	0.214342	0.154964
0.171297	0.175762	0.173296	0.166271	0.520107	0.389847					0.171297	0.144249	0.166271	0.294656
0.26593	0.28104	0.147836	0.17392	0.331439	0.251973					0.26593	0.198163	0.17392	0.163822
0.162265	0.386409	0.130681	0.501	0.421043	0.360401					0.162265	0.193865	0.501	0.439199
0.167409	0.28522	0.202767	0.234767	0.423927	0.449097					0.167409	0.177492	0.234767	0.242525
0.16074	0.246605	0.258186	0.266767	0.466219	0.141823					0.16074	0.18311	0.266767	0.297676
0.34007	0.375568	0.139207	0.216242	0.234059	0.360612					0.34007	0.187172	0.216242	0.460311
0.174711	0.184691	0.324335	0.153447	0.278109	0.354926					0.174711	0.148129	0.153447	0.16481
0.16526	0.581535	0.142329	0.186058	0.24966	0.371508					0.16526	0.189898	0.186058	0.173446
0.286418	0.281796	0.14978	0.289806	0.285155	0.472081					0.286418	0.143672	0.289806	0.457006
0.163537	0.25882	0.166975	0.158196	0.367274	0.245551					0.163537	0.161372	0.158196	0.365875
0.159571	0.394128	0.128311	0.260939	0.314417	0.374172					0.159571	0.199309	0.260939	0.251055
0.147481	0.171068	0.131029	0.171803	0.266282	0.322234					0.147481	0.194894	0.171803	0.1482
0.16944	0.470275	0.562198	0.300171	0.429192	0.262491					0.16944	0.143016	0.300171	0.358892
0.167939	0.277742	0.147647	0.200534	0.390296	0.273484					0.167939	0.190396	0.200534	0.424053
0.169369	0.282721	0.274336	0.201474	0.291822	0.352246					0.169369	0.274211	0.201474	0.378308
0.214834	0.373567	0.132973	0.16993	0.589612	0.270522					0.214834	0.152364	0.16993	0.422917
0.169061	0.386873	0.358386	0.156718	0.413028	0.351847					0.169061	0.190103	0.156718	0.20306
0.166722	0.277917	0.161886	0.262954	0.297783	0.354358					0.166722	0.15641	0.262954	0.253146
0.165355	0.286455	0.185931	0.283499	0.410739	0.301337					0.165355	0.189171	0.283499	0.227581
0.171178	0.385261	0.145537	0.24095	0.495606	0.466501					0.171178	0.130089	0.24095	0.526093
0.169472	0.29945	0.217351	0.194507	0.276939	0.294642					0.169472	0.17456	0.194507	0.187361
0.202992	0.294614	0.133479	0.149978	0.520686	0.355199					0.202992	0.183071	0.149978	0.349917
0.147836	0.162162	0.148887	0.15106	0.447985	0.275171					0.147836	0.191621	0.15106	0.33008
0.201883	0.292659	0.169614	0.147694	0.365368	0.265219					0.201883	0.142645	0.147694	0.277209
0.256342	0.272836	0.15332	0.377631	0.172988	0.478685					0.256342	0.193272	0.377631	0.461032
0.172877	0.308406	0.254514	0.18153	0.279184	0.268626					0.172877	0.168444	0.18153	0.165521
0.152443	0.420994	0.2658	0.255509	0.362116	0.404948					0.152443	0.13562	0.255509	0.425532
0.299502	0.195532	0.367198	0.442757	0.260543	0.268366					0.299502	0.17328	0.442757	0.157034
0.156038	0.153668	0.581757	0.211007	0.497434	0.509726					0.156038	0.193462	0.211007	0.442426
0.167828	0.28244	0.178543	0.216936	0.173968	0.267528					0.167828	0.182447	0.216936	0.208179
0.310271	0.410669	0.290628	0.160653	0.374359	0.343504					0.310271	0.145885	0.160653	0.15652
0.171542	0.28512	0.135833	0.382205	0.477496	0.256885					0.171542	0.156386	0.382205	0.338129
0.169846	0.161846	0.185655	0.159523	0.465217	0.386227					0.169846	0.152901	0.159523	0.479732
0.269611	0.198432	0.16183	0.310711	0.470715	0.381255					0.269611	0.191083	0.310711	0.269342
0.176528	0.279415	0.171202	0.337212	0.323541	0.257896					0.176528	0.265418	0.337212	0.313002
0.268823	0.285436	0.135478	0.138251	0.366063	0.268138					0.268823	0.166232	0.138251	0.177958
0.159144	0.196591	0.402793	0.161214	0.229609	0.154521					0.159144	0.195311	0.161214	0.259443
0.148113	0.27991	0.152949	0.299538	0.309838	0.3725					0.148113	0.155051	0.299538	0.320663
0.149267	0.393946	0.15788	0.205136	0.465208	0.453429					0.149267	0.148919	0.205136	0.185339
0.164659	0.306881	0.142605	0.248417	0.439172	0.361098					0.164659	0.296244	0.248417	0.193899
0.157959	0.159634	0.145442	0.431509	0.396112	0.368869					0.157959	0.255289	0.431509	0.225476
0.175682	0.270674	0.221191	0.400037	0.263172	0.367828					0.175682	0.156623	0.400037	0.409961
0.186232	0.384869	0.146493	0.13871	0.610056	0.44736					0.186232	0.173517	0.13871	0.362411
0.196117	0.184714	0.208865	0.219065	0.294661	0.466177					0.196117	0.173423	0.219065	0.234479
0.190467	0.189297	0.131021	0.17027	0.355005	0.385605					0.190467	0.206713	0.17027	0.167322
0.167741	0.379543	0.298228	0.444015	0.400408	0.25629					0.167741	0.167164	0.444015	0.145071
0.193142	0.370309	0.167583	0.259448	0.340819	0.250993					0.193142	0.1845	0.259448	0.153565
0.160922	0.285426	0.143095	0.276957	0.315769	0.267987					0.160922	0.147607	0.276957	0.303025
0.156449	0.312109	0.133747	0.367846	0.361609	0.366596					0.156449	0.214218	0.367846	0.378575
0.286449	0.282553	0.296175	0.174537	0.382744	0.350373					0.286449	0.170372	0.174537	0.360987
0.217019	0.52771	0.18514	0.16658	0.272931	0.264009					0.217019	0.20968	0.16658	0.311322
0.321327	0.174916	0.146122	0.167883	0.280961	0.311949					0.321327	0.27484	0.167883	0.139721
0.167433	0.172095	0.260863	0.23075	0.420837	0.31882					0.167433	0.175951	0.23075	0.438339
0.170689	0.277954	0.307765	0.170752	0.290728	0.352646					0.170689	0.174394	0.170752	0.301077
0.16281	0.38288	0.270937	0.185324	0.283194	0.405755					0.16281	0.14511	0.185324	0.172324
0.273299	0.1575	0.457999	0.215872	0.195595	0.367309					0.273299	0.287278	0.215872	0.333608
0.185686	0.364285	0.128998	0.368514	0.440418	0.245927					0.185686	0.167907	0.368514	0.505497
0.159713	0.281742	0.169867	0.214797	0.279965	0.387807					0.159713	0.178519	0.214797	0.40276
0.271407	0.174347	0.16835	0.22794	0.354008	0.258652					0.271407	0.154031	0.22794	0.261236
0.159523	0.174837	0.199116	0.154577	0.415117	0.365594					0.159523	0.285007	0.154577	0.161017
0.157153	0.282602	0.185339	0.395019	0.425793	0.470949					0.157153	0.171226	0.395019	0.336459
0.302526	0.185576	0.139413	0.273149	0.17377	0.287299					0.302526	0.290268	0.273149	0.207075
0.179547	0.381374	0.161056	0.262326	0.380608	0.559832					0.179547	0.175627	0.262326	0.459112
0.287215	0.195943	0.168223	0.162257	0.441265	0.138923					0.287215	0.175588	0.162257	0.155343
0.323865	0.188776	0.182929	0.254702	0.400973	0.333854					0.323865	0.160622	0.254702	0.264408
0.181064	0.286753	0.144265	0.158243	0.326909	0.331988					0.181064	0.230878	0.158243	0.453718
0.162787	0.28723	0.199829	0.424402	0.465125	0.350278					0.162787	0.222845	0.424402	0.519747
0.150136	0.27203	0.161017	0.220668	0.411106	0.370683					0.150136	0.164865	0.220668	0.221647
0.145711	0.357144	0.183861	0.382205	0.291868	0.367065					0.145711	0.281183	0.382205	0.271332
0.209377	0.398923	0.150562	0.209947	0.425684	0.359407					0.209377	0.168974	0.209947	0.224417
0.171171	0.164375	0.141317	0.288861	0.397585	0.355746					0.171171	0.168255	0.288861	0.400353
0.157184	0.283423	0.145244	0.166216	0.211051	0.164873					0.157184	0.176806	0.166216	0.371345
0.166595	0.293748	0.141017	0.147417	0.306453	0.383506					0.166595	0.152498	0.147417	0.243564
0.371975	0.175603	0.276998	0.412476	0.30127	0.288559					0.371975	0.153423	0.412476	0.158077
0.167212	0.270893	0.138559	0.164193	0.285507	0.344297					0.167212	0.197713	0.164193	0.303568
0.194318	0.163759	0.128263	0.162937	0.389673	0.381849					0.194318	0.165228	0.162937	0.369726
0.183403	0.264593	0.164225	0.177935	0.221992	0.269104					0.183403	0.237767	0.177935	0.151985
0.282783	0.191652	0.210762	0.290951	0.264277	0.352073					0.282783	0.154837	0.290951	0.206467
0.295943	0.361278	0.260964	0.167765	0.494238	0.383925					0.295943	0.152617	0.167765	0.319079
0.153541	0.279097	0.154071	0.315121	0.391062	0.256631					0.153541	0.27678	0.315121	0.184201
0.163972	0.271542	0.332279	0.503392	0.270669	0.376931					0.163972	0.203249	0.503392	0.152672
0.15769	0.169329	0.268265	0.167599	0.172901	0.410669					0.15769	0.194789	0.167599	0.152325
0.164912	0.174442	0.137019	0.221362	0.401055	0.239944					0.164912	0.184691	0.221362	0.143079
0.304699	0.255649	0.189052	0.401793	0.160258	0.2768					0.304699	0.17155	0.401793	0.516448
0.205346	0.294444	0.218491	0.306707	0.313856	0.531452					0.205346	0.163529	0.306707	0.401459
0.196867	0.291151	0.123949	0.241758	0.418442	0.161838					0.196867	0.161862	0.241758	0.154
0.276388	0.276047	0.252872	0.402246	0.378877	0.352089					0.276388	0.191731	0.402246	0.365506
0.211641	0.169195	0.134474	0.260716	0.402898	0.357531					0.211641	0.3822	0.260716	0.338749
0.298755	0.278646	0.129694	0.171747	0.413851	0.26966					0.298755	0.161175	0.171747	0.304341
0.172316	0.172474	0.255572	0.161688	0.421426	0.23705					0.172316	0.184375	0.161688	0.423174
0.194212	0.174616	0.140709	0.168618	0.50923	0.330841					0.194212	0.260645	0.168618	0.162052
0.294385	0.185141	0.187614	0.363279	0.383108	0.249079					0.294385	0.170657	0.363279	0.257104
0.288734	0.25505	0.17415	0.156987	0.273881	0.398781					0.288734	0.160116	0.156987	0.435424
0.162336	0.270927	0.138567	0.191779	0.169069	0.395641					0.162336	0.154023	0.191779	0.361062
0.298466	0.288422	0.312411	0.170815	0.332679	0.545058					0.298466	0.159081	0.170815	0.306967
0.167646	0.369424	0.13735	0.218871	0.544336	0.518856					0.167646	0.157153	0.218871	0.31595
0.174323	0.374464	0.15995	0.218293	0.293819	0.449766					0.174323	0.149037	0.218293	0.210658
0.162739	0.395651	0.132333	0.192431	0.231408	0.367131					0.162739	0.172237	0.192431	0.308715
0.172332	0.159326	0.14274	0.217077	0.446298	0.146817					0.172332	0.157595	0.217077	0.189463
0.165031	0.281183	0.18782	0.175074	0.387571	0.508769					0.165031	0.153794	0.175074	0.310106
0.199152	0.294337	0.123696	0.258364	0.353116	0.350434					0.199152	0.19422	0.258364	0.307168
0.217202	0.275606	0.213651	0.290053	0.175114	0.274361					0.217202	0.21739	0.290053	0.171526
0.209931	0.313965	0.150215	0.285368	0.322263	0.483565					0.209931	0.199388	0.285368	0.215985
0.384509	0.277089	0.189637	0.147402	0.322838	0.369136					0.384509	0.184683	0.147402	0.20355
0.160155	0.283261	0.305984	0.239284	0.381946	0.262027					0.160155	0.13995	0.239284	0.379708
0.15509	0.143964	0.138749	0.288868	0.216346	0.278188					0.15509	0.172917	0.288868	0.181261
0.170048	0.271288	0.364054	0.376243	0.166524	0.456008					0.170048	0.168373	0.376243	0.391438
0.158923	0.176275	0.152451	0.145948	0.194931	0.397717					0.158923	0.178456	0.145948	0.447842
0.21782	0.282843	0.292186	0.253504	0.41984	0.286639					0.21782	0.142708	0.253504	0.300674
0.16624	0.280289	0.171313	0.167417	0.298706	0.45711					0.16624	0.180013	0.167417	0.146019
0.159642	0.2719	0.15814	0.156149	0.285351	0.291063					0.159642	0.195801	0.156149	0.486095
0.150088	0.514082	0.181617	0.323127	0.17701	0.398973					0.150088	0.136141	0.323127	0.205434
0.157145	0.285338	0.40075	0.322923	0.413944	0.245526					0.157145	0.304271	0.322923	0.321703
0.193612	0.37247	0.163853	0.239101	0.297522	0.431379					0.193612	0.150594	0.239101	0.311336
0.294815	0.358084	0.176283	0.166145	0.315107	0.255855					0.294815	0.181095	0.166145	0.512739
0.226865	0.188073	0.18778	0.171463	0.381842	0.253298					0.226865	0.198313	0.171463	0.391924
0.160116	0.257621	0.394349	0.168918	0.264173	0.273167					0.160116	0.186508	0.168918	0.150468
0.168476	0.282894	0.199554	0.302691	0.402517	0.265978					0.168476	0.278387	0.302691	0.299575
0.210841	0.191447	0.147109	0.408821	0.376002	0.258899					0.210841	0.191976	0.408821	0.159294
0.199017	0.482107	0.199257	0.155146	0.430848	0.372479					0.199017	0.193414	0.155146	0.278399
0.156623	0.363393	0.159349	0.301096	0.414864	0.364295					0.156623	0.169156	0.301096	0.273858
0.163348	0.163743	0.297375	0.302083	0.213872	0.160721					0.163348	0.154782	0.302083	0.145142
0.276494	0.167947	0.17686	0.169661		0.482428					0.276494	0.166848	0.169661	0.133107
0.213507	0.116648	0.158788	0.156923		0.362065					0.213507	0.136339	0.156923	0.184114
0.223334	0.191241	0.261997	0.381097		0.26804					0.223334	0.189882	0.381097	0.315386
0.161665	0.375847	0.259215	0.152427		0.486463					0.161665	0.171898	0.152427	0.111488
0.151937	0.185552	0.427525	0.162779		0.251115					0.151937	0.165284	0.162779	0.155209
0.167947	0.239328	0.383601	0.342756		0.335244					0.167947	0.156094	0.342756	0.149978
0.169985	0.271841	0.381558	0.284712		0.470676					0.169985	0.260955	0.284712	0.281019
0.160685	0.320816	0.14541	0.175801		0.344955					0.160685	0.257288	0.175801	0.424886
0.274545	0.264122	0.225258	0.375407		0.118244					0.274545	0.171226	0.375407	0.30032
0.152103	0.291067	0.152672	0.392988		0.243713					0.152103	0.278256	0.392988	0.405297
0.213028	0.157611	0.143822	0.169788		0.137066					0.213028	0.235282	0.169788	0.175177
0.155643	0.188894	0.14982	0.298845		0.360532					0.155643	0.187606	0.298845	0.294065
0.23948	0.411964	0.139468	0.180518		0.448591					0.23948	0.182763	0.180518	0.326455
0.162629	0.488849	0.252996	0.21502		0.258361					0.162629	0.190348	0.21502	0.290354
0.296763	0.279559	0.131369	0.16752		0.468585					0.296763	0.249485	0.16752	0.167544
0.175232	0.279409	0.137548	0.282833		0.265819					0.175232	0.121744	0.282833	0.319291
0.171739	0.149741	0.346059	0.2643		0.460632					0.171739	0.296601	0.2643	0.217127
0.176891	0.280397	0.145063	0.411512		0.317106					0.176891	0.237248	0.411512	0.16865
0.294047	0.276909	0.257343	0.169069		0.458315					0.294047	0.19358	0.169069	0.299737
0.173612	0.302048	0.170902	0.162881		0.41884					0.173612	0.18349	0.162881	0.247938
0.160116	0.286214	0.428821	0.169416		0.268529					0.160116	0.136339	0.169416	0.484965
0.179025	0.279842	0.264079	0.173083		0.232865					0.179025	0.193067	0.173083	0.185489
0.231204	0.191217	0.302949	0.255247		0.385207					0.231204	0.150689	0.255247	0.156386
0.344963	0.37788	0.122139	0.218905		0.174653					0.344963	0.173636	0.218905	0.386972
0.151021	0.276549	0.181275	0.252416		0.235349					0.151021	0.170712	0.252416	0.172553
0.266708	0.169819	0.202463	0.207056		0.506776					0.266708	0.185109	0.207056	0.41821
0.159081	0.160361	0.357112	0.27302		0.265462					0.159081	0.340363	0.27302	0.151605
0.175177	0.385383	0.363664	0.162557		0.378876					0.175177	0.156955	0.162557	0.638078
0.173336	0.276361	0.152269	0.374483		0.268585					0.173336	0.170222	0.374483	0.307383
0.22494	0.166105	0.157951	0.243226		0.25942					0.22494	0.156639	0.243226	0.143506
0.153044	0.421486	0.141957	0.160558		0.245545					0.153044	0.173818	0.160558	0.500734
0.128809	0.17987	0.251563	0.294693		0.358584					0.128809	0.327218	0.294693	0.177294
0.150144	0.186706	0.173383	0.156971		0.36152					0.150144	0.172956	0.156971	0.273602
0.239147	0.160708	0.181451	0.389862		0.395282					0.239147	0.161546	0.389862	0.154711
0.159136	0.472563	0.123854	0.292478		0.501274					0.159136	0.161088	0.292478	0.579839
0.159934	0.279297	0.145387	0.136608		0.27805					0.159934	0.156844	0.136608	0.259266
0.155872	0.319642	0.183553	0.226847		0.416221					0.155872	0.24755	0.226847	0.367417
0.238802	0.5124	0.182644	0.487876		0.369749					0.238802	0.302954	0.487876	0.278221
0.169946	0.378363	0.151463	0.384268		0.110026					0.169946	0.157919	0.384268	0.282243
0.167093	0.324476	0.22976	0.272383		0.265692					0.167093	0.214346	0.272383	0.42811
0.159827	0.369759	0.160013	0.526065		0.258091					0.159827	0.232875	0.526065	0.37703
0.159073	0.275647	0.443253	0.167686		0.554264					0.159073	0.129069	0.167686	0.158559
0.16605	0.286338	0.14387	0.395548		0.49468					0.16605	0.198187	0.395548	0.259717
0.333994	0.472307	0.118473	0.191601		0.414041					0.333994	0.158362	0.191601	0.247365
0.213676	0.282249	0.142281	0.172135		0.268616					0.213676	0.170941	0.172135	0.250116
0.184288	0.278717	0.178108	0.281936		0.137516					0.184288	0.169314	0.281936	0.312787
0.293242	0.152933	0.187978	0.19474		0.27175					0.293242	0.256396	0.19474	0.27096
0.223135	0.184161	0.189369	0.170933		0.292767					0.223135	0.270629	0.170933	0.150515
0.160456	0.377069	0.142542	0.418894		0.482194					0.160456	0.207851	0.418894	0.3203
0.17219	0.284499	0.188839	0.175588		0.346652					0.17219	0.161293	0.175588	0.16443
0.183624	0.375076	0.2449	0.210104		0.274625					0.183624	0.182423	0.210104	0.289361
0.204852	0.288561	0.308329	0.349179		0.243979					0.204852	0.185923	0.349179	0.323424
0.130373	0.155967	0.272578	0.128959		0.370105					0.130373	0.19456	0.128959	0.147196
0.17795	0.31351	0.247245	0.385495		0.240798					0.17795	0.298642	0.385495	0.261101
0.233253	0.269137	0.137832	0.170183		0.253828					0.233253	0.298605	0.170183	0.15336
0.159697	0.378217	0.143308	0.220578		0.259308					0.159697	0.180455	0.220578	0.215261
0.138496	0.169843	0.216098	0.16266		0.306081					0.138496	0.161135	0.16266	0.313262
0.15927	0.28882	0.283324	0.14703		0.40849					0.15927	0.125466	0.14703	0.275264
0.150207	0.174481	0.21095	0.20358		0.321108					0.150207	0.135889	0.20358	0.366937
0.225247	0.278686	0.15411	0.199298		0.442287					0.225247	0.194702	0.199298	0.153889
0.175374	0.265319	0.151329	0.158251		0.518304					0.175374	0.151408	0.158251	0.419375
0.177065	0.452447	0.130847	0.255694		0.426794					0.177065	0.144138	0.255694	0.202699
0.280687	0.398892	0.175193	0.350128		0.457863					0.280687	0.147481	0.350128	0.363666
0.15765	0.272543	0.183774	0.167781		0.453984					0.15765	0.207133	0.167781	0.209462
0.166003	0.359349	0.242148	0.168492		0.362329					0.166003	0.30687	0.168492	0.312556
0.157303	0.488387	0.171502	0.165679		0.46443					0.157303	0.161578	0.165679	0.299156
0.239279	0.208294	0.130602	0.186366		0.401078					0.239279	0.172127	0.186366	0.315392
0.244086	0.275311	0.131416	0.175619		0.395394					0.244086	0.17411	0.175619	0.327828
0.166311	0.279667	0.147109	0.376813		0.132459					0.166311	0.383098	0.376813	0.290375
0.163182	0.375005	0.254216	0.253832		0.481993					0.163182	0.149069	0.253832	0.272355
0.159081	0.38868	0.275106	0.161428		0.406898					0.159081	0.213265	0.161428	0.455065
0.10489	0.166342	0.158599	0.274211		0.249904					0.10489	0.187535	0.274211	0.16555
0.246395	0.182936	0.171242	0.152688		0.259634					0.246395	0.195161	0.152688	0.150665
0.146327	0.392493	0.353101	0.181024		0.390977					0.146327	0.176733	0.181024	0.212738
0.165331	0.199001	0.253317	0.172435		0.467281					0.165331	0.154719	0.172435	0.315736
0.275211	0.497502	0.131732	0.18232		0.367903					0.275211	0.262086	0.18232	0.204198
0.322659	0.281136	0.298999	0.274885		0.359365					0.322659	0.12131	0.274885	0.239058
0.294609	0.376415	0.152348	0.298253		0.361975					0.294609	0.197468	0.298253	0.193934
0.219304	0.359327	0.192827	0.270502		0.265363					0.219304	0.145031	0.270502	0.234175
0.218521	0.304203	0.188444	0.262375		0.125419					0.218521	0.197922	0.262375	0.422062
0.165457	0.499694	0.155533	0.163039		0.373752					0.165457	0.159144	0.163039	0.358877
0.282462	0.266453	0.249197	0.314734		0.461569					0.282462	0.153004	0.314734	0.134506
0.165718	0.281537	0.116276	0.287707		0.350906					0.165718	0.153241	0.287707	0.319789
0.295494	0.294558	0.508542	0.201316		0.471527					0.295494	0.171178	0.201316	0.286133
0.154537	0.386756	0.135944	0.281884		0.383135					0.154537	0.166793	0.281884	0.20705
0.162881	0.304677	0.403794	0.160756		0.406539					0.162881	0.281279	0.160756	0.279422
0.163419	0.379373	0.154292	0.212245		0.143451					0.163419	0.15724	0.212245	0.286068
0.302704	0.146327	0.17008	0.183371		0.320856					0.302704	0.275502	0.183371	0.224048
0.270445	0.164509	0.160448	0.158931		0.436684					0.270445	0.261821	0.158931	0.143435
0.145956	0.308104	0.223919	0.205362		0.418705					0.145956	0.172324	0.205362	0.225791
0.184896	0.137588	0.14187	0.26561		0.344885					0.184896	0.153549	0.26561	0.354129
0.167472	0.263356	0.145805	0.168263		0.26269					0.167472	0.179807	0.168263	0.221797
0.245726		0.194299	0.269412		0.193296					0.245726	0.280456	0.269412	0.380692
0.170064		0.180929	0.16462		0.36821					0.170064	0.184967	0.16462	0.305534
0.167314		0.363362	0.129954		0.260952					0.167314	0.157129	0.129954	0.309736
0.157342		0.15784	0.164517		0.271998					0.157342	0.168302	0.164517	0.158393
0.151353		0.156426	0.40414		0.252413					0.151353	0.271399	0.40414	0.363881
0.140345		0.176441	0.310499		0.365064					0.140345	0.251182	0.310499	0.253944
0.156149		0.16315	0.173652		0.358052					0.156149	0.177437	0.173652	0.275863
0.148287		0.260551	0.181143		0.379805					0.148287	0.17667	0.181143	0.308364
0.162795		0.183173	0.17769		0.278999					0.162795	0.174979	0.17769	0.246945
0.288772		0.149061	0.306406		0.501256					0.288772	0.288512	0.306406	0.319351
0.179159		0.268566	0.349705		0.388783					0.179159	0.16187	0.349705	0.388109
0.140867		0.304911	0.165165		0.373601					0.140867	0.179592	0.165165	0.330252
0.145758		0.189843	0.259614		0.461537					0.145758	0.187994	0.259614	0.209659
0.179791		0.166287	0.187144		0.475999					0.179791	0.170799	0.187144	0.27352
0.180368		0.148445	0.28286		0.363093					0.180368	0.208519	0.28286	0.36411
0.263772		0.116561	0.171755		0.237237					0.263772	0.165529	0.171755	0.308848
0.399093		0.552808	0.376454		0.367099					0.399093	0.289691	0.376454	0.248473
0.191455		0.177887	0.261385		0.37558					0.191455	0.20763	0.261385	0.389824
0.168642		0.145505	0.310583		0.245285					0.168642	0.146904	0.310583	0.173067
0.161807		0.248245	0.314294		0.312471					0.161807	0.236118	0.314294	0.293877
0.153399		0.166824	0.210919		0.486333					0.153399	0.344239	0.210919	0.187164
0.170957		0.150175	0.217818		0.360065					0.170957	0.142676	0.217818	0.280152
0.167243		0.221093	0.287835		0.469446					0.167243	0.198869	0.287835	0.174402
0.175714		0.150476	0.170167		0.285932					0.175714	0.152151	0.170167	0.216973
0.283689		0.271393	0.295089		0.479634					0.283689	0.166034	0.295089	0.158678
0.165078		0.154134	0.282709		0.373975					0.165078	0.154774	0.282709	0.183221
0.168152		0.46083	0.203305		0.344932					0.168152	0.190088	0.203305	0.28463
0.158567		0.150444	0.162012		0.573368					0.158567	0.160013	0.162012	0.30404
0.199123		0.301785	0.135644		0.14029					0.199123	0.177334	0.135644	0.266714
0.166366		0.147173	0.311411		0.413027					0.166366	0.149456	0.311411	0.321189
0.157508		0.142684	0.181893		0.271167					0.157508	0.196432	0.181893	0.401322
0.166019		0.445386	0.17396		0.133542					0.166019	0.157153	0.17396	0.454275
0.145932		0.237481	0.168958		0.474166					0.145932	0.164454	0.168958	0.445035
0.155438		0.256227	0.16575		0.255249					0.155438	0.187676	0.16575	0.215667
0.166445		0.126509	0.177539		0.351202					0.166445	0.31109	0.177539	0.320328
0.170056		0.14123	0.274895		0.274471					0.170056	0.186318	0.274895	0.256423
0.162241		0.141941	0.157184		0.452805					0.162241	0.290224	0.157184	0.314351
0.274209		0.162234	0.151297		0.251092					0.274209	0.161767	0.151297	0.437476
0.385399		0.401393	0.404083		0.121744					0.385399	0.253146	0.404083	0.421973
0.312738		0.180353	0.156552		0.346904					0.312738	0.173912	0.156552	0.246188
0.159523		0.30966	0.132451		0.258207					0.159523	0.211831	0.132451	0.402896
0.239537		0.157334	0.215076		0.168018					0.239537	0.158283	0.215076	0.311607
0.161246		0.149733	0.16993		0.348149					0.161246	0.155707	0.16993	0.412605
0.271316		0.28494	0.152411		0.494706					0.271316	0.164968	0.152411	0.406986
0.279696		0.124249	0.149938		0.258883					0.279696	0.154237	0.149938	0.310604
0.167156		0.183347	0.401217		0.259912					0.167156	0.262096	0.401217	0.299235
0.17475		0.1218	0.154908		0.264618					0.17475	0.162534	0.154908	0.318408
0.158757		0.249673	0.193051		0.366908					0.158757	0.146106	0.193051	0.400105
0.175967		0.178685	0.195018		0.375313					0.175967	0.158528	0.195018	0.293488
0.16669		0.15426	0.436132		0.35061					0.16669	0.160266	0.436132	0.320174
0.179041		0.223953	0.392509		0.5034					0.179041	0.159902	0.392509	0.318292
0.228201		0.123593	0.222421		0.185357					0.228201	0.440086	0.222421	0.411647
0.138812		0.365167	0.321353		0.306147					0.138812	0.155232	0.321353	0.418886
0.275634		0.1514	0.197606		0.253885					0.275634	0.142526	0.197606	0.346006
0.155454		0.18266	0.391054		0.191336					0.155454	0.239542	0.391054	0.251891
0.261526		0.126233	0.258841		0.395701					0.261526	0.341026	0.258841	0.233908
0.263513		0.150278	0.172569		0.421194					0.263513	0.219836	0.172569	0.245374
0.260828		0.262158	0.20419		0.251123					0.260828	0.174173	0.20419	0.313025
0.323949		0.17705	0.421865		0.35683					0.323949	0.274927	0.421865	0.204776
0.258106		0.123736	0.160408		0.360957					0.258106	0.316231	0.160408	0.357061
0.164098		0.133716	0.27211		0.288808					0.164098	0.181111	0.27211	0.403111
0.289348		0.277075	0.174134		0.579488					0.289348	0.246983	0.174134	0.41158
0.156647		0.366153	0.174015		0.358964					0.156647	0.174181	0.174015	0.158053
0.167235		0.208374	0.150902		0.458111					0.167235	0.198732	0.150902	0.164051
0.221121		0.174703	0.272655		0.37889					0.221121	0.207456	0.272655	0.322847
0.251367		0.195334	0.157793		0.269648					0.251367	0.271045	0.157793	0.177334
0.310767		0.152988	0.272767		0.279923					0.310767	0.285672	0.272767	0.296487
0.148816		0.190316	0.307639		0.364903					0.148816	0.236395	0.307639	0.264271
0.308237		0.0896626	0.263729		0.543884					0.308237	0.145521	0.263729	0.147101
0.373507		0.158472	0.160226		0.367435					0.373507	0.483983	0.160226	0.205935
0.219354		0.398422	0.21904		0.24315					0.219354	0.165284	0.21904	0.206765
0.154434		0.275502	0.296153		0.392297					0.154434	0.157319	0.296153	0.309531
0.210441		0.130294	0.263764		0.250125					0.210441	0.215162	0.263764	0.286278
0.160622		0.186611	0.166019		0.371034					0.160622	0.167259	0.166019	0.400185
0.313793		0.139697	0.19605		0.392582					0.313793	0.266601	0.19605	0.286549
0.209658		0.184888	0.335836		0.174687					0.209658	0.168033	0.335836	0.304609
0.171329		0.169258	0.163055		0.31975					0.171329	0.139168	0.163055	0.242881
0.215116		0.256022	0.263551		0.414776					0.215116	0.264334	0.263551	0.374319
0.340063		0.15317	0.259609		0.315986					0.340063	0.171487	0.259609	0.459238
0.164067		0.175619	0.37886		0.260872					0.164067	0.162463	0.37886	0.32451
0.16217		0.288378	0.302713		0.159326					0.16217	0.149053	0.302713	0.165276
0.162471		0.260778	0.15961		0.126225					0.162471	0.198416	0.15961	0.350393
0.154995		0.183404	0.282205		0.307116					0.154995	0.165853	0.282205	0.364527
0.171107		0.154181	0.333961		0.420946					0.171107	0.146746	0.333961	0.34969
0.160163		0.144099	0.16428		0.377898					0.160163	0.278502	0.16428	0.486551
0.152775		0.147086	0.162636		0.36318					0.152775	0.179768	0.162636	0.328078
0.156916		0.183158	0.29427		0.249728					0.156916	0.287997	0.29427	0.309901
0.157034		0.184684	0.214919		0.342173					0.157034	0.157848	0.214919	0.268239
0.294463		0.174995	0.279115		0.277824					0.294463	0.162565	0.279115	0.460986
0.105395		0.288444	0.36702		0.406142					0.105395	0.156173	0.36702	0.164667
0.163656		0.176251	0.196576		0.258616					0.163656	0.269566	0.196576	0.37023
0.174758		0.156402	0.160408		0.466432					0.174758	0.173928	0.160408	0.31979
0.291287		0.185718	0.438765		0.341191					0.291287	0.177737	0.438765	0.170017
0.170396		0.149195	0.2329		0.246045					0.170396	0.157753	0.2329	0.278307
0.173438		0.473285	0.208032		0.266782					0.173438	0.334173	0.208032	0.218089
0.163909		0.144194	0.230853		0.388447					0.163909	0.149567	0.230853	0.184169
0.177018		0.402423	0.166074		0.379643					0.177018	0.285	0.166074	0.311791
0.15076		0.145086	0.257547		0.471892					0.15076	0.231671	0.257547	0.284712
0.166169		0.267239	0.216203		0.268556					0.166169	0.161428	0.216203	0.250938
0.138654		0.39989	0.43577		0.245879					0.138654	0.194102	0.43577	0.221134
0.167322		0.143198	0.16281		0.249803					0.167322	0.151187	0.16281	0.339718
0.175572		0.259657	0.353165		0.287916					0.175572	0.188673	0.353165	0.168816
0.158014		0.165141	0.211005		0.382493					0.158014	0.183079	0.211005	0.148429
0.163964		0.160977	0.375198		0.386589					0.163964	0.146809	0.375198	0.248761
0.151574		0.15769	0.212923		0.595106					0.151574	0.161554	0.212923	0.254099
0.161949		0.409182	0.152451		0.271628					0.161949	0.345416	0.152451	0.30878
0.190347		0.142194	0.158456		0.479647					0.190347	0.220076	0.158456	0.388415
0.172798		0.177713	0.215466		0.457484					0.172798	0.161206	0.215466	0.403503
0.118157		0.339724	0.288414		0.256653					0.118157	0.269824	0.288414	0.308287
0.158441		0.132625	0.256298		0.357542					0.158441	0.191423	0.256298	0.297258
0.160392		0.136971	0.149298		0.355049					0.160392	0.177279	0.149298	0.362863
0.166983		0.184256	0.287648		0.479912					0.166983	0.212512	0.287648	0.471859
0.193483		0.283472	0.123261		0.493011					0.193483	0.175785	0.123261	0.400019
0.143775		0.166137	0.275234		0.12485					0.143775	0.15208	0.275234	0.416295
0.247466		0.1723	0.176971		0.257038					0.247466	0.218455	0.176971	0.132191
0.15765		0.164533	0.163782		0.308196					0.15765	0.174418	0.163782	0.492382
0.109662		0.17731	0.15302		0.144233					0.109662	0.172008	0.15302	0.153636
0.16545		0.408078	0.149875		0.351019					0.16545	0.167575	0.149875	0.16078
0.16334		0.277571	0.15942		0.25806					0.16334	0.148903	0.15942	0.275563
0.172451		0.359619	0.272177		0.394655					0.172451	0.285949	0.272177	0.17618
0.296561		0.3808	0.381979		0.374923					0.296561	0.160503	0.381979	0.23145
0.178148		0.287116	0.166769		0.126541					0.178148	0.178772	0.166769	0.192545
0.184588		0.143214	0.172364		0.467729					0.184588	0.159839	0.172364	0.186806
0.182352		0.175746	0.292227		0.379739					0.182352	0.164209	0.292227	0.385202
0.182091		0.155232	0.173415		0.348774					0.182091	0.168587	0.173415	0.259255
0.171131		0.158417	0.163363		0.176394					0.171131	0.203166	0.163363	0.205047
0.307056		0.410809	0.165023		0.276068					0.307056	0.16835	0.165023	0.246806
0.174908		0.270701	0.251309		0.26328					0.174908	0.238086	0.251309	0.143775
0.150989		0.360267	0.266073		0.371207					0.150989	0.174118	0.266073	0.145284
0.170143		0.268107	0.345254		0.253498					0.170143	0.166659	0.345254	0.273032
0.267343		0.118125	0.275073		0.394166					0.267343	0.165244	0.275073	0.450118
0.157753		0.131645	0.22423		0.324392					0.157753	0.28393	0.22423	0.27021
0.168784		0.12304	0.272495		0.247506					0.168784	0.16093	0.272495	0.167156
0.164422		0.449818	0.266619		0.367409					0.164422	0.387276	0.266619	0.418879
0.167781		0.267419	0.367124		0.464862					0.167781	0.186761	0.367124	0.162004
0.209163		0.313001	0.251543		0.362919					0.209163	0.162945	0.251543	0.256367
0.142977		0.358024	0.356227		0.284688					0.142977	0.240597	0.356227	0.155991
0.204431		0.15852	0.28695		0.265112					0.204431	0.16089	0.28695	0.184469
0.225899		0.282531	0.155612		0.249834					0.225899	0.148421	0.155612	0.324598
0.165963		0.141831	0.158456		0.354211					0.165963	0.292394	0.158456	0.471564
0.152435		0.178361	0.171028		0.621902					0.152435	0.18797	0.171028	0.158978
0.166366		0.168911	0.192845		0.497051					0.166366	0.280637	0.192845	0.174624
0.163506		0.172403	0.174023		0.368716					0.163506	0.156884	0.174023	0.185013
0.155296		0.173675	0.315064		0.398821					0.155296	0.193067	0.315064	0.138425
0.154498		0.275247	0.36882		0.254276					0.154498	0.166706	0.36882	0.431417
0.255095		0.177342	0.155335		0.347151					0.255095	0.365533	0.155335	0.268659
0.164541		0.236054	0.149962		0.364089					0.164541	0.158678	0.149962	0.196594
0.168255		0.45462	0.214736		0.125276					0.168255	0.180565	0.214736	0.42209
0.163435		0.153889	0.202364		0.28212					0.163435	0.206907	0.202364	0.197818
0.157334		0.145995	0.119879		0.355669					0.157334	0.198202	0.119879	0.151337
0.172703		0.271233	0.458449		0.34718					0.172703	0.138994	0.458449	0.371205
0.19023		0.165584	0.214472		0.335017					0.19023	0.255875	0.214472	0.303797
0.166817		0.370241	0.14432		0.277269					0.166817	0.290879	0.14432	0.286614
0.278601		0.306954	0.278796		0.26749					0.278601	0.214213	0.278796	0.213016
0.155533		0.162044	0.331458		0.263875					0.155533	0.139721	0.331458	0.263729
0.158077		0.161277	0.366401		0.254589					0.158077	0.165086	0.366401	0.31625
0.185931		0.156939	0.208266		0.190095					0.185931	0.173446	0.208266	0.160693
0.287787		0.406588	0.208291		0.183545					0.287787	0.178401	0.208291	0.271641
0.472436		0.192166	0.212095		0.398701					0.472436	0.168911	0.212095	0.3221
0.162644		0.17859	0.214664		0.446462					0.162644	0.210245	0.214664	0.199972
0.270586		0.266905	0.360422		0.168215					0.270586	0.165845	0.360422	0.163213
0.17234		0.137058	0.259075		0.116482					0.17234	0.196212	0.259075	0.274095
0.217423		0.148982	0.216925		0.411717					0.217423	0.191344	0.216925	0.378118
0.17524		0.188081	0.37339		0.397193					0.17524	0.15287	0.37339	0.313666
0.150175		0.171858	0.261403		0.451809					0.150175	0.148192	0.261403	0.420421
0.319319		0.138962	0.262395		0.342321					0.319319	0.144431	0.262395	0.367359
0.186674		0.279763	0.156394		0.361026					0.186674	0.217989	0.156394	0.415977
0.28262		0.179736	0.322224		0.402703					0.28262	0.137524	0.322224	0.40121
0.180637		0.13671	0.161198		0.391158					0.180637	0.146864	0.161198	0.406021
0.331863		0.212889	0.219084		0.366552					0.331863	0.176046	0.219084	0.190981
0.155406		0.185726	0.388988		0.329721					0.155406	0.143569	0.388988	0.608912
0.325026		0.290085	0.162305		0.365036					0.325026	0.161396	0.162305	0.154174
0.220734		0.142234	0.217572		0.430509					0.220734	0.175414	0.217572	0.158891
0.1923		0.14741	0.185861		0.498332					0.1923	0.210055	0.185861	0.188241
0.172727		0.520184	0.244076		0.253186					0.172727	0.142589	0.244076	0.420269
0.294151		0.143087	0.362129		0.375744					0.294151	0.155319	0.362129	0.306675
0.263596		0.133384	0.354353		0.122195					0.263596	0.288619	0.354353	0.164612
0.153739		0.185813	0.272984		0.363007					0.153739	0.220037	0.272984	0.408511
0.216509		0.152269	0.253701		0.416847					0.216509	0.248043	0.253701	0.52805
0.176812		0.388358	0.222937		0.375229					0.176812	0.306756	0.222937	0.369392
0.159744		0.140061	0.322137		0.135383					0.159744	0.141934	0.322137	0.262088
0.280571		0.170997	0.232292		0.310617					0.280571	0.163569	0.232292	0.126683
0.162723		0.306687	0.213361		0.392851					0.162723	0.285261	0.213361	0.234771
0.169369		0.199369	0.380126		0.253446					0.169369	0.189021	0.380126	0.256567
0.162352		0.214157	0.235124		0.261892					0.162352	0.13517	0.235124	0.295138
0.175611		0.377348	0.163993		0.403454					0.175611	0.145948	0.163993	0.579803
0.151116		0.143775	0.205761		0.143095					0.151116	0.169582	0.205761	0.147252
0.166627		0.195493	0.31527		0.266775					0.166627	0.379829	0.31527	0.145529
0.158377		0.165363	0.188025		0.383371					0.158377	0.16846	0.188025	0.534588
0.167141		0.170728	0.222091		0.341536					0.167141	0.149812	0.222091	0.519655
0.172435		0.18944	0.22247		0.264503					0.172435	0.185117	0.22247	0.417267
0.174813		0.180787	0.296235		0.391658					0.174813	0.136529	0.296235	0.246244
0.164493		0.219646	0.331161		0.378654					0.164493	0.262371	0.331161	0.11148
0.149725		0.294088	0.321972		0.481342					0.149725	0.25446	0.321972	0.265652
0.160748		0.37608	0.166572		0.344165					0.160748	0.294179	0.166572	0.312339
0.167733		0.16443	0.22054		0.281485					0.167733	0.18217	0.22054	0.312581
0.175398		0.194205	0.165339		0.491559					0.175398	0.174734	0.165339	0.310803
0.16315		0.184525	0.225762		0.372795					0.16315	0.180424	0.225762	0.182091
0.195564		0.133945	0.174347		0.278686					0.195564	0.185339	0.174347	0.312296
0.151139		0.166998	0.41892		0.196018					0.151139	0.183213	0.41892	0.149472
0.174434		0.161507	0.33454		0.269697					0.174434	0.18183	0.33454	0.455109
0.189882		0.134688	0.498463		0.176064					0.189882	0.151684	0.498463	0.299618
0.163395		0.311005	0.321142		0.262331					0.163395	0.184087	0.321142	0.52182
0.160384		0.180021	0.227892		0.148018					0.160384	0.1981	0.227892	0.384092
0.196923		0.138978	0.177445		0.259836					0.196923	0.247981	0.177445	0.407313
0.155169		0.128943	0.154624		0.358301					0.155169	0.16575	0.154624	0.316761
0.199708		0.171099	0.374948		0.458256					0.199708	0.172135	0.374948	0.156291
0.164122		0.134055	0.163221		0.252636					0.164122	0.175169	0.163221	0.283888
0.139674		0.167457	0.163498		0.379976					0.139674	0.284425	0.163498	0.405287
0.146446		0.297521	0.161917		0.287878					0.146446	0.200795	0.161917	0.265248
0.165758		0.258952	0.309362		0.368528					0.165758	0.247723	0.309362	0.40189
0.170262		0.160084	0.164975		0.364693					0.170262	0.167962	0.164975	0.315374
0.154		0.273451	0.357887		0.336668					0.154	0.19859	0.357887	0.327786
0.235655		0.26791	0.225964		0.32846					0.235655	0.3007	0.225964	0.413319
0.169701		0.140021	0.219842		0.392102					0.169701	0.179934	0.219842	0.171929
0.13607		0.278695	0.220426		0.358628					0.13607	0.28007	0.220426	0.403018
0.16496		0.160977	0.295333		0.267961					0.16496	0.19422	0.295333	0.454624
0.206113		0.164486	0.212983		0.178006					0.206113	0.18307	0.212983	0.153391
0.157556		0.155683	0.457941		0.384692					0.157556	0.161111	0.457941	0.301167
0.271759		0.155146	0.152901		0.410575					0.271759	0.132009	0.152901	0.55828
0.428842		0.191273	0.158994		0.401853					0.428842	0.25604	0.158994	0.338012
0.177579		0.163577	0.153233		0.151929					0.177579	0.178211	0.153233	0.257061
0.389128		0.295015	0.312486		0.376878					0.389128	0.153676	0.312486	0.426883
0.163395		0.1488	0.276526		0.372629					0.163395	0.143127	0.276526	0.203602
0.156362		0.158148	0.163387		0.42279					0.156362	0.167717	0.163387	0.310388
0.183292		0.169005	0.510377		0.117185					0.183292	0.192151	0.510377	0.336565
0.146738		0.140369	0.157192		0.349498					0.146738	0.151669	0.157192	0.288037
0.285716		0.34883	0.226994		0.358671					0.285716	0.203829	0.226994	0.523441
0.149448		0.133621	0.455882		0.353747					0.149448	0.262731	0.455882	0.501918
0.204413		0.135454	0.167314		0.277626					0.204413	0.159183	0.167314	0.316536
0.171068		0.264814	0.524452		0.264087					0.171068	0.187377	0.524452	0.197721
0.152475		0.14884	0.207074		0.263823					0.152475	0.168579	0.207074	0.154419
0.183758		0.377326	0.169693		0.248422					0.183758	0.165584	0.169693	0.148223
0.180258		0.198508	0.364002		0.281937					0.180258	0.191178	0.364002	0.223123
0.161269		0.312619	0.279721		0.267887					0.161269	0.178385	0.279721	0.272755
0.151384		0.264121	0.27703		0.315537					0.151384	0.143925	0.27703	0.401787
0.18134		0.198772	0.344956		0.377354					0.18134	0.155707	0.344956	0.26748
0.159397		0.175843	0.311122		0.491093					0.159397	0.190491	0.311122	0.354988
0.226057		0.132396	0.162328		0.359652					0.226057	0.126059	0.162328	0.254177
0.156702		0.164896	0.195843		0.245385					0.156702	0.326834	0.195843	0.296174
0.168515		0.150547	0.151131		0.272802					0.168515	0.162858	0.151131	0.288444
0.162447		0.138804	0.172877		0.257558					0.162447	0.181988	0.172877	0.237769
0.22427		0.148461	0.158488		0.2581					0.22427	0.284807	0.158488	0.178993
0.200554		0.157911	0.307463		0.441795					0.200554	0.27989	0.307463	0.484317
0.159942		0.369453	0.408121		0.258403					0.159942	0.184414	0.408121	0.486744
0.280189		0.275063	0.401552		0.343039					0.280189	0.301672	0.401552	0.314561
0.253031		0.177239	0.176006		0.2607					0.253031	0.157706	0.176006	0.326743
0.1685		0.143727	0.269103		0.350993					0.1685	0.273404	0.269103	0.363635
0.218067		0.257828	0.16462		0.304577					0.218067	0.320547	0.16462	0.258106
0.13257		0.356667	0.274141		0.382003					0.13257	0.398267	0.274141	0.169448
0.265788		0.175746	0.161657		0.147109					0.265788	0.124518	0.161657	0.210518
0.16963		0.134087	0.271448		0.347175					0.16963	0.290798	0.271448	0.293074
0.285558		0.230274	0.214001		0.380663					0.285558	0.15622	0.214001	0.41047
0.165853		0.143553	0.213384		0.246742					0.165853	0.179396	0.213384	0.43341
0.186998		0.146066	0.21279		0.241533					0.186998	0.178985	0.21279	0.41571
0.294697		0.243035	0.172364		0.369035					0.294697	0.166121	0.172364	0.278709
0.162842		0.194378	0.301651		0.4721					0.162842	0.171084	0.301651	0.327255
0.298293		0.151914	0.15976		0.426373					0.298293	0.164999	0.15976	0.168492
0.352056		0.182107	0.169803		0.265488					0.352056	0.21167	0.169803	0.281722
0.211697		0.260316	0.359732		0.36867					0.211697	0.169227	0.359732	0.255834
0.179396		0.235723	0.158978		0.253551					0.179396	0.193231	0.158978	0.279293
0.166445		0.159974	0.151708		0.286957					0.166445	0.165102	0.151708	0.173944
0.226886		0.185346	0.39587		0.282961					0.226886	0.217131	0.39587	0.271755
0.133463		0.293509	0.256155		0.357445					0.133463	0.314768	0.256155	0.294866
0.240037		0.272391	0.164762		0.133992					0.240037	0.155667	0.164762	0.385697
0.225654		0.171257	0.126501		0.284968					0.225654	0.270076	0.126501	0.17411
0.264876		0.169859	0.282794		0.375736					0.264876	0.177113	0.282794	0.293292
0.252618		0.131985	0.167757		0.25383					0.252618	0.279195	0.167757	0.324058
0.167939		0.144739	0.216653		0.523882					0.167939	0.143672	0.216653	0.148808
0.181617		0.180187	0.12903		0.352914					0.181617	0.181119	0.12903	0.431402
0.185157		0.182676	0.202526		0.134292					0.185157	0.194552	0.202526	0.3661
0.159057		0.156086	0.219121		0.163632					0.159057	0.217602	0.219121	0.292327
0.295475		0.284475	0.152111		0.288846					0.295475	0.158464	0.152111	0.369783
0.15622		0.322888	0.167891		0.376513					0.15622	0.19211	0.167891	0.324929
0.210911		0.180637	0.363469		0.470002					0.210911	0.169266	0.363469	0.492421
0.169827		0.223186	0.312916		0.176488					0.169827	0.235475	0.312916	0.400719
0.193809		0.153573	0.258442		0.470843					0.193809	0.226454	0.258442	0.148958
0.177697		0.302331	0.251599		0.358766					0.177697	0.17716	0.251599	0.370255
0.143759		0.144502	0.406964		0.361464					0.143759	0.214565	0.406964	0.208848
0.262401		0.276074	0.25809		0.166508					0.262401	0.376107	0.25809	0.22651
0.267873		0.162123	0.156133		0.463732					0.267873	0.161507	0.156133	0.346766
0.162407		0.184201	0.422594		0.251479					0.162407	0.20808	0.422594	0.160313
0.145497		0.2077	0.262594		0.255045					0.145497	0.293154	0.262594	0.274524
0.163703		0.14511	0.219959		0.257931					0.163703	0.189827	0.219959	0.257702
0.280615		0.315659	0.36927		0.258574					0.280615	0.194266	0.36927	0.335856
0.180621		0.151044	0.164501		0.187385					0.180621	0.211903	0.164501	0.388424
0.156947		0.175216	0.179017		0.365529					0.156947	0.156418	0.179017	0.166753
0.168476		0.426068	0.277385		0.392936					0.168476	0.179863	0.277385	0.263739
0.1723		0.156623	0.164865		0.188054					0.1723	0.269185	0.164865	0.173699
0.160574		0.264408	0.287424		0.355014					0.160574	0.169069	0.287424	0.319539
0.168405		0.241674	0.213152		0.305247					0.168405	0.154624	0.213152	0.402019
0.161751		0.130334	0.233564		0.357303					0.161751	0.213157	0.233564	0.477096
0.158946		0.142337	0.380596		0.445436					0.158946	0.254128	0.380596	0.271081
0.167069		0.146169	0.161736		0.37866					0.167069	0.266913	0.161736	0.370331
0.401904		0.155975	0.250839		0.358576					0.401904	0.16458	0.250839	0.181538
0.166635		0.458295	0.276776		0.26043					0.166635	0.183584	0.276776	0.279604
0.133155		0.268775	0.202391		0.210154					0.133155	0.16688	0.202391	0.202322
0.168223		0.18616	0.256591		0.257431					0.168223	0.160795	0.256591	0.366906
0.332875		0.151416	0.260734		0.494992					0.332875	0.230694	0.260734	0.370979
0.175422		0.132072	0.324142		0.168863					0.175422	0.303835	0.324142	0.360534
0.214857		0.49887	0.375325		0.303748					0.214857	0.165371	0.375325	0.217989
0.162186		0.175716	0.166548		0.330627					0.162186	0.265074	0.166548	0.359009
0.29265		0.141673	0.210208		0.447103					0.29265	0.167125	0.210208	0.303641
0.156892			0.254084		0.345468					0.156892	0.199546	0.254084	0.223697
0.166414			0.213333		0.260698					0.166414	0.252674	0.213333	0.439846
0.156536			0.422906		0.466289					0.156536	0.224616	0.422906	0.312891
0.17343			0.507128		0.491565					0.17343	0.392685	0.507128	0.325214
0.280357			0.15724		0.281033					0.280357	0.307514	0.15724	0.574649
0.187014			0.161902		0.261168					0.187014	0.152759	0.161902	0.411786
0.213415			0.23527		0.447202					0.213415	0.138544	0.23527	0.213407
0.224138			0.159839		0.378169					0.224138	0.164881	0.159839	0.480303
0.174102			0.288907		0.18974					0.174102	0.262975	0.288907	0.207843
0.162573			0.172466		0.409378					0.162573	0.142416	0.172466	0.25214
0.167899			0.32214		0.386042					0.167899	0.176654	0.32214	0.276718
0.31424			0.188223		0.23351					0.31424	0.287503	0.188223	0.375283
0.161965			0.172751		0.502425					0.161965	0.162202	0.172751	0.2484
0.166003			0.273307		0.36479					0.166003	0.255723	0.273307	0.307498
0.3191			0.18699		0.310971					0.3191	0.149638	0.18699	0.170594
0.348106			0.278563		0.319799					0.348106	0.160511	0.278563	0.256737
0.168839			0.184454		0.363849					0.168839	0.181561	0.184454	0.271175
0.171257			0.160653		0.34144					0.171257	0.12978	0.160653	0.491729
0.220879			0.273968		0.34414					0.220879	0.226818	0.273968	0.422329
0.17042			0.162123		0.380047					0.17042	0.202484	0.162123	0.412266
0.164169			0.157785		0.365706					0.164169	0.175817	0.157785	0.261185
0.174545			0.159191		0.269238					0.174545	0.143308	0.159191	0.272954
0.168247			0.216669		0.344818					0.168247	0.162297	0.216669	0.21201
0.171605			0.290388		0.26496					0.171605	0.209996	0.290388	0.367004
0.179491			0.169132		0.444987					0.179491	0.193699	0.169132	0.444531
0.203098			0.27288		0.24301					0.203098	0.126106	0.27288	0.491763
0.15573			0.482316		0.359306					0.15573	0.332476	0.482316	0.158038
0.246115			0.198012		0.411059					0.246115	0.140377	0.198012	0.424136
0.481853			0.268803		0.263131					0.481853	0.191115	0.268803	0.191934
0.205576			0.211319		0.476279					0.205576	0.155699	0.211319	0.147441
0.291451			0.167386		0.356429					0.291451	0.18134	0.167386	0.179349
0.372916			0.168381		0.270733					0.372916	0.268018	0.168381	0.310594
0.356936			0.179515		0.360239					0.356936	0.185994	0.179515	0.312931
0.171763			0.264696		0.453603					0.171763	0.162984	0.264696	0.31764
0.21915			0.251406		0.251317					0.21915	0.168041	0.251406	0.262965
0.168515			0.133961		0.429096					0.168515	0.22366	0.133961	0.232963
0.377747			0.162976		0.382862					0.377747	0.185339	0.162976	0.319621
0.168247			0.155193		0.347698					0.168247	0.362927	0.155193	0.300175
0.171992			0.1314		0.171242					0.171992	0.155896	0.1314	0.475766
0.274382			0.390659		0.348497					0.274382	0.203596	0.390659	0.210705
0.156054			0.156647		0.254395					0.156054	0.305095	0.156647	0.362347
0.291168			0.27097		0.284611					0.291168	0.180013	0.27097	0.168847
0.231928			0.202828		0.414572					0.231928	0.203118	0.202828	0.178748
0.170783			0.150325		0.264353					0.170783	0.272514	0.150325	0.172269
0.169914			0.198027		0.435762					0.169914	0.195053	0.198027	0.239617
0.154624			0.248391		0.348196					0.154624	0.156418	0.248391	0.253428
0.154664			0.211759		0.454669					0.154664	0.139018	0.211759	0.157342
0.168452			0.219073		0.360617					0.168452	0.218595	0.219073	0.356022
0.191376			0.269732		0.291387					0.191376	0.336845	0.269732	0.276455
0.282659			0.320554		0.356991					0.282659	0.170293	0.320554	0.220771
0.266528			0.182454		0.308315					0.266528	0.170609	0.182454	0.168342
0.150341			0.151977		0.364295					0.150341	0.147101	0.151977	0.46398
0.178545			0.336767		0.144517					0.178545	0.187188	0.336767	0.252897
0.155872			0.338447		0.425346					0.155872	0.259332	0.338447	0.238953
0.176133			0.224247		0.258252					0.176133	0.213788	0.224247	0.252724
0.159262			0.268215		0.164983					0.159262	0.141862	0.268215	0.21275
0.172198			0.29117		0.247208					0.172198	0.192636	0.29117	0.144312
0.173652			0.265922		0.297408					0.173652	0.312918	0.265922	0.163608
0.161048			0.213637		0.263117					0.161048	0.157753	0.213637	0.542788
0.17106			0.152388		0.380632					0.17106	0.195951	0.152388	0.185894
0.133629			0.173944		0.262508					0.133629	0.280971	0.173944	0.235361
0.309905			0.218126		0.371279					0.309905	0.178693	0.218126	0.440005
0.166082			0.392242		0.241062					0.166082	0.162154	0.392242	0.182873
0.157374			0.258682		0.160432					0.157374	0.407906	0.258682	0.371138
0.161404			0.175019		0.467485					0.161404	0.198306	0.175019	0.166706
0.167907			0.272781		0.337373					0.167907	0.178156	0.272781	0.273169
0.16383			0.274887		0.343184					0.16383	0.166098	0.274887	0.144557
0.250431			0.31454		0.233435					0.250431	0.189582	0.31454	0.226135
0.310429			0.290643		0.509504					0.310429	0.283162	0.290643	0.368021
0.165086			0.163648		0.254688					0.165086	0.168286	0.163648	0.41308
0.315307			0.171265		0.398281					0.315307	0.17509	0.171265	0.368321
0.167678			0.39302		0.512746					0.167678	0.16876	0.39302	0.431424
0.235406			0.266122		0.357111					0.235406	0.149804	0.266122	0.35656
0.163324			0.346672		0.345322					0.163324	0.272178	0.346672	0.284785
0.172142			0.215293		0.34577					0.172142	0.291632	0.215293	0.416932
0.222186			0.164272		0.349023					0.222186	0.268685	0.164272	0.298567
0.19905			0.157508		0.254235					0.19905	0.216424	0.157508	0.381555
0.173636			0.140875		0.426328					0.173636	0.226867	0.140875	0.399022
0.159128			0.324514		0.363645					0.159128	0.147315	0.324514	0.164106
0.183758			0.259459		0.276419					0.183758	0.144375	0.259459	0.316178
0.155114			0.303808		0.261013					0.155114	0.20078	0.303808	0.156655
0.249177			0.209359		0.383693					0.249177	0.162384	0.209359	0.467975
0.175983			0.161704		0.367529					0.175983	0.148381	0.161704	0.316536
0.232886			0.183537		0.136039					0.232886	0.292103	0.183537	0.180756
0.270049			0.307508		0.255017					0.270049	0.132198	0.307508	0.488658
0.155264			0.168887		0.331192					0.155264	0.15332	0.168887	0.384643
0.292504			0.193616		0.280136					0.292504	0.238269	0.193616	0.192703
0.296552			0.267071		0.438431					0.296552	0.267675	0.267071	0.309512
0.281775			0.271974		0.473181					0.281775	0.160606	0.271974	0.426962
0.282182			0.176378		0.497287					0.282182	0.180416	0.176378	0.310919
0.200066			0.178409		0.35547					0.200066	0.162202	0.178409	0.31341
0.199315			0.26966		0.397901					0.199315	0.287464	0.26966	0.289062
0.281049			0.422271		0.344172					0.281049	0.257888	0.422271	0.164794
0.166508			0.264839		0.372429					0.166508	0.143972	0.264839	0.296964
0.159823			0.150223		0.137248					0.159823	0.278774	0.150223	0.271784
0.161009			0.340363		0.279578					0.161009	0.17765	0.340363	0.242791
0.233852			0.164241		0.307463					0.233852	0.139618	0.164241	0.362359
0.198178			0.170981		0.329633					0.198178	0.235491	0.170981	0.296172
0.156497			0.178124		0.362217					0.156497	0.180756	0.178124	0.184454
0.162162			0.210815		0.26474					0.162162	0.160764	0.210815	0.496438
0.163972			0.282502		0.252356					0.163972	0.163079	0.282502	0.241974
0.181253			0.33346		0.256628					0.181253	0.160258	0.33346	0.210879
0.283882			0.194012		0.365034					0.283882	0.163071	0.194012	0.208631
0.174418			0.224534		0.142619					0.174418	0.139879	0.224534	0.23681
0.162478			0.163308		0.366275					0.162478	0.128943	0.163308	0.311979
0.165268			0.275355		0.351022					0.165268	0.149788	0.275355	0.160029
0.199309			0.139492		0.3588					0.199309	0.172056	0.139492	0.257049
0.264214			0.297187		0.359225					0.264214	0.178543	0.297187	0.255729
0.159626			0.160787		0.133344					0.159626	0.167694	0.160787	0.504317
0.160961			0.264481		0.318031					0.160961	0.177911	0.264481	0.345905
0.208228			0.157966		0.344646					0.208228	0.189645	0.157966	0.211624
0.307714			0.336286		0.350101					0.307714	0.190773	0.336286	0.194639
0.214782			0.155928		0.366167					0.214782	0.176046	0.155928	0.276263
0.167038			0.158022		0.35892					0.167038	0.460436	0.158022	0.42631
0.179072			0.242075		0.368735					0.179072	0.191067	0.242075	0.188049
0.286683			0.165442		0.277996					0.286683	0.181522	0.165442	0.273292
0.190696			0.176757		0.409452					0.190696	0.162929	0.176757	0.174916
0.286235			0.26057		0.416615					0.286235	0.281752	0.26057	0.230966
0.291097			0.218928		0.34968					0.291097	0.152317	0.218928	0.390762
0.323122			0.165971		0.33711					0.323122	0.170602	0.165971	0.278967
0.211375			0.209425		0.258399					0.211375	0.317748	0.209425	0.182352
0.289316			0.240365		0.444702					0.289316	0.148302	0.240365	0.182304
0.194892			0.282607		0.387068					0.194892	0.169693	0.282607	0.403553
0.171242			0.560388		0.276831					0.171242	0.153818	0.560388	0.325505
0.180858			0.269112		0.187233					0.180858	0.15788	0.269112	0.268141
0.202841			0.331001		0.260425					0.202841	0.169472	0.331001	0.326972
0.163798			0.423814		0.364216					0.163798	0.201311	0.423814	0.295769
0.314332			0.165813		0.14251					0.314332	0.141357	0.165813	0.209804
0.28346			0.18601		0.493153					0.28346	0.153518	0.18601	0.427761
0.159081			0.130207		0.360517					0.159081	0.204919	0.130207	0.20656
0.27887			0.170088		0.438719					0.27887	0.163403	0.170088	0.275851
0.21046			0.384974		0.276064					0.21046	0.161538	0.384974	0.42
0.177935			0.28128		0.368506					0.177935	0.272634	0.28128	0.490361
0.250675			0.211036		0.387847					0.250675	0.488212	0.211036	0.157216
0.152222			0.150317		0.382243					0.152222	0.279152	0.150317	0.267715
0.185615			0.254568		0.361742					0.185615	0.218259	0.254568	0.312471
0.260162			0.360175		0.363829					0.260162	0.168926	0.360175	0.179776
0.183			0.27912		0.455378					0.183	0.173004	0.27912	0.362283
0.166208			0.274273		0.11182					0.166208	0.17234	0.274273	0.262061
0.168231			0.345016		0.474694					0.168231	0.179017	0.345016	0.31456
0.168587			0.421071		0.299374					0.168587	0.181372	0.421071	0.215374
0.116964			0.228576		0.351208					0.116964	0.147694	0.228576	0.277541
0.185876			0.207193		0.562261					0.185876	0.257416	0.207193	0.365341
0.361752			0.161064		0.142668					0.361752	0.140029	0.161064	0.348757
0.170009			0.187978		0.271935					0.170009	0.27793	0.187978	0.315409
0.259576			0.172735		0.152056					0.259576	0.17268	0.172735	0.217007
0.15283			0.39443		0.354334					0.15283	0.152996	0.39443	0.197232
0.171115			0.155833		0.291151					0.171115	0.150878	0.155833	0.2756
0.167954			0.277369		0.271304					0.167954	0.168784	0.277369	0.175003
0.207554			0.217661		0.386256					0.207554	0.173984	0.217661	0.182123
0.164936			0.166303		0.555854					0.164936	0.283823	0.166303	0.172577
0.161562			0.146809		0.359558					0.161562	0.14767	0.146809	0.36256
0.162194			0.339767		0.480135					0.162194	0.254682	0.339767	0.381555
0.146872			0.541497		0.353283					0.146872	0.181253	0.541497	0.276181
0.154095			0.165457		0.39857					0.154095	0.293453	0.165457	0.295243
0.154181			0.175777		0.371102					0.154181	0.171953	0.175777	0.301902
0.290057			0.265952		0.395579					0.290057	0.201284	0.265952	0.202242
0.123585			0.301865		0.498889					0.123585	0.170641	0.301865	0.425947
0.146129			0.180439		0.37264					0.146129	0.146501	0.180439	0.151819
0.333943			0.158844		0.26938					0.333943	0.287833	0.158844	0.208971
0.17539			0.15637		0.397202					0.17539	0.179309	0.15637	0.379067
0.15765			0.161696		0.266989					0.15765	0.240634	0.161696	0.199216
0.216685			0.407591		0.354958					0.216685	0.177318	0.407591	0.243653
0.225074			0.316373		0.502143					0.225074	0.181206	0.316373	0.270589
0.390041			0.214845		0.469534					0.390041	0.31347	0.214845	0.21259
0.169811			0.171139		0.36577					0.169811	0.299436	0.171139	0.256554
0.17426			0.223936		0.257101					0.17426	0.292459	0.223936	0.162423
0.179878			0.288332		0.471887					0.179878	0.179412	0.288332	0.25361
0.263159			0.140709		0.351963					0.263159	0.182802	0.140709	0.354621
0.167812			0.259004		0.382915					0.167812	0.199033	0.259004	0.415267
0.188871			0.149922		0.265628					0.188871	0.198242	0.149922	0.314686
0.169914			0.213367		0.228133					0.169914	0.414956	0.213367	0.410564
0.166034			0.279869		0.321162					0.166034	0.172435	0.279869	0.428947
0.158472			0.221008		0.383649					0.158472	0.389528	0.221008	0.368817
0.270524			0.383432		0.334203					0.270524	0.154324	0.383432	0.574752
0.216499			0.373575		0.274682					0.216499	0.190388	0.373575	0.293825
0.302788			0.20528		0.277353					0.302788	0.193848	0.20528	0.255259
0.339072			0.149164		0.344394					0.339072	0.291285	0.149164	0.153162
0.179325			0.213496		0.27755					0.179325	0.16183	0.213496	0.249341
0.172885			0.415289		0.248525					0.172885	0.183292	0.415289	0.276471
0.167425			0.182012		0.252968					0.167425	0.214662	0.182012	0.187559
0.155311			0.223365		0.25143					0.155311	0.295772	0.223365	0.431388
0.156117			0.216408		0.346836					0.156117	0.187701	0.216408	0.376249
0.348484			0.213942		0.520976					0.348484	0.19426	0.213942	0.272598
0.151337			0.28823		0.382722					0.151337	0.174813	0.28823	0.324798
0.163024			0.496982		0.362668					0.163024	0.177168	0.496982	0.284164
0.248813			0.316038		0.350171					0.248813	0.318301	0.316038	0.186528
0.165815			0.174869		0.187223					0.165815	0.195406	0.174869	0.278407
0.30235			0.326533		0.541206					0.30235	0.179539	0.326533	0.280825
0.147813			0.19927		0.363755					0.147813	0.189124	0.19927	0.20317
0.197017			0.217787		0.426394					0.197017	0.294542	0.217787	0.296044
0.16669			0.17076		0.240669					0.16669	0.166161	0.17076	0.171866
0.164549			0.234564		0.466229					0.164549	0.135588	0.234564	0.254198
0.162897			0.161198		0.390769					0.162897	0.167172	0.161198	0.449472
0.156228			0.369324		0.386902					0.156228	0.305934	0.369324	0.270502
0.169053			0.298767		0.269694					0.169053	0.175896	0.298767	0.481284
0.160795			0.268841		0.372387					0.160795	0.318707	0.268841	0.286986
0.137358			0.279666		0.258011					0.137358	0.191692	0.279666	0.156149
0.217606			0.399032		0.13483					0.217606	0.196765	0.399032	0.151408
0.207896			0.264771		0.313517					0.207896	0.164185	0.264771	0.262467
0.163379			0.34703		0.388071					0.163379	0.307852	0.34703	0.486615
0.21877			0.213031		0.374757					0.21877	0.174315	0.213031	0.374555
0.229517			0.263999		0.25229					0.229517	0.192245	0.263999	0.201241
0.209912			0.242423		0.369508					0.209912	0.178353	0.242423	0.228939
0.170262			0.482426		0.393115					0.170262	0.231421	0.482426	0.157706
0.170665			0.454363		0.280042					0.170665	0.209495	0.454363	0.212293
0.199016			0.289132		0.275175					0.199016	0.192506	0.289132	0.519176
0.179626			0.212768		0.348636					0.179626	0.297122	0.212768	0.599177
0.181182			0.253144		0.407329					0.181182	0.16458	0.253144	0.20471
0.18266			0.16624		0.282965					0.18266	0.186966	0.16624	0.562248
0.221954			0.183474		0.248606					0.221954	0.174734	0.183474	0.309669
0.168808			0.251104		0.397856					0.168808	0.191328	0.251104	0.300315
0.170546			0.218288		0.367984					0.170546	0.448152	0.218288	0.41801
0.153012			0.214476		0.259241					0.153012	0.16722	0.214476	0.272611
0.173628			0.213275		0.571985					0.173628	0.164723	0.213275	0.17893
0.157034			0.153628		0.302263					0.157034	0.178693	0.153628	0.306596
0.155003			0.183718		0.389285					0.155003	0.176481	0.183718	0.14997
0.162565			0.166414		0.366502					0.162565	0.189424	0.166414	0.182249
0.193557			0.161862		0.26768					0.193557	0.195366	0.161862	0.170491
0.210716			0.177429		0.250118					0.210716	0.173509	0.177429	0.279587
0.14895			0.360675		0.300768					0.14895	0.163419	0.360675	0.400033
0.15803			0.21951		0.259175					0.15803	0.185505	0.21951	0.220896
0.217111			0.181901		0.260593					0.217111	0.257476	0.181901	0.130278
0.157903			0.262309		0.371597					0.157903	0.17332	0.262309	0.270151
0.190239			0.279718		0.31136					0.190239	0.200234	0.279718	0.271012
0.153778			0.197824		0.297283					0.153778	0.270999	0.197824	0.418795
0.148429			0.297622		0.164043					0.148429	0.159254	0.297622	0.370045
0.126833			0.286388		0.135004					0.126833	0.299974	0.286388	0.475802
0.255071			0.306809		0.197795					0.255071	0.177642	0.306809	0.296808
0.274667			0.183094		0.571875					0.274667	0.258797	0.183094	0.286621
0.157966			0.427597		0.268387					0.157966	0.164312	0.427597	0.377945
0.214385			0.232976		0.261421					0.214385	0.333872	0.232976	0.176923
0.155525			0.439822		0.118994					0.155525	0.171455	0.439822	0.1888
0.165149			0.174229		0.358183					0.165149	0.16733	0.174229	0.266618
0.390792			0.32016		0.497113					0.390792	0.178725	0.32016	0.46767
0.172332			0.299522		0.251582					0.172332	0.310193	0.299522	0.414484
0.159318			0.171171		0.304776					0.159318	0.160369	0.171171	0.294362
0.163822			0.268575		0.372413					0.163822	0.262275	0.268575	0.369713
0.326264			0.366156		0.354609					0.326264	0.167433	0.366156	0.370159
0.154877			0.162313		0.169061					0.154877	0.160313	0.162313	0.146319
0.185433			0.171874		0.272149					0.185433	0.275745	0.171874	0.44248
0.176899			0.160882		0.320886					0.176899	0.176568	0.160882	0.26439
0.166817			0.369312		0.474807					0.166817	0.158923	0.369312	0.290415
0.18509			0.167322		0.395157					0.18509	0.150823	0.167322	0.374981
0.167449			0.269967		0.127173					0.167449	0.17121	0.269967	0.215978
0.249729			0.383214		0.149772					0.249729	0.247598	0.383214	0.311839
0.165157			0.260574		0.257922					0.165157	0.164383	0.260574	0.278399
0.159341			0.160503		0.321303					0.159341	0.279026	0.160503	0.130974
0.348119			0.28712		0.374493					0.348119	0.269363	0.28712	0.281639
0.275036			0.314224		0.303125					0.275036	0.265699	0.314224	0.191908
0.170814			0.305946		0.375411					0.170814	0.148634	0.305946	0.283362
0.165023			0.313255		0.470627					0.165023	0.1656	0.313255	0.173375
0.17554			0.143048		0.261751					0.17554	0.167243	0.143048	0.268537
0.165955			0.287851		0.470501					0.165955	0.159887	0.287851	0.372771
0.325089			0.311055		0.423758					0.325089	0.154039	0.311055	0.147275
0.381418			0.161032		0.430954					0.381418	0.166177	0.161032	0.262669
0.165947			0.363483		0.352794					0.165947	0.218113	0.363483	0.160155
0.172024			0.158946		0.219206					0.172024	0.291876	0.158946	0.179894
0.282815			0.490641		0.271868					0.282815	0.16379	0.490641	0.350332
0.162802			0.421697		0.330531					0.162802	0.198171	0.421697	0.363151
0.112847			0.225313		0.260345					0.112847	0.159776	0.225313	0.230391
0.172048			0.259326		0.366914					0.172048	0.186113	0.259326	0.29623
0.163221			0.224612		0.214857					0.163221	0.193478	0.224612	0.493858
0.169069			0.407265		0.37417					0.169069	0.200913	0.407265	0.146035
0.164233			0.308387		0.420603					0.164233	0.181103	0.308387	0.315692
0.167354			0.273054		0.354915					0.167354	0.154743	0.273054	0.409196
0.176022			0.277858		0.369405					0.176022	0.196188	0.277858	0.460305
0.235836			0.413929		0.270389					0.235836	0.160961	0.413929	0.212171
0.156299			0.174734		0.468589					0.156299	0.198764	0.174734	0.338258
0.153605			0.22123		0.274682					0.153605	0.15498	0.22123	0.257981
0.274599			0.224514		0.4533					0.274599	0.169219	0.224514	0.172008
0.163624			0.273805		0.361596					0.163624	0.185749	0.273805	0.379327
0.171408			0.157903		0.230134					0.171408	0.183608	0.157903	0.15867
0.1546			0.187219		0.239385					0.1546	0.211481	0.187219	0.239787
0.167907			0.308688		0.304473					0.167907	0.1955	0.308688	0.201312
0.173936			0.165505		0.360159					0.173936	0.151163	0.165505	0.216604
0.248516			0.160606		0.264077					0.248516	0.170752	0.160606	0.16748
0.170815			0.242812		0.497221					0.170815	0.269424	0.242812	0.253039
0.176931			0.175438		0.360112					0.176931	0.276345	0.175438	0.429352
0.168911			0.280262		0.49458					0.168911	0.401301	0.280262	0.169377
0.145869			0.178006		0.417558					0.145869	0.177208	0.178006	0.44258
0.292536			0.131756		0.469908					0.292536	0.163055	0.131756	0.415924
0.198752			0.189558		0.566179					0.198752	0.277532	0.189558	0.381397
0.148563			0.281554		0.359462					0.148563	0.239519	0.281554	0.201652
0.165047			0.163442		0.454297					0.165047	0.176165	0.163442	0.274651
0.177713			0.406639		0.257964					0.177713	0.157974	0.406639	0.391059
0.169227			0.169298		0.466698					0.169227	0.152878	0.169298	0.304492
0.244382			0.21829		0.284507					0.244382	0.155146	0.21829	0.178677
0.287011			0.159547		0.412778					0.287011	0.193264	0.159547	0.261657
0.158109			0.433589		0.361772					0.158109	0.180495	0.433589	0.265899
0.156173			0.383956		0.25057					0.156173	0.193319	0.383956	0.294904
0.156647			0.217687		0.31612					0.156647	0.202075	0.217687	0.270087
0.186642			0.350063		0.531776					0.186642	0.165371	0.350063	0.447453
0.207468			0.265222		0.28255					0.207468	0.177421	0.265222	0.546296
0.214544			0.20357		0.437008					0.214544	0.156046	0.20357	0.305073
0.168602			0.167006		0.408337					0.168602	0.181759	0.167006	0.320983
0.218579			0.277954		0.376241					0.218579	0.159033	0.277954	0.253258
0.336051			0.153225		0.490016					0.336051	0.299431	0.153225	0.159563
0.465132			0.281366		0.356127					0.465132	0.163119	0.281366	0.318928
0.302435			0.287731		0.365635					0.302435	0.297952	0.287731	0.254952
0.271245			0.168579		0.421115					0.271245	0.168816	0.168579	0.16959
0.172688			0.373867		0.256831					0.172688	0.207614	0.373867	0.153573
0.309827			0.377551		0.382951					0.309827	0.133368	0.377551	0.282895
0.170491			0.331312		0.281935					0.170491	0.192095	0.331312	0.169171
0.16748			0.214948		0.16172					0.16748	0.272195	0.214948	0.43953
0.180882			0.154987		0.361624					0.180882	0.170681	0.154987	0.414174
0.168002			0.376373		0.250426					0.168002	0.153842	0.376373	0.306532
0.216929			0.226295		0.246114					0.216929	0.155643	0.226295	0.454749
0.212391			0.268433		0.252284					0.212391	0.174355	0.268433	0.385311
0.160005			0.157279		0.378087					0.160005	0.278827	0.157279	0.167259
0.215636			0.206251		0.350102					0.215636	0.167148	0.206251	0.222264
0.16571			0.296463		0.29907					0.16571	0.164478	0.296463	0.279354
0.243912			0.159057		0.461044					0.243912	0.176378	0.159057	0.27927
0.172988			0.264734		0.356632					0.172988	0.162787	0.264734	0.422127
0.29089			0.258332		0.483751					0.29089	0.193612	0.258332	0.404496
0.17603			0.262175		0.292493					0.17603	0.161633	0.262175	0.213015
0.180716			0.154908		0.601864					0.180716	0.167188	0.154908	0.145189
0.164983			0.171408		0.187094					0.164983	0.155944	0.171408	0.202498
0.16752			0.266645		0.283789					0.16752	0.195761	0.266645	0.186982
0.167101			0.164525		0.246182					0.167101	0.174956	0.164525	0.579343
0.166453			0.212568		0.359698					0.166453	0.168476	0.212568	0.376282
0.163766			0.223142		0.428961					0.163766	0.167409	0.223142	0.193651
0.157334			0.215442		0.37021					0.157334	0.169408	0.215442	0.230567
0.16266			0.236186		0.408652					0.16266	0.143166	0.236186	0.208349
0.155857			0.176891		0.339494					0.155857	0.159776	0.176891	0.380376
0.175572			0.217645		0.281764					0.175572	0.153541	0.217645	0.192182
0.182162			0.39826		0.396582					0.182162	0.183094	0.39826	0.364065
0.173067			0.304407		0.25863					0.173067	0.156734	0.304407	0.380147
0.175351			0.197544		0.344004					0.175351	0.205517	0.197544	0.175572
0.221574			0.277439		0.383234					0.221574	0.166904	0.277439	0.321387
0.168231			0.156599		0.361173					0.168231	0.166793	0.156599	0.139176
0.218739			0.174126		0.362628					0.218739	0.193217	0.174126	0.267169
0.176259			0.164083		0.353192					0.176259	0.167291	0.164083	0.159357
0.14703			0.269836		0.259304					0.14703	0.166105	0.269836	0.317268
0.185987			0.146627		0.271951					0.185987	0.166342	0.146627	0.159357
0.282897			0.283515		0.5605					0.282897	0.323836	0.283515	0.250445
0.160511			0.218317		0.372357					0.160511	0.15784	0.218317	0.169353
0.18055			0.27995		0.499368					0.18055	0.163229	0.27995	0.366072
0.153573			0.280851		0.378323					0.153573	0.163245	0.280851	0.322459
0.178582			0.228228		0.411567					0.178582	0.191186	0.228228	0.162858
0.164873			0.164225		0.407795					0.164873	0.171139	0.164225	0.295158
0.166287			0.340881		0.362032					0.166287	0.201797	0.340881	0.247693
0.311172			0.187425		0.457796					0.311172	0.165189	0.187425	0.288148
0.257178			0.425795		0.284456					0.257178	0.293181	0.425795	0.162392
0.272166			0.169219		0.298753					0.272166	0.195658	0.169219	0.268987
0.163877			0.227713		0.364746					0.163877	0.187417	0.227713	0.313667
0.312918			0.16413		0.471372					0.312918	0.339077	0.16413	0.31928
0.17479			0.176607		0.366992					0.17479	0.167346	0.176607	0.219216
0.161001			0.253915		0.235852					0.161001	0.154055	0.253915	0.316226
0.155588			0.326748		0.27148					0.155588	0.161254	0.326748	0.423137
0.184185			0.213219		0.267668					0.184185	0.161641	0.213219	0.408541
0.167638			0.464193		0.270459					0.167638	0.171415	0.464193	0.161372
0.257942			0.388262		0.358573					0.257942	0.171811	0.388262	0.178124
0.158362			0.163774		0.109868					0.158362	0.167125	0.163774	0.141728
0.288317			0.391151		0.312136					0.288317	0.179847	0.391151	0.157785
0.151258			0.263172		0.350459					0.151258	0.183276	0.263172	0.36328
0.284297			0.222392		0.153075					0.284297	0.164533	0.222392	0.360676
0.310803			0.28878		0.355793					0.310803	0.156513	0.28878	0.455439
0.209121			0.265211		0.366449					0.209121	0.145134	0.265211	0.254522
0.153217			0.306395		0.397353					0.153217	0.180337	0.306395	0.380726
0.386419			0.215315		0.266455					0.386419	0.184185	0.215315	0.363145
0.156837			0.306062		0.359574					0.156837	0.189621	0.306062	0.581213
0.185623			0.214411		0.355098					0.185623	0.402142	0.214411	0.305973
0.294052			0.12319		0.268353					0.294052	0.171755	0.12319	0.395694
0.16797			0.270013		0.340734					0.16797	0.211207	0.270013	0.465597
0.212153			0.170617		0.357632					0.212153	0.14752	0.170617	0.211544
0.169021			0.165829		0.469622					0.169021	0.169788	0.165829	0.186706
0.170245			0.429161		0.567084					0.170245	0.166611	0.429161	0.185266
0.170839			0.311128		0.384273					0.170839	0.186081	0.311128	0.157374
0.284865			0.165552		0.40658					0.284865	0.208238	0.165552	0.188207
0.170507			0.487072		0.169551					0.170507	0.156347	0.487072	0.387298
0.160859			0.500107		0.354692					0.160859	0.153044	0.500107	0.274454
0.165015			0.22725		0.38072					0.165015	0.293524	0.22725	0.16718
0.305809			0.160772		0.272481					0.305809	0.153217	0.160772	0.419532
0.156536			0.281872		0.564204					0.156536	0.166319	0.281872	0.166943
0.170238			0.143956		0.253787					0.170238	0.192047	0.143956	0.282082
0.209827			0.381741		0.274302					0.209827	0.157232	0.381741	0.405015
0.161815			0.181814		0.368368					0.161815	0.173841	0.181814	0.414798
0.148769			0.160701		0.239505					0.148769	0.164375	0.160701	0.202339
0.172743			0.18752		0.557294					0.172743	0.21819	0.18752	0.421763
0.170594			0.323172		0.363527					0.170594	0.137493	0.323172	0.209375
0.1752			0.172522		0.251037					0.1752	0.186271	0.172522	0.37972
0.171368			0.21687		0.353952					0.171368	0.179547	0.21687	0.165165
0.195192			0.171779		0.188104					0.195192	0.189139	0.171779	0.267284
0.16089			0.36471		0.507952					0.16089	0.183268	0.36471	0.320949
0.199148			0.213801		0.261513					0.199148	0.178393	0.213801	0.384793
0.158022			0.275309		0.468111					0.158022	0.176394	0.275309	0.389048
0.163387			0.161846		0.165323					0.163387	0.162154	0.161846	0.323071
0.261568			0.153549		0.26758					0.261568	0.160716	0.153549	0.394262
0.17087			0.155793		0.120567					0.17087	0.157785	0.155793	0.271524
0.199381			0.309272		0.289971					0.199381	0.162241	0.309272	0.295706
0.209183			0.272455		0.278751					0.209183	0.154624	0.272455	0.380648
0.327579			0.141064		0.350123					0.327579	0.152664	0.141064	0.147892
0.253692			0.285253		0.394225					0.253692	0.171415	0.285253	0.304907
0.171589			0.278813		0.469006					0.171589	0.26749	0.278813	0.342008
0.166248			0.331008		0.258431					0.166248	0.16285	0.331008	0.487429
0.160503			0.174394		0.380237					0.160503	0.186145	0.174394	0.248987
0.156568			0.16861		0.45919					0.156568	0.192126	0.16861	0.383899
0.159713			0.309698		0.233144					0.159713	0.173936	0.309698	0.367621
0.158591			0.303895		0.465526					0.158591	0.202873	0.303895	0.147291
0.147789			0.165426		0.402301					0.147789	0.300136	0.165426	0.160021
0.291078			0.192354		0.299822					0.291078	0.14963	0.192354	0.186872
0.171378			0.166627		0.476199					0.171378	0.190815	0.166627	0.140788
0.27645			0.171668		0.36844					0.27645	0.150942	0.171668	0.288243
0.160606			0.380719		0.415537					0.160606	0.279424	0.380719	0.272435
0.157421			0.174355		0.445381					0.157421	0.173865	0.174355	0.265053
0.170127			0.380587		0.375863					0.170127	0.191976	0.380587	0.151953
0.145371			0.213259		0.147307					0.145371	0.26877	0.213259	0.520437
0.164983			0.270409		0.49058					0.164983	0.154292	0.270409	0.310421
0.176196			0.384214		0.505906					0.176196	0.305845	0.384214	0.264868
0.164746			0.286354		0.310805					0.164746	0.285024	0.286354	0.281131
0.157998			0.266716		0.196128					0.157998	0.300436	0.266716	0.168002
0.271718			0.319553		0.450023					0.271718	0.170515	0.319553	0.322064
0.208019			0.166777		0.232829					0.208019	0.160495	0.166777	0.297007
0.161925			0.205524		0.346067					0.161925	0.187923	0.205524	0.286031
0.253196			0.160906		0.258735					0.253196	0.207306	0.160906	0.186587
0.169859			0.220708		0.360909					0.169859	0.183308	0.220708	0.184201
0.313066			0.270153		0.456676					0.313066	0.148026	0.270153	0.290996
0.129156			0.213973		0.4622					0.129156	0.167725	0.213973	0.29062
0.236057			0.581024		0.455938					0.236057	0.157382	0.581024	0.279402
0.194456			0.313362		0.359631					0.194456	0.306986	0.313362	0.171281
0.221456			0.318561		0.365106					0.221456	0.160258	0.318561	0.29467
0.294943			0.272553		0.165521					0.294943	0.194386	0.272553	0.177184
0.277664			0.157445		0.167938					0.277664	0.325528	0.157445	0.189353
0.221464					0.2544					0.221464	0.168595		0.166177
0.268436					0.157935					0.268436	0.184469		0.169669
0.334319					0.370564					0.334319	0.295225		0.264649
0.332902					0.144644					0.332902	0.175682		0.17539
0.165939					0.26257					0.165939	0.151692		0.170704
0.161696					0.270579					0.161696	0.175272		0.401317
0.160392					0.355598					0.160392	0.158772		0.388107
0.178669					0.414775					0.178669	0.165276		0.175019
0.211663					0.279347					0.211663	0.182352		0.162708
0.267395					0.348806					0.267395	0.240874		0.170949
0.178725					0.557538					0.178725	0.19475		0.187527
0.170744					0.345454					0.170744	0.160574		0.422006
0.265801					0.350224					0.265801	0.146738		0.183845
0.321304					0.270476					0.321304	0.263501		0.225005
0.270359					0.475576					0.270359	0.193896		0.279704
0.162415					0.482488					0.162415	0.184825		0.401758
0.173739					0.173359					0.173739	0.279311		0.163008
0.17102					0.298442					0.17102	0.204008		0.176654
0.178116					0.346784					0.178116	0.153573		0.290348
0.281258					0.251494					0.281258	0.198762		0.180495
0.27572					0.469172					0.27572	0.166153		0.27458
0.286833					0.259863					0.286833	0.194868		0.217282
0.161017					0.484088					0.161017	0.284107		0.334897
0.208781					0.454909					0.208781	0.255852		0.274002
0.219712					0.132918					0.219712	0.262116		0.327295
0.178172					0.250197					0.178172	0.296695		0.305123
0.170175					0.428889					0.170175	0.326085		0.409296
0.211681					0.38545					0.211681	0.174489		0.179309
0.168089					0.25065					0.168089	0.167559		0.197839
0.271851					0.566895					0.271851	0.16748		0.177737
0.254675					0.293547					0.254675	0.298934		0.169408
0.164881					0.287421					0.164881	0.286613		0.174663
0.158646					0.316709					0.158646	0.190996		0.168982
0.258785					0.311719					0.258785	0.302067		0.173675
0.391624					0.304172					0.391624	0.2738		0.186318
0.172277					0.237546					0.172277	0.160037		0.15607
0.210684					0.333675					0.210684	0.194133		0.19279
0.152633					0.360032					0.152633	0.160053		0.177919
0.17302					0.363981					0.17302	0.323656		0.263612
0.153636					0.13155					0.153636	0.247413		0.211162
0.165821					0.391011					0.165821	0.296954		0.253944
0.173004					0.566332					0.173004	0.161214		0.426822
0.178685					0.246027					0.178685	0.169274		0.161333
0.131922					0.515676					0.131922	0.174924		0.372753
0.229401					0.268174					0.229401	0.173051		0.227194
0.180645					0.256455					0.180645	0.164359		0.165244
0.159665										0.159665	0.169013		0.410796
0.160471										0.160471	0.19252		0.406464
0.172656										0.172656	0.151684		0.336262
0.167164										0.167164	0.258737		0.171653
0.165987										0.165987	0.168942		0.15332
0.161522										0.161522	0.197831		0.576366
0.203929										0.203929	0.174987		0.518698
0.219143										0.219143	0.291113		0.381454
0.179412										0.179412	0.306641		0.282091
0.161277										0.161277	0.165434		0.201647
0.262918										0.262918	0.165015		0.419967
0.207639										0.207639	0.166682		0.328456
0.174315										0.174315	0.22835		0.162471
0.142123										0.142123	0.329341		0.420042
0.163198										0.163198	0.168405		0.222369
0.218304										0.218304	0.237876		0.173517
0.311318										0.311318	0.202091		0.332013
0.157311										0.157311	0.156837		0.408422
0.212582										0.212582	0.194086		0.272794
0.16089										0.16089	0.195279		0.318806
0.1659										0.1659	0.291374		0.200036
0.171668										0.171668	0.168982		0.29348
0.153399										0.153399	0.168705		0.294444
0.146216										0.146216	0.19716		0.457754
0.216745										0.216745	0.164478		0.289829
0.214005										0.214005	0.166461		0.39855
0.171218										0.171218	0.284848		0.155604
0.199468										0.199468	0.191549		0.316247
0.170823										0.170823	0.289716		0.389947
0.171637										0.171637	0.172996		0.267251
0.238705										0.238705	0.170033		0.160147
0.175532										0.175532	0.166421		0.363192
0.178899										0.178899	0.194908		0.277067
0.161032										0.161032	0.385543		0.457918
0.378449										0.378449	0.162297		0.34072
0.167046										0.167046	0.174379		0.2962
0.289868										0.289868	0.161846		0.370135
0.171708										0.171708	0.151605		0.368189
0.158275										0.158275	0.152072		0.310406
0.157295										0.157295	0.195864		0.168658
0.164889										0.164889	0.164391		0.287413
0.166279										0.166279	0.191613		0.267935
0.223594										0.223594	0.148998		0.275905
0.173691										0.173691	0.158211		0.256791
0.307379										0.307379	0.195161		0.199602
0.170602										0.170602	0.151969		0.317839
0.168436										0.168436	0.212737		0.151495
0.18153										0.18153	0.283774		0.358636
0.135177										0.135177	0.177895		0.388963
0.18085										0.18085	0.151424		0.266937
0.168112										0.168112	0.156062		0.376078
0.219699										0.219699	0.200763		0.240171
0.171597										0.171597	0.163435		0.264279
0.171771										0.171771	0.151637		0.163474
0.179768										0.179768	0.164399		0.328233
0.183221										0.183221	0.165647		0.218337
0.163719										0.163719	0.148176		0.365308
0.154964										0.154964	0.158101		0.208577
0.1598										0.1598	0.150855		0.417878
0.265265										0.265265	0.16447		0.279412
0.324091										0.324091	0.148366		0.156339
0.167141										0.167141	0.169851		0.262368
0.141902										0.141902	0.196409		0.322715
0.315681										0.315681	0.166374		0.384718
0.177081										0.177081	0.166501		0.157856
0.150412										0.150412	0.192071		0.365335
0.14722										0.14722	0.160384		0.157002
0.150831										0.150831	0.29316		0.315667
0.174071										0.174071	0.1984		0.342488
0.165268										0.165268	0.390505		0.426201
0.191813										0.191813	0.15931		0.215522
0.163996										0.163996	0.168484		0.257313
0.18134										0.18134	0.182383		0.313063
0.184098										0.184098	0.17882		0.358041
0.169859										0.169859	0.356825		0.322115
0.168239										0.168239	0.153881		0.43386
0.142147										0.142147	0.176425		0.169606
0.184643										0.184643	0.166421		0.214278
0.257482										0.257482	0.19083		0.222805
0.153541										0.153541	0.160693		0.186374
0.201751										0.201751	0.163972		0.336127
0.154371										0.154371	0.291564		0.283925
0.163845										0.163845	0.328143		0.399625
0.164778										0.164778	0.233618		0.148611
0.162644										0.162644	0.193746		0.370257
0.149725										0.149725	0.20307		0.364372
0.144241										0.144241	0.176963		0.525859
0.123467										0.123467	0.177761		0.216334
0.168429										0.168429	0.218773		0.284859
0.290069										0.290069	0.311005		0.170483
0.166911										0.166911	0.157445		0.265107
0.173351										0.173351	0.164699		0.297182
0.165513										0.165513	0.163332		0.290179
0.299761										0.299761	0.182178		0.46537
0.19502										0.19502	0.171415		0.375367
0.17524										0.17524	0.203774		0.405674
0.151368										0.151368	0.141428		0.390622
0.279168										0.279168	0.173549		0.171795
0.148966										0.148966	0.16658		0.289293
0.164051										0.164051	0.175003		0.381891
0.170546										0.170546	0.159618		0.470554
0.160558										0.160558	0.147797		0.272314
0.188278										0.188278	0.157224		0.396169
0.179878										0.179878	0.296484		0.247382
0.167678										0.167678	0.148255		0.41662
0.298825										0.298825	0.166303		0.309362
0.159729										0.159729	0.196314		0.322376
0.169685										0.169685	0.323011		0.389965
0.263678										0.263678	0.18488		0.268201
0.276833										0.276833	0.15106		0.294598
0.212911										0.212911	0.173826		0.37517
0.296499										0.296499	0.165845		0.279672
0.174197										0.174197	0.162874		0.356316
0.164422										0.164422	0.181878		0.389537
0.221354										0.221354	0.15592		0.159618
0.325065										0.325065	0.165189		0.382439
0.165371										0.165371	0.167954		0.292991
0.16624										0.16624	0.185054		0.414038
0.156507										0.156507	0.190264		0.491184
0.171858										0.171858	0.173296		0.284675
0.204738										0.204738	0.286209		0.251321
0.223993										0.223993	0.282053		0.276253
0.276119										0.276119	0.241492		0.273347
0.174236										0.174236	0.199717		0.158053
0.181996										0.181996	0.154624		0.382708
0.181688										0.181688	0.161925		0.16443
0.159816										0.159816	0.159428		0.401972
0.210577										0.210577	0.212969		0.274922
0.175351										0.175351	0.160811		0.370756
0.162858										0.162858	0.168239		0.266644
0.164343										0.164343	0.169187		0.173747
0.172024										0.172024	0.174916		0.296341
0.142115										0.142115	0.168128		0.276233
0.215043										0.215043	0.192679		0.306102
0.181261										0.181261	0.270761		0.310629
0.369234										0.369234	0.15788		0.361846
0.123688										0.123688	0.228752		0.3801
0.284654										0.284654	0.162471		0.27254
0.150183										0.150183	0.197768		0.521577
0.15897										0.15897	0.161736		0.413778
0.152933										0.152933	0.195453		0.361988
0.263055										0.263055	0.159128		0.208334
0.248786										0.248786	0.316627		0.310594
0.17219										0.17219	0.266923		0.149108
0.282752										0.282752	0.189511		0.283228
0.14481										0.14481	0.229282		0.168231
0.171518										0.171518	0.179183		0.478125
0.193786										0.193786	0.267869		0.148674
0.157548										0.157548	0.179689		0.422775
0.145647										0.145647	0.235668		0.481326
0.167891										0.167891	0.173288		0.330969
0.211227										0.211227	0.176884		0.480511
0.178867										0.178867	0.264754		0.280461
0.276259										0.276259	0.168658		0.263579
0.161317										0.161317	0.183403		0.256961
0.211057										0.211057	0.159895		0.382893
0.17012										0.17012	0.165695		0.520865
0.168081										0.168081	0.16108		0.162068
0.208611										0.208611	0.196814		0.283847
0.185378										0.185378	0.184414		0.163024
0.145616										0.145616	0.148184		0.307123
0.172925										0.172925	0.240417		0.310207
0.216393										0.216393	0.261669		0.376925
0.162004										0.162004	0.167133		0.396777
0.357603										0.357603	0.163608		0.523312
0.171629										0.171629	0.172221		0.293145
0.159136										0.159136	0.166098		0.277396
0.16741										0.16741	0.161333		0.320488
0.236494										0.236494	0.175548		0.150396
0.177413										0.177413	0.147101		0.282744
0.16669										0.16669	0.17125		0.232995
0.181214										0.181214	0.162115		0.153992
0.156781										0.156781	0.291043		0.182233
0.160203										0.160203	0.160068		0.326067
0.169788										0.169788	0.180676		0.171842
0.244969										0.244969	0.166722		0.527844
0.153375										0.153375	0.218937		0.278372
0.176259										0.176259	0.205251		0.41971
0.159705										0.159705	0.175967		0.478087
0.125719										0.125719	0.274032		0.305926
0.160408										0.160408	0.283822		0.334867
0.174173										0.174173	0.180732		0.194032
0.166429										0.166429	0.140812		0.335539
0.166508										0.166508	0.194615		0.418599
0.241821										0.241821	0.162518		0.322545
0.298897										0.298897	0.174537		0.203171
0.175351										0.175351	0.166287		0.281092
0.18168										0.18168	0.179294		0.390242
0.170041										0.170041	0.187907		0.407089
0.176812										0.176812	0.15321		0.264202
0.174323										0.174323	0.189574		0.273286
0.145015										0.145015	0.166437		0.309166
0.181348										0.181348	0.160171		0.260826
0.172024										0.172024	0.338949		0.266476
0.162518										0.162518	0.165971		0.300563
0.163608										0.163608	0.159626		0.275885
0.181443										0.181443	0.170689		0.220485
0.160574										0.160574	0.176386		0.207832
0.154102										0.154102	0.19087		0.330197
0.152917										0.152917	0.15445		0.268744
0.280705										0.280705	0.189866		0.491792
0.23345										0.23345	0.178164		0.234463
0.391589										0.391589	0.161657		0.332993
0.276287										0.276287	0.260749		0.213781
0.218661										0.218661	0.184224		0.295737
0.20982										0.20982	0.172569		0.380191
0.152238										0.152238	0.172419		0.332456
0.158607										0.158607	0.16605		0.422189
0.172783										0.172783	0.161451		0.346831
0.146619										0.146619	0.1546		0.302916
0.178195										0.178195	0.167939		0.495392
0.316013										0.316013	0.148832		0.279557
0.186382										0.186382	0.171131		0.225485
0.136845										0.136845	0.296186		0.206504
0.164612										0.164612	0.170333		0.363192
0.248853										0.248853	0.153217		0.272335
0.209										0.209	0.18846		0.563436
0.285251										0.285251	0.160582		0.320881
0.153589										0.153589	0.189116		0.298719
0.16522										0.16522	0.152159		0.322325
0.237486										0.237486	0.202957		0.296009
0.277595										0.277595	0.177002		0.299756
0.226769										0.226769	0.161878		0.257354
0.211824										0.211824	0.162716		0.418568
0.154853										0.154853	0.162929		0.150657
0.164889										0.164889	0.173952		0.38302
0.149116										0.149116	0.220104		0.373336
0.142558										0.142558	0.199767		0.304359
0.158614										0.158614	0.199767		0.153296
0.169954										0.169954	0.19147		0.422468
0.121065										0.121065	0.154743		0.245464
0.152364										0.152364	0.149559		0.202795
0.158377										0.158377	0.163845		0.160037
0.328631										0.328631	0.146904		0.159539
0.158804										0.158804	0.293176		0.151108
0.167583										0.167583	0.210484		0.363158
0.16428										0.16428	0.166745		0.371482
0.228322										0.228322	0.184983		0.302965
0.181585										0.181585	0.197263		0.251207
0.278417										0.278417	0.176425		0.519797
0.162684										0.162684	0.270205		0.323716
0.280114										0.280114	0.194971		0.478634
0.183134										0.183134	0.219377		0.343962
0.281092										0.281092	0.179934		0.156315
0.186247										0.186247	0.165031		0.329683
0.191802										0.191802	0.171439		0.152214
0.190238										0.190238	0.170515		0.400069
0.170617										0.170617	0.166358		0.148911
0.183292										0.183292	0.160945		0.15498
0.17313										0.17313	0.168934		0.1775
0.179286										0.179286	0.16571		0.278309
0.127197										0.127197	0.227104		0.422667
0.152356										0.152356	0.179001		0.272544
0.167994										0.167994	0.321483		0.324283
0.192916										0.192916	0.193177		0.361718
0.172459										0.172459	0.157026		0.147844
0.188618										0.188618	0.163798		0.263681
0.156094										0.156094	0.170309		0.295697
0.163885										0.163885	0.158551		0.156671
0.135857										0.135857	0.159602		0.362403
0.158219										0.158219	0.183956		0.314669
0.194347										0.194347	0.203805		0.478385
0.166738										0.166738	0.292132		0.30303
0.151945										0.151945	0.1801		0.39574
0.159974										0.159974	0.159974		0.173478
0.161183										0.161183	0.272183		0.157153
0.349263										0.349263	0.176528		0.308832
0.158038										0.158038	0.193501		0.518656
0.182698										0.182698	0.194449		0.353506
0.249713										0.249713	0.18552		0.17667
0.300769										0.300769	0.188041		0.354346
0.211477										0.211477	0.29009		0.218057
0.144992										0.144992	0.174924		0.158354
0.163126										0.163126	0.161617		0.312556
0.153984										0.153984	0.203434		0.280942
0.196717										0.196717	0.190988		0.292194
0.164636										0.164636	0.159776		0.172079
0.145529										0.145529	0.179562		0.402374
0.168579										0.168579	0.15558		0.290579
0.164177										0.164177	0.225129		0.167457
0.278859										0.278859	0.235512		0.313984
0.168942										0.168942	0.131329		0.283818
0.175438										0.175438	0.276897		0.440198
0.170957										0.170957	0.299035		0.423127
0.167741										0.167741	0.223008		0.167275
0.130389										0.130389	0.154387		0.205963
0.155217										0.155217	0.239879		0.284382
0.164754										0.164754	0.151108		0.409369
0.213082										0.213082	0.162115		0.271523
0.151487										0.151487	0.145561		0.257907
0.249247										0.249247	0.152293		0.452945
0.210923										0.210923	0.175532		0.250326
0.157421										0.157421	0.210215		0.306379
0.149093										0.149093	0.146161		0.174995
0.160756										0.160756	0.162692		0.172135
0.288512										0.288512	0.146611		0.38276
0.147354										0.147354	0.152024		0.272161
0.326808										0.326808	0.137572		0.212201
0.159934										0.159934	0.146461		0.444422
0.280357										0.280357	0.277921		0.427302
0.177603										0.177603	0.342187		0.372552
0.162352										0.162352	0.169559		0.275148
0.272928										0.272928	0.149164		0.512999
0.145047										0.145047	0.168231		0.511133
0.148966										0.148966	0.201182		0.401933
0.213606										0.213606	0.157042		0.293822
0.284963										0.284963	0.154948		0.165378
0.157943										0.157943	0.186974		0.15061
0.149749										0.149749	0.170957		0.327445
0.156434										0.156434	0.159073		0.258475
0.216292										0.216292	0.16206		0.396609
0.157405										0.157405	0.197405		0.245199
0.168784										0.168784	0.150333		0.263471
0.28877										0.28877	0.15185		0.321333
0.162629										0.162629	0.198977		0.398032
0.158417										0.158417	0.156165		0.28087
0.163996										0.163996	0.162305		0.172545
0.22522										0.22522	0.316446		0.232149
0.171313										0.171313	0.208989		0.341795
0.163498										0.163498	0.171084		0.155635
0.173794										0.173794	0.154126		0.278778
0.302465										0.302465	0.184303		0.322624
0.18654										0.18654	0.181356		0.277529
0.181704										0.181704	0.213645		0.216638
0.171368										0.171368	0.18413		0.171336
0.17878										0.17878	0.198076		0.281163
0.164098										0.164098	0.192916		0.298735
0.18567										0.18567	0.171273		0.155714
0.153217										0.153217	0.226504		0.280457
0.343624										0.343624	0.150689		0.426445
0.17746										0.17746	0.385162		0.204834
0.160503										0.160503	0.484296		0.315224
0.166074										0.166074	0.130144		0.439012
0.167299										0.167299	0.371434		0.272197
0.168373										0.168373	0.280967		0.37335
0.170325										0.170325	0.158417		0.272918
0.228916										0.228916	0.259707		0.323385
0.163221										0.163221	0.182059		0.395149
0.151629										0.151629	0.236339		0.279986
0.139318										0.139318	0.317805		0.373102
0.161183										0.161183	0.228078		0.439998
0.143838										0.143838	0.150839		0.211352
0.131519										0.131519	0.184944		0.254221
0.16526										0.16526	0.259264		0.170981
0.309951										0.309951	0.313002		0.277766
0.160827										0.160827	0.184824		0.35734
0.213128										0.213128	0.186879		0.305572
0.151598										0.151598	0.305074		0.261716
0.411022										0.411022	0.188397		0.403904
0.155438										0.155438	0.147955		0.444328
0.230042										0.230042	0.14515		0.375703
0.232598										0.232598	0.181222		0.423288
0.180645										0.180645	0.274266		0.318351
0.163363										0.163363	0.236409		0.263685
0.175967										0.175967	0.193628		0.243938
0.166445										0.166445	0.164138		0.409898
0.165465										0.165465	0.276259		0.422279
0.171763										0.171763	0.386564		0.202813
0.222645										0.222645	0.18615		0.368548
0.169179										0.169179	0.186627		0.366588
0.162589										0.162589	0.195437		0.378843
0.256289										0.256289	0.126636		0.27958
0.1714										0.1714	0.277886		0.262534
0.224997										0.224997	0.247583		0.169314
0.130199										0.130199	0.152285		0.413579
0.170886										0.170886	0.167804		0.422941
0.168982										0.168982	0.258795		0.2729
0.165062										0.165062	0.185117		0.163948
0.167125										0.167125	0.28323		0.233559
0.201425										0.201425	0.280293		0.182802
0.152569										0.152569	0.199009		0.172119
0.149922										0.149922	0.372625		0.154
0.148271										0.148271	0.185749		0.295097
0.323098										0.323098	0.2079		0.297514
0.120314										0.120314	0.20971		0.451429
0.169282										0.169282	0.183063		0.319741
0.176085										0.176085	0.303666		0.282502
0.151353										0.151353	0.180131		0.266986
0.175106										0.175106	0.312573		0.379849
0.141736										0.141736	0.146904		0.268374
0.171502										0.171502	0.144241		0.32254
0.202983										0.202983	0.273927		0.281238
0.173383										0.173383	0.202649		0.154213
0.162305										0.162305	0.14914		0.245243
0.169077										0.169077	0.260007		0.154371
0.216393										0.216393	0.152554		0.377927
0.158709										0.158709	0.164035		0.275896
0.163174										0.163174	0.147655		0.208128
0.163466										0.163466	0.179025		0.331182
0.282884										0.282884	0.184825		0.201048
0.26232										0.26232	0.144778		0.281764
0.181569										0.181569	0.152348		0.376822
0.169922										0.169922	0.190712		0.486977
0.15543										0.15543	0.155517		0.260777
0.16974										0.16974	0.135944		0.318879
0.157018										0.157018	0.279063		0.370089
0.181522										0.181522	0.161894		0.182676
0.243738										0.243738	0.170135		0.276888
0.21642										0.21642	0.156837		0.203392
0.172041										0.172041	0.248749		0.169938
0.15788										0.15788	0.207942		0.328451
0.168721										0.168721	0.154458		0.214581
0.167196										0.167196	0.145719		0.155296
0.321807										0.321807	0.26156		0.218317
0.165932										0.165932	0.27497		0.501173
0.166177										0.166177	0.135454		0.15897
0.158204										0.158204	0.164233		0.381573
0.282159										0.282159	0.145466		0.249039
0.374749										0.374749	0.147007		0.175888
0.159223										0.159223	0.268436		0.1749
0.164304										0.164304	0.253457		0.208236
0.205729										0.205729	0.184785		0.321494
0.1459										0.1459	0.252174		0.280834
0.156615										0.156615	0.164881		0.275232
0.206544										0.206544	0.186073		0.516269
0.171392										0.171392	0.280438		0.177697
0.161507										0.161507	0.241763		0.388102
0.153336										0.153336	0.157097		0.29786
0.196419										0.196419	0.260249		0.184296
0.157556										0.157556	0.164169		0.22111
0.204919										0.204919	0.154181		0.413554
0.147351										0.147351	0.146896		0.176062
0.17863										0.17863	0.174308		0.284126
0.152641										0.152641	0.151906		0.335705
0.16797										0.16797	0.238143		0.284256
0.16699										0.16699	0.365158		0.318125
0.170467										0.170467	0.161799		0.319974
0.157801										0.157801	0.136458		0.161665
0.336492										0.336492	0.164604		0.177034
0.197277										0.197277	0.411724		0.279434
0.181214										0.181214	0.139776		0.277736
0.159065										0.159065	0.19813		0.285991
0.150025										0.150025	0.136268		0.280199
0.164067										0.164067	0.163529		0.325261
0.221612										0.221612	0.163111		0.389361
0.157034										0.157034	0.154079		0.22212
0.163498										0.163498	0.285889		0.172735
0.196934										0.196934	0.147836		0.283346
0.172988										0.172988	0.18089		0.28493
0.176492										0.176492	0.183318		0.33623
0.291915										0.291915	0.144075		0.41597
0.226071										0.226071	0.150713		0.156513
0.296996										0.296996	0.131859		0.373233
0.29699										0.29699	0.147631		0.200845
0.207789										0.207789	0.272259		0.279283
0.180503										0.180503	0.152972		0.424153
0.174687										0.174687	0.147188		0.161507
0.388325										0.388325	0.158425		0.2591
0.164549										0.164549	0.174047		0.25322
0.124415										0.124415	0.159902		0.367456
0.164983										0.164983	0.14967		0.404141
0.170633										0.170633	0.214834		0.432007
0.16379										0.16379	0.184051		0.290335
0.252096										0.252096	0.288603		0.15671
0.184627										0.184627	0.146201		0.197217
0.170712										0.170712	0.149511		0.319793
0.171566										0.171566	0.27008		0.377024
0.264201										0.264201	0.173146		0.273702
0.168666										0.168666	0.136086		0.321999
0.170009										0.170009	0.326953		0.384631
0.168476										0.168476	0.149029		0.294356
0.16571										0.16571	0.42533		0.27405
0.263453										0.263453	0.172798		0.367025
0.14982										0.14982	0.257437		0.267667
0.174505										0.174505	0.160977		0.273589
0.209056										0.209056	0.363594		0.317722
0.153778										0.153778	0.142645		0.398822
0.160353										0.160353	0.273335		0.173691
0.156038										0.156038	0.146596		0.381228
0.222287										0.222287	0.204452		0.12368
0.149432										0.149432	0.136031		0.451766
0.162178										0.162178	0.14688		0.15626
0.262827										0.262827	0.16055		0.152759
0.15283										0.15283	0.280806		0.293923
0.172127										0.172127	0.1514		0.38335
0.163371										0.163371	0.1453		0.16477
0.220847										0.220847	0.411773		0.208257
0.146343										0.146343	0.264314		0.331179
0.152143										0.152143	0.169456		0.161412
0.174173										0.174173	0.173193		0.215532
0.171889										0.171889	0.256828		0.38589
0.201966										0.201966	0.157959		0.38634
0.159002										0.159002	0.282903		0.184375
0.221311										0.221311	0.143617		0.310687
[truncated: 1,663 more rows]

## Sheet: Figure 4
Distribution of Cells						Correlation Raw Data
	MAIT CTL	MAIT GZMK	Other			ABC	patient	pre_post	Allpre_post	Subtype	Subtype2	GZMK	GNLY	GZMA	GZMB	GZMH	PRF1	cytotoxic
Pre (A)	8.2	11	80.8			A	PT1	PT1-Pre	Pre	CD8	CD8 GZMK	3.28808	0	2.71257	0	0	2.08368	0.859064
Post 1	22.2	8.2	69.5			A	PT1	PT1-Pre	Pre	CD8	CD8 Naive	0	0	0	0	0	0	0.592619
Post 2	23.9	5.5	70.6			A	PT1	PT1-Pre	Pre	CD8	CD8 Naive	3.1651	3.06442	2.95246	0	1.18452	1.71168	0.792667
						A	PT1	PT1-Pre	Pre	CD8	CD8 GZMK	3.11346	0	2.79461	0	0	1.40395	0.734641
						A	PT1	PT1-Pre	Pre	CD8	CD8 GZMK	2.33721	0	2.54085	0	0	0	0.745277
						A	PT1	PT1-Pre	Pre	CD8	CD8 Naive	0	0	0	0	0	0	0.493063
						A	PT1	PT1-Pre	Pre	CD8	CD8 Naive	0	0	0	0	0	0	0.483595
						A	PT1	PT1-Pre	Pre	CD8	CD8 GZMK	3.38681	0	1.90424	0	2.52	1.34993	0.866658
						A	PT1	PT1-Pre	Pre	CD8	CD8 CTL	1.12055	0	2.86405	1.12055	1.97403	1.97403	1.00052
						A	PT1	PT1-Pre	Pre	CD8	CD8 GZMK	2.25585	0	1.66235	0	0	0	0.734593
						A	PT1	PT1-Pre	Pre	CD8	CD8 GZMK	3.29801	0	2.37695	0	0	0	0.733334
						A	PT1	PT1-Pre	Pre	CD8	CD8 Naive	0	0	0	0	0	1.84157	0.763319
						A	PT1	PT1-Pre	Pre	CD8	CD8 Naive	0	0	0	0	0	0	0.621992
						A	PT1	PT1-Pre	Pre	CD8	CD8 CTL	0	4.03468	3.14458	1.04761	2.97084	2.12862	1.00402
						A	PT1	PT1-Pre	Pre	CD8	CD8 GZMK	3.27441	0	2.97005	0	0	2.07126	0.709772
						A	PT1	PT1-Pre	Pre	CD8	CD8 GZMK	3.32023	0	3.71357	0	1.46634	1.46634	0.851895
						A	PT1	PT1-Pre	Pre	CD8	CD8 CTL	2.97312	0	1.72957	0	0	0	0.678911
						A	PT1	PT1-Pre	Pre	CD8	CD8 CTL	0	0	2.16979	0	2.91517	1.91947	0.879261
						A	PT1	PT1-Pre	Pre	CD8	CD8 Naive	0	0	0	0	0	0	0.510105
						A	PT1	PT1-Pre	Pre	CD8	CD8 CTL	0	2.53505	1.20099	0	1.20099	2.97488	0.947108
						A	PT1	PT1-Pre	Pre	CD8	CD8 Naive	0	0	0	0	0	0	0.549989
						A	PT1	PT1-Pre	Pre	CD8	CD8 Naive	0	0	0	0	0	0	0.385868
						A	PT1	PT1-Pre	Pre	CD8	CD8 GZMK	3.11916	0	2.20941	0	0	1.30926	0.769563
						A	PT1	PT1-Pre	Pre	CD8	CD8 GZMK	2.8972	0	3.38571	0	0	0	0.674224
						A	PT1	PT1-Pre	Pre	CD8	CD8 Naive	1.74598	0	0	0	0	0	0.523693
						A	PT1	PT1-Pre	Pre	CD8	CD8 GZMK	2.98702	0	2.81473	0	0	0	0.755704
						A	PT1	PT1-Pre	Pre	CD8	CD8 Naive	0	0	0	0	0	0	0.497212
						A	PT1	PT1-Pre	Pre	CD8	CD8 CTL	0	2.43299	3.4713	1.64038	2.98098	2.60057	0.968018
						A	PT1	PT1-Pre	Pre	CD8	CD8 Naive	2.28485	0	2.65579	0	0	0	0.689303
						A	PT1	PT1-Pre	Pre	CD8	CD8 Naive	0	0	0	0	0	0	0.506663
						A	PT1	PT1-Pre	Pre	CD8	CD8 CTL	0	3.76236	1.83358	1.83358	2.44343	3.09218	0.974119
						A	PT1	PT1-Pre	Pre	CD8	CD8 CTL	0	3.35041	3.237	0	3.237	1.96211	0.851447
						A	PT1	PT1-Pre	Pre	CD8	CD8 CTL	1.23588	3.80545	2.11917	2.37636	3.32703	3.32703	0.900091
						A	PT1	PT1-Pre	Pre	CD8	CD8 GZMK	2.4977	0	1.332	0	0	0	0.815785
						A	PT1	PT1-Pre	Pre	CD8	CD8 GZMK	1.93375	0	2.55185	0	0	1.93375	0.790004
						A	PT1	PT1-Pre	Pre	CD8	CD8 Naive	0	0	0	0	0	0	0.411507
						A	PT1	PT1-Pre	Pre	CD8	CD8 GZMK	1.30966	0	2.46976	1.85783	2.20989	2.46976	0.960775
						A	PT1	PT1-Pre	Pre	CD8	CD8 GZMK	2.43841	0	2.43841	0	0	1.28473	0.782305
						A	PT1	PT1-Pre	Pre	CD8	CD8 GZMK	2.74745	0	2.74745	0	0	0	0.724534
						A	PT1	PT1-Pre	Pre	CD8	CD8 Naive	0	0	0	0	0	1.1963	0.445915
						A	PT1	PT1-Pre	Pre	CD8	CD8 GZMK	3.0167	0	2.01151	0	0	0	0.686891
						A	PT1	PT1-Pre	Pre	CD8	CD8 GZMK	2.81591	0	1.4211	0	0	2.60762	0.800882
						A	PT1	PT1-Pre	Pre	CD8	CD8 GZMK	3.28069	0	3.71891	0	0	0	0.777967
						A	PT1	PT1-Pre	Pre	CD8	CD8 CTL	0	2.92133	2.60617	0	1.25545	2.14338	0.809985
						A	PT1	PT1-Pre	Pre	CD8	CD8 GZMK	2.49412	0	3.01771	0	2.49412	1.32914	0.830301
						A	PT1	PT1-Pre	Pre	CD8	CD8 Naive	0	0	0	0	0	0	0.51472
						A	PT1	PT1-Pre	Pre	CD8	CD8 CTL	0	3.06238	3.49721	0	2.74445	2.27559	0.909504
						A	PT1	PT1-Pre	Pre	CD8	CD8 Naive	0	0	0	0	0	0	0.403083
						A	PT1	PT1-Pre	Pre	CD8	CD8 Naive	0	0	0	0	0	0	0.597517
						A	PT1	PT1-Pre	Pre	CD8	CD8 CTL	0	3.55544	3.46298	1.40884	2.59262	1.40884	0.96289
						A	PT1	PT1-Pre	Pre	CD8	CD8 GZMK	3.44719	0	2.4898	0	2.69622	1.32567	0.784501
						A	PT1	PT1-Pre	Pre	CD8	CD8 CTL	0	0	1.84448	2.45527	2.83171	2.6611	0.955904
						A	PT1	PT1-Pre	Pre	CD8	CD8 GZMK	1.70391	0	2.50459	0	2.81743	0	0.918306
						A	PT1	PT1-Pre	Pre	CD8	CD8 Naive	0	0	0	0	0	0	0.384372
						A	PT1	PT1-Pre	Pre	CD8	CD8 Naive	0	0	0	0	0	0	0.45211
						A	PT1	PT1-Pre	Pre	CD8	CD8 Naive	0	0	0	0	0	0	0.392524
						A	PT1	PT1-Pre	Pre	CD8	CD8 Naive	0	0	0	0	0	1.29196	0.626849
						A	PT1	PT1-Pre	Pre	CD8	CD8 Naive	2.21545	0	2.47547	0	0	0	0.653929
						A	PT1	PT1-Pre	Pre	CD8	CD8 GZMK	2.51921	0	2.72612	0	0	0	0.622402
						A	PT1	PT1-Pre	Pre	CD8	CD8 GZMK	3.49032	0	2.97287	0	0	0	0.789076
						A	PT1	PT1-Pre	Pre	CD8	CD8 GZMK	3.05193	0	2.14693	0	0	0	0.734276
						A	PT1	PT1-Pre	Pre	CD8	CD8 CTL	0	1.86794	2.8579	0	3.4376	1.31841	0.855611
						A	PT1	PT1-Pre	Pre	CD8	CD8 CTL	1.3875	3.95281	2.94596	1.70606	2.56643	2.56643	1.07499
						A	PT1	PT1-Pre	Pre	CD8	CD8 Naive	0	0	0	0	0	0	0.596226
						A	PT1	PT1-Pre	Pre	CD8	CD8 Naive	2.37614	0	2.37614	0	0	0	0.705651
						A	PT1	PT1-Pre	Pre	CD8	CD8 GZMK	2.53591	3.58028	2.74309	2.11233	1.67905	1.91897	1.03085
						A	PT1	PT1-Pre	Pre	CD8	CD8 GZMK	1.54718	0	1.54718	0	0	0	0.629775
						A	PT1	PT1-Pre	Pre	CD8	CD8 GZMK	2.77578	0	1.94883	0	0	0	0.749211
						A	PT1	PT1-Pre	Pre	CD8	CD8 GZMK	2.22526	0	2.22526	0	0	1.63471	0.794411
						A	PT1	PT1-Pre	Pre	CD8	CD8 GZMK	2.63452	0	2.84321	0	0	1.44318	0.769556
						A	PT1	PT1-Pre	Pre	CD8	CD8 CTL	0	3.88237	2.23957	0	2.70686	2.87799	0.984816
						A	PT1	PT1-Pre	Pre	CD8	CD8 GZMK	2.74909	0	1.36754	0	0	0	0.755634
						A	PT1	PT1-Pre	Pre	CD8	CD8 CTL	0	0	2.91706	1.79113	0	1.25223	0.94594
						A	PT1	PT1-Pre	Pre	CD8	CD8 CTL	0	3.99926	3.36916	1.26705	3.17611	2.41605	0.941146
						A	PT1	PT1-Pre	Pre	CD8	CD8 GZMK	2.53805	1.92096	2.91683	0	0	1.3645	0.817804
						A	PT1	PT1-Pre	Pre	CD8	CD8 STAT1	3.46929	0	2.97901	0	0	1.97724	0.694127
						A	PT1	PT1-Pre	Pre	CD8	CD8 Naive	0	0	0	0	0	0	0.572625
						A	PT1	PT1-Pre	Pre	CD8	CD8 CTL	0	2.28362	1.83853	0	2.92446	1.83853	0.84259
						A	PT1	PT1-Pre	Pre	CD8	CD8 GZMK	3.09293	0	1.83424	1.28929	2.64978	1.83424	0.971258
						A	PT1	PT1-Pre	Pre	CD8	CD8 GZMK	2.48031	0	2.11585	0	0	0	0.626119
						A	PT1	PT1-Pre	Pre	CD8	CD8 GZMK	2.9218	0	2.71203	0	0	0	0.578411
						A	PT1	PT1-Pre	Pre	CD8	CD8 Naive	1.35781	0	1.35781	0	0	0	0.487815
						A	PT1	PT1-Pre	Pre	CD8	CD8 CTL	0	0	3.16043	0	3.01332	0	0.843314
						A	PT1	PT1-Pre	Pre	CD8	CD8 GZMK	3.67105	0	2.47997	0	2.47997	0	0.735177
						A	PT1	PT1-Pre	Pre	CD8	CD8 Naive	0	0	0	0	0	0	0.518406
						A	PT1	PT1-Pre	Pre	CD8	CD8 Naive	0	1.36493	0	0	0	0	0.391354
						A	PT1	PT1-Pre	Pre	CD8	CD8 GZMK	3.30172	0	1.75028	0	0	0	0.731362
						A	PT1	PT1-Pre	Pre	CD8	CD8 GZMK	3.76323	0	2.88116	0	2.88116	0	0.794831
						A	PT1	PT1-Pre	Pre	CD8	CD8 GZMK	2.99811	0	2.15397	0	0	1.5706	0.814904
						A	PT1	PT1-Pre	Pre	CD8	CD8 CTL	3.18125	0	2.79634	0	0	0	0.784189
						A	PT1	PT1-Pre	Pre	CD8	CD8 CTL	1.83358	0	3.3062	2.18429	2.96511	2.44343	0.97138
						A	PT1	PT1-Pre	Pre	CD8	CD8 Naive	0	0	0	0	0	0	0.591574
						A	PT1	PT1-Pre	Pre	CD8	CD8 Naive	0	0	0	0	0	0	0.544851
						A	PT1	PT1-Pre	Pre	CD8	CD8 GZMK	2.84968	0	2.47273	0	1.31203	1.31203	0.77122
						A	PT1	PT1-Pre	Pre	CD8	CD8 Naive	0	0	0	0	0	0	0.523229
						A	PT1	PT1-Pre	Pre	CD8	CD8 GZMK	2.57032	0	2.30782	0	0	0	0.653026
						A	PT1	PT1-Pre	Pre	CD8	CD8 Naive	1.09795	0	0	0	0	0	0.628528
						A	PT1	PT1-Pre	Pre	CD8	CD8 GZMK	3.11141	0	1.96422	0	0	1.40233	0.797767
						A	PT1	PT1-Pre	Pre	CD8	CD8 Naive	0	0	0	0	0	0	0.393245
						A	PT1	PT1-Pre	Pre	CD8	CD8 GZMK	1.29948	0	1.84605	0	0	0	0.728733
						A	PT1	PT1-Pre	Pre	CD8	CD8 GZMK	0	0	0	0	0	1.44914	0.638426
						A	PT1	PT1-Pre	Pre	CD8	CD8 GZMK	2.11793	3.04991	2.48248	1.03974	1.03974	1.03974	0.91477
						A	PT1	PT1-Pre	Pre	CD8	CD8 GZMK	0	0	2.74752	0	0	2.11649	0.750681
						A	PT1	PT1-Pre	Pre	CD8	CD8 Naive	0	0	0	0	0	0	0.463237
						A	PT1	PT1-Pre	Pre	CD8	CD8 CTL	0	4.30266	2.65702	1.68972	2.92701	2.48864	0.862638
						B	PT1	PT1-Post	Post	CD8	CD8 CTL	0	2.06492	1.81865	1.81865	2.69255	1.81865	0.971836
						B	PT1	PT1-Post	Post	CD8	CD8 STAT1	3.03082	0	3.03082	0	0	0	0.816238
						B	PT1	PT1-Post	Post	CD8	CD8 STAT1	0	0	0	0	0	0	0.492812
						B	PT1	PT1-Post	Post	CD8	CD8 CTL	0	3.5751	1.72747	2.07187	2.07187	1.72747	0.931373
						B	PT1	PT1-Post	Post	CD8	CD8 CTL	0	0	0	1.85714	2.30349	2.10501	0.992949
						B	PT1	PT1-Post	Post	CD8	CD8 CTL	0	4.58734	2.33692	1.55598	3.54551	1.05426	0.949631
						B	PT1	PT1-Post	Post	CD8	CD8 GZMK	1.74159	0	2.22314	1.20992	0	2.08687	0.918049
						B	PT1	PT1-Post	Post	CD8	CD8 CTL	0.97596	0	2.95443	0.97596	3.18437	2.0301	1.0193
						B	PT1	PT1-Post	Post	CD8	CD8 CTL	0	0	2.47717	0	1.67952	0	0.685108
						B	PT1	PT1-Post	Post	CD8	CD8 CTL	0	1.34993	2.52	0	3.47904	2.52	0.877083
						B	PT1	PT1-Post	Post	CD8	CD8 CTL	1.22457	2.88026	2.36187	0	3.00675	0	0.842541
						B	PT1	PT1-Post	Post	CD8	CD8 CTL	1.32608	3.01376	2.22988	1.32608	2.86776	1.87679	0.960567
						B	PT1	PT1-Post	Post	CD8	CD8 GZMK	3.72491	0	2.94368	0	2.30187	1.70409	0.860642
						B	PT1	PT1-Post	Post	CD8	CD8 STAT1	0	4.64743	3.12461	0	1.31342	2.47448	0.894761
						B	PT1	PT1-Post	Post	CD8	CD8 GZMK	1.11992	3.07483	2.42685	0	2.33125	1.63496	0.943398
						B	PT1	PT1-Post	Post	CD8	CD8 CTL	0	4.33997	2.32007	2.96284	3.07486	2.96284	0.996104
						B	PT1	PT1-Post	Post	CD8	CD8 GZMK	3.73329	0	2.89075	0	2.05447	1.48191	0.873559
						B	PT1	PT1-Post	Post	CD8	CD8 CTL	0	0	2.30106	2.8168	2.8168	2.30106	1.00112
						B	PT1	PT1-Post	Post	CD8	CD8 STAT1	0	0	0	0	0	0	0.436021
						B	PT1	PT1-Post	Post	CD8	CD8 Naive	0	0	0	0	0	1.16171	0.522302
						B	PT1	PT1-Post	Post	CD8	CD8 CTL	1.06598	0	2.78682	1.06598	2.35312	2.15347	0.954988
						B	PT1	PT1-Post	Post	CD8	CD8 CTL	0	4.17316	2.34849	1.21415	2.55234	2.34849	0.963544
						B	PT1	PT1-Post	Post	CD8	CD8 CTL	0	0	2.74854	1.98316	2.98553	2.43736	1.02412
						B	PT1	PT1-Post	Post	CD8	CD8 Naive	0	0	0	0	0	0	0.471271
						B	PT1	PT1-Post	Post	CD8	CD8 CTL	1.36689	3.06628	2.27925	2.74827	3.58567	2.91986	0.909993
						B	PT1	PT1-Post	Post	CD8	CD8 CTL	0	3.82676	1.70317	2.04602	3.15516	2.67236	0.98553
						B	PT1	PT1-Post	Post	CD8	CD8 GZMK	1.55598	3.07123	2.88081	1.05426	2.13764	2.88081	1.0161
						B	PT1	PT1-Post	Post	CD8	CD8 CTL	1.55938	0	2.6494	0	2.88488	1.89218	0.898109
						B	PT1	PT1-Post	Post	CD8	CD8 GZMK	3.08815	0	2.66188	0	2.78665	1.56999	0.910736
						B	PT1	PT1-Post	Post	CD8	CD8 GZMK	2.48783	0	2.28524	0	0	0	0.786368
						B	PT1	PT1-Post	Post	CD8	CD8 CTL	0	0	3.25381	2.29141	2.45674	2.29141	0.97976
						B	PT1	PT1-Post	Post	CD8	CD8 CTL	0	3.40916	2.89351	0	3.13244	1.2345	0.956146
						B	PT1	PT1-Post	Post	CD8	CD8 CTL	0	2.7909	2.25104	0	2.89011	0.993076	0.928614
						B	PT1	PT1-Post	Post	CD8	CD8 Naive	0	2.61005	2.61005	0	0	2.61005	0.639116
						B	PT1	PT1-Post	Post	CD8	CD8 STAT1	2.03341	4.10695	2.65887	1.16732	1.69134	2.03341	1.01275
						B	PT1	PT1-Post	Post	CD8	CD8 CTL	0	3.30961	2.20995	0	3.51038	1.10817	0.815184
						B	PT1	PT1-Post	Post	CD8	CD8 CTL	0.933802	0	2.79982	0.933802	2.88958	1.40814	0.993403
						B	PT1	PT1-Post	Post	CD8	CD8 CTL	0	3.95842	2.79803	1.81441	2.16403	2.42257	1.02698
						B	PT1	PT1-Post	Post	CD8	CD8 CTL	0	0	3.01124	0	3.18532	0	0.805938
						B	PT1	PT1-Post	Post	CD8	CD8 CTL	0	3.91088	1.08442	1.08442	2.17825	1.59238	0.979115
						B	PT1	PT1-Post	Post	CD8	CD8 CTL	0	3.35124	2.75283	2.12148	3.13682	2.96314	1.04022
						B	PT1	PT1-Post	Post	CD8	CD8 GZMK	3.13435	2.19616	2.83208	0	1.09781	1.94488	0.846177
						B	PT1	PT1-Post	Post	CD8	CD8 CTL	0	2.80232	2.91334	2.36807	2.80232	2.16807	1.00272
						B	PT1	PT1-Post	Post	CD8	CD8 CTL	0	3.45463	1.96422	2.3218	2.58465	2.3218	0.879894
						B	PT1	PT1-Post	Post	CD8	CD8 Naive	0	0	0	0	0	0	0.384793
						B	PT1	PT1-Post	Post	CD8	CD8 CTL	0	3.54997	2.67587	1.80366	3.4478	1.80366	1.03755
						B	PT1	PT1-Post	Post	CD8	CD8 CTL	0	2.08718	3.01656	1.01723	2.7163	2.2852	0.990811
						B	PT1	PT1-Post	Post	CD8	CD8 CTL	1.48276	3.43284	2.92886	1.62651	3.09609	2.47622	1.04229
						B	PT1	PT1-Post	Post	CD8	CD8 GZMK	2.45013	0	2.24833	0	1.42958	0.722213	0.871329
						B	PT1	PT1-Post	Post	CD8	CD8 CTL	0	4.70227	2.11382	0	2.37084	2.37084	0.860523
						B	PT1	PT1-Post	Post	CD8	CD8 GZMK	2.27873	0	2.91931	0	2.02461	2.48117	0.923818
						B	PT1	PT1-Post	Post	CD8	CD8 GZMK	3.68498	0	3.22992	0	0	2.11424	0.774013
						B	PT1	PT1-Post	Post	CD8	CD8 CTL	1.85124	3.18883	2.72876	2.09887	3.25999	2.46261	1.00241
						B	PT1	PT1-Post	Post	CD8	CD8 GZMK	3.10252	0	2.82971	0	1.29657	1.29657	0.766707
						B	PT1	PT1-Post	Post	CD8	CD8 CTL	2.63212	0	2.36813	0	1.44121	1.44121	0.897445
						B	PT1	PT1-Post	Post	CD8	CD8 GZMK	2.42225	0	2.58967	1.11653	1.11653	1.96889	0.880052
						B	PT1	PT1-Post	Post	CD8	CD8 CTL	0	4.26281	3.16055	1.70778	3.16055	3.05989	0.967674
						B	PT1	PT1-Post	Post	CD8	CD8 GZMK	3.30241	0	1.67952	0	0	0	0.787415
						B	PT1	PT1-Post	Post	CD8	CD8 Naive	2.97871	0	2.33517	0	0	0	0.698385
						B	PT1	PT1-Post	Post	CD8	CD8 GZMK	3.15742	0	3.02995	0	0	0	0.797538
						B	PT1	PT1-Post	Post	CD8	CD8 CTL	0	1.219	2.09819	2.72803	3.11147	3.38796	1.01884
						B	PT1	PT1-Post	Post	CD8	CD8 CTL	0	4.08058	2.23124	0	2.94486	2.23124	0.934717
						B	PT1	PT1-Post	Post	CD8	CD8 CTL	3.26352	3.65615	3.26352	0	1.98587	1.98587	0.794509
						B	PT1	PT1-Post	Post	CD8	CD8 STAT1	0	0	2.73868	0	1.52967	1.52967	0.903267
						B	PT1	PT1-Post	Post	CD8	CD8 STAT1	0	0	1.93363	0	2.55171	1.69303	0.934644
						B	PT1	PT1-Post	Post	CD8	CD8 CTL	0	0	3.56926	3.3681	3.56926	2.01048	0.951819
						B	PT1	PT1-Post	Post	CD8	CD8 GZMK	1.57636	0	2.52668	0	0	1.57636	0.742956
						B	PT1	PT1-Post	Post	CD8	CD8 CTL	0	0	2.4827	1.41956	2.90384	1.41956	0.973681
						B	PT1	PT1-Post	Post	CD8	CD8 CTL	0	4.58774	3.48796	2.76015	3.55059	2.99731	1.04626
						B	PT1	PT1-Post	Post	CD8	CD8 CTL	0	3.1966	2.45605	1.66079	3.10537	2.76771	0.955946
						B	PT1	PT1-Post	Post	CD8	CD8 GZMK	2.61552	0	1.13539	0	0	0	0.816539
						B	PT1	PT1-Post	Post	CD8	CD8 STAT1	0	1.01331	0	0	0	0	0.387623
						B	PT1	PT1-Post	Post	CD8	CD8 STAT1	0	0	0	0	0	1.13353	0.698832
						B	PT1	PT1-Post	Post	CD8	CD8 CTL	0	0	2.89011	0	3.06312	2.25104	0.865454
						B	PT1	PT1-Post	Post	CD8	CD8 Naive	2.82486	0	3.06291	0	0	0	0.761574
						B	PT1	PT1-Post	Post	CD8	CD8 CTL	0	2.98797	2.79843	0.998132	2.56437	1.81476	1.01863
						B	PT1	PT1-Post	Post	CD8	CD8 Naive	3.07145	0	1.92833	0	0	0.904019	0.716845
						B	PT1	PT1-Post	Post	CD8	CD8 CTL	2.2575	0	3.47766	1.34887	3.04316	2.89693	1.00274
						B	PT1	PT1-Post	Post	CD8	CD8 CTL	0	2.50976	2.67844	1.70852	2.82273	2.67844	0.94083
						B	PT1	PT1-Post	Post	CD8	CD8 CTL	0	3.85761	3.34877	2.06267	3.07273	1.81649	1.02431
						B	PT1	PT1-Post	Post	CD8	CD8 GZMK	3.75818	0	2.70516	0	0	1.20181	0.763016
						B	PT1	PT1-Post	Post	CD8	CD8 GZMK	1.7566	0	2.35948	0	0	1.2227	0.860432
						B	PT1	PT1-Post	Post	CD8	CD8 CTL	0	2.95805	1.78843	1.78843	3.11708	2.95805	1.04843
						B	PT1	PT1-Post	Post	CD8	CD8 Naive	0	0	0	0	0	0	0.472232
						B	PT1	PT1-Post	Post	CD8	CD8 CTL	0	0	2.29944	1.38368	3.08771	1.38368	0.768858
						B	PT1	PT1-Post	Post	CD8	CD8 CTL	0	2.84619	1.03049	0	3.50988	2.10533	0.911017
						B	PT1	PT1-Post	Post	CD8	CD8 CTL	0	0	1.86141	2.10946	2.95018	2.30804	1.00525
						B	PT1	PT1-Post	Post	CD8	CD8 CTL	1.10478	2.4063	2.71668	1.95384	3.22775	2.20544	0.986309
						B	PT1	PT1-Post	Post	CD8	CD8 CTL	1.05062	3.29702	2.13271	0	2.6402	0	0.781264
						B	PT1	PT1-Post	Post	CD8	CD8 GZMK	2.58686	0	3.33341	0	0	0	0.791546
						B	PT1	PT1-Post	Post	CD8	CD8 CTL	0	3.17166	2.8224	1.01431	3.09511	1.50739	1.00346
						B	PT1	PT1-Post	Post	CD8	CD8 GZMK	3.27175	0	0	0	0	1.72463	0.717067
						B	PT1	PT1-Post	Post	CD8	CD8 CTL	1.69587	3.1466	2.80818	0	2.29281	2.29281	0.862159
						B	PT1	PT1-Post	Post	CD8	CD8 GZMK	2.39563	0	1.78968	0	0	0.979269	0.777501
						B	PT1	PT1-Post	Post	CD8	CD8 CTL	0	2.82323	2.44704	1.01487	2.82323	1.8369	1.00494
						B	PT1	PT1-Post	Post	CD8	CD8 CTL	0	3.4764	2.48241	0	3.06213	1.74072	0.878346
						B	PT1	PT1-Post	Post	CD8	CD8 CTL	0	4.03119	2.42	1.62892	3.15874	2.42	1.02817
						B	PT1	PT1-Post	Post	CD8	CD8 CTL	0	3.31528	2.349	2.78255	3.75397	3.55849	1.00135
						B	PT1	PT1-Post	Post	CD8	CD8 CTL	0	3.70334	2.60966	2.10375	3.70334	3.74672	1.02229
						B	PT1	PT1-Post	Post	CD8	CD8 CTL	0	3.00005	1.62727	0.86007	1.86459	1.31551	0.967252
						B	PT1	PT1-Post	Post	CD8	CD8 CTL	0	0	3.30544	0	3.30544	1.83292	0.882134
						B	PT1	PT1-Post	Post	CD8	CD8 CTL	3.19891	0	3.05153	0	0	1.472	0.86455
						B	PT1	PT1-Post	Post	CD8	CD8 GZMK	2.16979	0	3.18921	0	0	1.91947	0.884933
						B	PT1	PT1-Post	Post	CD8	CD8 CTL	0	2.57013	2.57013	1.10236	3.04987	1.10236	0.860631
						B	PT1	PT1-Post	Post	CD8	CD8 CTL	0	3.25032	2.6837	2.97547	2.765	2.84019	1.03185
						B	PT1	PT1-Post	Post	CD8	CD8 CTL	0	2.68346	2.55964	1.48362	3.14233	2.9831	0.989742
						B	PT1	PT1-Post	Post	CD8	CD8 STAT1	3.45404	0	2.27735	0	2.27735	2.02328	0.865067
						B	PT1	PT1-Post	Post	CD8	CD8 CTL	0	3.65975	2.61133	1.85745	3.50988	2.10533	1.00672
						B	PT1	PT1-Post	Post	CD8	CD8 GZMK	3.28691	0	2.16653	0	0	1.81677	0.799176
						B	PT1	PT1-Post	Post	CD8	CD8 CTL	0	3.70903	2.92827	2.48985	3.14065	2.48985	1.03413
						B	PT1	PT1-Post	Post	CD8	CD8 CTL	0	3.48249	2.65887	0	3.57964	2.95805	0.890145
						B	PT1	PT1-Post	Post	CD8	CD8 Naive	2.5415	4.08586	2.5415	0	0	1.20589	0.724278
						B	PT1	PT1-Post	Post	CD8	CD8 CTL	0	0	2.28796	0	0	1.37412	0.808983
						B	PT1	PT1-Post	Post	CD8	CD8 CTL	0	2.74854	2.43736	0	3.08583	3.2605	0.879666
						B	PT1	PT1-Post	Post	CD8	CD8 Naive	0	0	0	0	0	0	0.598796
						B	PT1	PT1-Post	Post	CD8	CD8 CTL	0	2.98263	3.09477	1.20671	3.44847	2.08286	1.00833
						B	PT1	PT1-Post	Post	CD8	CD8 CTL	1.70988	4.21087	2.67999	2.30823	3.39045	2.67999	1.02499
						B	PT1	PT1-Post	Post	CD8	CD8 CTL	0	4.06387	3.46732	3.23922	2.85316	2.94322	1.02244
						B	PT1	PT1-Post	Post	CD8	CD8 STAT1	1.69116	0	2.03322	0	0	1.16717	0.609975
						B	PT1	PT1-Post	Post	CD8	CD8 STAT1	3.07427	0	2.14045	0	0	0	0.794468
						B	PT1	PT1-Post	Post	CD8	CD8 STAT1	0	0	2.9968	0	0	1.00401	0.791588
						B	PT1	PT1-Post	Post	CD8	CD8 CTL	0	4.63116	2.95224	3.20248	3.40247	3.12582	0.930453
						B	PT1	PT1-Post	Post	CD8	CD8 CTL	0	3.06338	2.41591	0	2.72654	1.6253	0.900774
						B	PT1	PT1-Post	Post	CD8	CD8 CTL	0	3.92069	1.74189	1.21017	2.86096	2.54712	0.919174
						B	PT1	PT1-Post	Post	CD8	CD8 CTL	1.93553	3.32051	2.93295	0	2.76122	2.93295	0.925738
						B	PT1	PT1-Post	Post	CD8	CD8 GZMK	2.21496	0	2.85198	0	0	0	0.791871
						B	PT1	PT1-Post	Post	CD8	CD8 CTL	0	0	2.44303	0	3.48197	2.0801	0.913555
						B	PT1	PT1-Post	Post	CD8	CD8 CTL	0	4.07956	3.06865	2.05893	2.68616	1.48587	0.94161
						B	PT1	PT1-Post	Post	CD8	CD8 CTL	0	0.985225	2.66912	2.40428	2.66912	2.54545	1.03176
						B	PT1	PT1-Post	Post	CD8	CD8 STAT1	3.34313	0	2.85558	0	3.00148	1.31661	0.812785
						B	PT1	PT1-Post	Post	CD8	CD8 CTL	0	0	2.13225	1.37966	2.55677	2.29461	0.981697
						B	PT1	PT1-Post	Post	CD8	CD8 CTL	0	2.2471	2.88594	2.2471	3.70084	2.2471	1.02072
						B	PT1	PT1-Post	Post	CD8	CD8 CTL	1.30064	0	2.66433	2.19889	2.19889	1.30064	0.853818
						B	PT1	PT1-Post	Post	CD8	CD8 CTL	0	3.05132	2.93943	1.175	3.15194	2.66923	1.03434
						B	PT1	PT1-Post	Post	CD8	CD8 GZMK	2.46425	0	2.84094	0	0	1.52276	0.822158
						B	PT1	PT1-Post	Post	CD8	CD8 GZMK	2.37018	0	1.44294	0	0	0	0.74088
						B	PT1	PT1-Post	Post	CD8	CD8 GZMK	3.2581	0	2.14007	0	0	0	0.751767
						B	PT1	PT1-Post	Post	CD8	CD8 GZMK	3.21253	0	2.41752	0	0	1.48297	0.63753
						B	PT1	PT1-Post	Post	CD8	CD8 CTL	0	2.92133	2.77611	1.79489	3.26171	1.79489	1.04792
						B	PT1	PT1-Post	Post	CD8	CD8 GZMK	2.76879	0	2.64418	0	0	0	0.727032
						B	PT1	PT1-Post	Post	CD8	CD8 CTL	0	3.3427	2.9107	0	3.14985	2.13348	0.957773
						B	PT1	PT1-Post	Post	CD8	CD8 STAT1	0	3.16293	1.70982	1.70982	2.82422	1.70982	1.00973
						B	PT1	PT1-Post	Post	CD8	CD8 CTL	0	2.6939	1.87422	1.87422	2.6939	3.01087	0.94604
						B	PT1	PT1-Post	Post	CD8	CD8 CTL	0	3.17391	2.90008	1.0676	3.50983	1.57211	0.911853
						B	PT1	PT1-Post	Post	CD8	CD8 CTL	0	0	2.57797	2.57797	3.38091	2.41072	0.906541
						B	PT1	PT1-Post	Post	CD8	CD8 CTL	0	4.03413	1.87937	1.04725	3.06095	2.4931	1.01623
						B	PT1	PT1-Post	Post	CD8	CD8 CTL	0	0	2.36798	0	0	2.36798	0.862336
						B	PT1	PT1-Post	Post	CD8	CD8 CTL	0	1.26031	3.72387	0	3.16711	3.05458	0.949604
						B	PT1	PT1-Post	Post	CD8	CD8 CTL	0	0	2.83858	2.46195	2.93808	2.46195	1.02011
						B	PT1	PT1-Post	Post	CD8	CD8 GZMK	2.43412	3.7524	2.17525	0	0	2.17525	0.705137
						B	PT1	PT1-Post	Post	CD8	CD8 CTL	0	3.85546	1.7843	1.7843	2.53072	2.65426	0.976132
						B	PT1	PT1-Post	Post	CD8	CD8 CTL	0	4.52711	2.8604	2.11858	2.6253	1.53894	0.942202
						B	PT1	PT1-Post	Post	CD8	CD8 GZMK	3.75844	0	3.15919	0	0	0	0.689263
						B	PT1	PT1-Post	Post	CD8	CD8 CTL	0	4.25843	2.12067	2.48533	2.48533	2.48533	0.994284
						B	PT1	PT1-Post	Post	CD8	CD8 CTL	0	0	3.34222	0	0	2.39065	0.893691
						B	PT1	PT1-Post	Post	CD8	CD8 CTL	0	3.07434	2.22508	1.97278	3.16544	1.11958	1.01115
						B	PT1	PT1-Post	Post	CD8	CD8 GZMK	2.16859	0	2.3686	0	0	1.91831	0.792772
						B	PT1	PT1-Post	Post	CD8	CD8 STAT1	0	0	0	0	0	0	0.557832
						B	PT1	PT1-Post	Post	CD8	CD8 CTL	0	4.02523	3.03484	1.6863	3.64794	2.4848	0.898154
						B	PT1	PT1-Post	Post	CD8	CD8 CTL	0	3.6853	2.68882	2.31677	3.42473	3.42473	0.975977
						B	PT1	PT1-Post	Post	CD8	CD8 CTL	0	2.75748	2.75748	2.38325	3.41839	2.90253	1.01749
						B	PT1	PT1-Post	Post	CD8	CD8 GZMK	2.88364	0	2.50576	0	1.55834	1.05622	0.885706
						B	PT1	PT1-Post	Post	CD8	CD8 STAT1	2.09542	4.14911	2.72508	2.09542	2.45901	2.72508	1.07291
						B	PT1	PT1-Post	Post	CD8	CD8 CTL	0	4.14437	2.62327	1.0388	3.20824	2.48114	0.961048
						B	PT1	PT1-Post	Post	CD8	CD8 CTL	0	1.73224	1.73224	1.73224	2.07694	1.20197	0.961051
						B	PT1	PT1-Post	Post	CD8	CD8 STAT1	0	0	0	0	0	0	0.425173
						B	PT1	PT1-Post	Post	CD8	CD8 CTL	0	4.14808	0	0	2.32547	3.08057	0.888331
						B	PT1	PT1-Post	Post	CD8	CD8 CTL	0	2.18831	2.7756	1.74956	2.67168	2.91367	1.04037
						B	PT1	PT1-Post	Post	CD8	CD8 Naive	2.68611	0	0	0	0	0	0.633898
						B	PT1	PT1-Post	Post	CD8	CD8 GZMK	3.04528	0	1.9466	0	0	1.09915	0.78945
						B	PT1	PT1-Post	Post	CD8	CD8 Naive	0	0	0	0	0	0	0.346616
						B	PT1	PT1-Post	Post	CD8	CD8 GZMK	2.50376	0	2.30085	0	0	1.17732	0.835107
						B	PT1	PT1-Post	Post	CD8	CD8 CTL	0	3.13735	3.13735	2.12197	3.63066	3.41412	0.948804
						B	PT1	PT1-Post	Post	CD8	CD8 GZMK	2.94905	0	3.18866	0	0	0	0.736276
						B	PT1	PT1-Post	Post	CD8	CD8 Naive	0	0	0	0	0	0	0.663239
						B	PT1	PT1-Post	Post	CD8	CD8 GZMK	2.83757	0	3.02754	0	0	1.51997	0.790745
						B	PT1	PT1-Post	Post	CD8	CD8 CTL	0	3.04224	1.60752	2.19509	3.21657	1.60752	1.00468
						B	PT1	PT1-Post	Post	CD8	CD8 CTL	0	4.10479	2.29702	1.94061	2.55925	2.7668	0.972047
						B	PT1	PT1-Post	Post	CD8	CD8 CTL	0	3.67673	2.88207	0	2.88207	2.88207	0.954621
						B	PT1	PT1-Post	Post	CD8	CD8 CTL	1.77203	2.93935	2.93935	0.966072	2.75037	2.37636	1.06943
						B	PT1	PT1-Post	Post	CD8	CD8 GZMK	2.79634	2.25623	2.68616	0	2.42094	0.996728	0.802389
						B	PT1	PT1-Post	Post	CD8	CD8 GZMK	0	2.71078	1.73701	1.55694	2.9817	1.33716	0.996662
						B	PT1	PT1-Post	Post	CD8	CD8 CTL	0	0	1.51427	2.4543	1.51427	2.4543	0.905588
						B	PT1	PT1-Post	Post	CD8	CD8 Naive	0	0	0	0	0	0	0.498566
						B	PT1	PT1-Post	Post	CD8	CD8 Naive	0	0	0	0	0	0	0.488943
						B	PT1	PT1-Post	Post	CD8	CD8 CTL	0	0	3.15413	1.78926	3.15413	2.13742	0.971608
						B	PT1	PT1-Post	Post	CD8	CD8 GZMK	3.13435	4.04187	2.39681	0	0	1.60848	0.833355
						B	PT1	PT1-Post	Post	CD8	CD8 STAT1	2.55275	4.40921	2.24695	0	0	2.04989	0.891171
						B	PT1	PT1-Post	Post	CD8	CD8 CTL	0	4.16811	2.51413	2.82721	2.95332	2.82721	0.946566
						B	PT1	PT1-Post	Post	CD8	CD8 GZMK	3.29917	0	2.64227	0	0	0	0.755887
						B	PT1	PT1-Post	Post	CD8	CD8 CTL	2.16825	3.01344	2.6776	0	2.53484	1.07696	0.868532
						B	PT1	PT1-Post	Post	CD8	CD8 GZMK	2.44008	0	1.28606	0	0	1.28606	0.809613
						B	PT1	PT1-Post	Post	CD8	CD8 CTL	0	0	2.26314	1.90838	3.90819	1.90838	0.870172
						B	PT1	PT1-Post	Post	CD8	CD8 CTL	0	3.43634	2.40011	0.888734	3.38916	0.888734	1.00535
						B	PT1	PT1-Post	Post	CD8	CD8 Naive	0	0	0	0	0	0	0.487722
						B	PT1	PT1-Post	Post	CD8	CD8 STAT1	2.51319	0	1.34445	0	0	2.25216	0.790183
						B	PT1	PT1-Post	Post	CD8	CD8 Naive	0	0	0	0	0	1.10519	0.622793
						B	PT1	PT1-Post	Post	CD8	CD8 Naive	0	0	0	0	0	1.52543	0.496394
						B	PT1	PT1-Post	Post	CD8	CD8 GZMK	2.95454	0	3.22911	0	2.2067	2.2067	0.89332
						B	PT1	PT1-Post	Post	CD8	CD8 CTL	2.2547	0	2.98423	0	1.81147	1.81147	0.92926
						B	PT1	PT1-Post	Post	CD8	CD8 CTL	1.18138	0	2.67781	3.4133	3.16077	3.336	1.02352
						B	PT1	PT1-Post	Post	CD8	CD8 CTL	0	0	2.25485	0	3.28097	1.48468	0.840896
						B	PT1	PT1-Post	Post	CD8	CD8 CTL	0	2.4556	3.10489	0	2.83204	1.51538	0.819877
						B	PT1	PT1-Post	Post	CD8	CD8 CTL	1.30985	0	3.42628	0	2.21013	1.30985	0.939757
						B	PT1	PT1-Post	Post	CD8	CD8 GZMK	3.39568	0	2.52845	0	0	0	0.672054
						B	PT1	PT1-Post	Post	CD8	CD8 CTL	0	3.5331	2.6597	0	3.14214	2.03418	0.88653
						B	PT1	PT1-Post	Post	CD8	CD8 CTL	0	3.54196	2.29682	1.17423	3.15087	1.69951	0.985402
						B	PT1	PT1-Post	Post	CD8	CD8 CTL	2.62615	0	1.6627	1.6627	2.25623	1.6627	0.941498
						B	PT1	PT1-Post	Post	CD8	CD8 Naive	2.14111	0	1.05683	0	0	1.05683	0.703557
						B	PT1	PT1-Post	Post	CD8	CD8 Naive	0	0	0	0	0	0	0.424234
						B	PT1	PT1-Post	Post	CD8	CD8 GZMK	0	3.22673	2.65313	0	2.28227	2.28227	0.956952
						B	PT1	PT1-Post	Post	CD8	CD8 Naive	2.07323	0	0	0	0	0	0.434273
						B	PT1	PT1-Post	Post	CD8	CD8 GZMK	2.68351	0	2.31163	0	0	1.18562	0.805059
						B	PT1	PT1-Post	Post	CD8	CD8 STAT1	0	0	0	0	0	0	0.486058
						B	PT1	PT1-Post	Post	CD8	CD8 Naive	0	1.1486	0	0	0	0	0.481399
						B	PT1	PT1-Post	Post	CD8	CD8 CTL	0	2.42732	2.97508	1.12027	3.07532	1.12027	0.936897
						B	PT1	PT1-Post	Post	CD8	CD8 CTL	0	0	2.43698	0	2.43698	2.23545	0.898139
						B	PT1	PT1-Post	Post	CD8	CD8 CTL	0	0	3.07454	1.11972	3.07454	1.97296	0.969734
						B	PT1	PT1-Post	Post	CD8	CD8 GZMK	3.12386	0	1.76297	0	0	1.22814	0.78641
						B	PT1	PT1-Post	Post	CD8	CD8 Naive	0	0	0	0	0	1.12531	0.584847
						B	PT1	PT1-Post	Post	CD8	CD8 CTL	0	3.26776	0	3.16663	3.16663	3.0541	0.934968
						B	PT1	PT1-Post	Post	CD8	CD8 Naive	0	0	0	0	0	0	0.365806
						B	PT1	PT1-Post	Post	CD8	CD8 GZMK	0.633655	0	1.84165	0	0	0.633655	0.866419
						B	PT1	PT1-Post	Post	CD8	CD8 Naive	0	0	0	0	0	0	0.554461
						B	PT1	PT1-Post	Post	CD8	CD8 CTL	0	3.17721	3.00319	0	3.25404	2.35848	0.875827
						B	PT1	PT1-Post	Post	CD8	CD8 GZMK	3.00378	0	3.00378	0	1.22237	2.35904	0.795291
						B	PT1	PT1-Post	Post	CD8	CD8 CTL	1.80734	0	3.06231	1.80734	3.06231	2.41489	0.98159
						B	PT1	PT1-Post	Post	CD8	CD8 CTL	0	3.15294	2.76861	0	1.24974	0	0.85461
						B	PT1	PT1-Post	Post	CD8	CD8 STAT1	0	0	0	0	0	0	0.354104
						B	PT1	PT1-Post	Post	CD8	CD8 GZMK	2.50001	0	2.50001	0	3.15124	1.88575	0.855949
						B	PT1	PT1-Post	Post	CD8	CD8 CTL	0	3.50544	1.92745	2.75238	3.07047	2.54506	0.945307
						B	PT1	PT1-Post	Post	CD8	CD8 Naive	0	0	0	0	0	0	0.444967
						B	PT1	PT1-Post	Post	CD8	CD8 Naive	0	0	0	0	1.4952	0	0.468302
						B	PT1	PT1-Post	Post	CD8	CD8 CTL	0	4.5128	3.00501	3.09581	3.80952	2.79418	0.972956
						B	PT1	PT1-Post	Post	CD8	CD8 CTL	0	3.3405	1.86356	1.31461	3.43258	0	0.849316
						B	PT1	PT1-Post	Post	CD8	CD8 CTL	1.07049	3.17813	1.5756	0	1.5756	1.90961	0.953213
						B	PT1	PT1-Post	Post	CD8	CD8 CTL	0	3.22399	3.03212	2.48218	3.64516	2.48218	0.9547
						B	PT1	PT1-Post	Post	CD8	CD8 CTL	0	2.82971	2.59512	2.08997	2.92915	2.08997	1.00393
						B	PT1	PT1-Post	Post	CD8	CD8 CTL	0	3.10577	3.00538	1.14188	2.76811	2.45644	0.888583
						B	PT1	PT1-Post	Post	CD8	CD8 CTL	0	3.16629	1.83145	0	2.91649	1.83145	0.96389
						B	PT1	PT1-Post	Post	CD8	CD8 CTL	0.966072	0	3.09824	0	2.64054	1.44814	0.949585
						B	PT1	PT1-Post	Post	CD8	CD8 Naive	0	0	0	0	0	0	0.469166
						B	PT1	PT1-Post	Post	CD8	CD8 CTL	0	0	0	0	2.42141	1.81333	0.853952
						B	PT1	PT1-Post	Post	CD8	CD8 CTL	0	3.99127	2.62102	2.62102	3.86595	2.25127	1.04495
						B	PT1	PT1-Post	Post	CD8	CD8 CTL	0	4.32468	2.90152	1.0686	3.00137	1.57332	1.01671
						B	PT1	PT1-Post	Post	CD8	CD8 GZMK	2.56112	4.31871	2.56112	0	0	2.3571	0.900872
						B	PT1	PT1-Post	Post	CD8	CD8 STAT1	0	0	0	0	0	1.40744	0.453344
						B	PT1	PT1-Post	Post	CD8	CD8 CTL	0	0	3.22041	1.54718	3.47924	2.96996	1.00176
						B	PT1	PT1-Post	Post	CD8	CD8 Naive	2.58453	0	2.27778	0	0	1.01197	0.770696
						B	PT1	PT1-Post	Post	CD8	CD8 CTL	0	2.90757	3.44351	2.78181	3.29467	3.11973	0.994604
						B	PT1	PT1-Post	Post	CD8	CD8 GZMK	3.64106	0	3.17181	0	1.34972	1.34972	0.852044
						B	PT1	PT1-Post	Post	CD8	CD8 CTL	2.74581	0	0	0	0	0	0.783138
						B	PT1	PT1-Post	Post	CD8	CD8 CTL	0	2.86645	2.63127	1.87562	3.05673	2.12423	0.953204
						B	PT1	PT1-Post	Post	CD8	CD8 CTL	0	4.09619	2.42304	2.42304	3.18347	2.6283	0.923746
						B	PT1	PT1-Post	Post	CD8	CD8 CTL	1.96783	4.64039	2.42112	0	2.21994	2.21994	0.927505
						B	PT1	PT1-Post	Post	CD8	CD8 GZMK	3.07881	0	2.84056	0	2.52717	1.19502	0.890781
						B	PT1	PT1-Post	Post	CD8	CD8 CTL	0	3.40633	2.49374	1.64189	3.61351	2.70023	0.980286
						B	PT1	PT1-Post	Post	CD8	CD8 CTL	0	0	3.50052	0.989983	3.68631	2.41118	0.983765
						B	PT1	PT1-Post	Post	CD8	CD8 CTL	0	3.72494	1.88433	0	3.14964	2.07661	0.909612
						B	PT1	PT1-Post	Post	CD8	CD8 CTL	2.96524	0	2.79317	0	0	1.40279	0.870647
						B	PT1	PT1-Post	Post	CD8	CD8 Naive	0	0	0	0	0	0	0.493834
						B	PT1	PT1-Post	Post	CD8	CD8 CTL	0	3.96356	1.86195	2.47423	3.33866	2.85121	1.03053
						B	PT1	PT1-Post	Post	CD8	CD8 CTL	0	0	2.58948	0	3.1609	2.22086	0.942014
						B	PT1	PT1-Post	Post	CD8	CD8 CTL	0	2.5565	2.18909	0	3.21009	2.5565	0.803447
						B	PT1	PT1-Post	Post	CD8	CD8 Naive	0	0	0	0	0	0.994791	0.511801
						B	PT1	PT1-Post	Post	CD8	CD8 CTL	0	4.38007	2.02423	2.02423	2.38467	2.02423	0.976461
						B	PT1	PT1-Post	Post	CD8	CD8 STAT1	2.08313	3.09506	2.83718	2.30637	2.71198	2.40172	1.07649
						B	PT1	PT1-Post	Post	CD8	CD8 CTL	1.26231	1.26231	2.7851	1.26231	2.93039	3.05723	0.978569
						B	PT1	PT1-Post	Post	CD8	CD8 CTL	0	3.08423	1.12657	1.12657	2.98394	1.98172	0.902862
						B	PT1	PT1-Post	Post	CD8	CD8 Naive	0	0	0	0	0	0	0.535924
						B	PT1	PT1-Post	Post	CD8	CD8 GZMK	3.47453	0	2.23452	0	0	0	0.707374
						B	PT1	PT1-Post	Post	CD8	CD8 Naive	0	0	0	0	0	0	0.488798
						B	PT1	PT1-Post	Post	CD8	CD8 CTL	1.74617	1.74617	2.09173	2.34806	3.38085	3.10444	0.966579
						B	PT1	PT1-Post	Post	CD8	CD8 CTL	0	0	2.50249	3.0707	2.88028	3.0707	1.03025
						B	PT1	PT1-Post	Post	CD8	CD8 STAT1	3.2597	4.69605	1.88173	0	2.70217	2.70217	0.950931
						B	PT1	PT1-Post	Post	CD8	CD8 CTL	0	3.53273	2.61405	0	2.82244	1.42637	0.910071
						B	PT1	PT1-Post	Post	CD8	CD8 CTL	0	3.41516	2.6977	1.49546	3.22803	2.26732	0.98363
						B	PT1	PT1-Post	Post	CD8	CD8 CTL	0	3.46204	3.39959	1.58109	3.52082	2.36562	1.04481
						B	PT1	PT1-Post	Post	CD8	CD8 CTL	0	0	2.51711	3.04153	2.72399	2.25597	0.966264
						B	PT1	PT1-Post	Post	CD8	CD8 CTL	0	3.3742	3.23635	2.98571	3.30765	2.98571	1.02441
						B	PT1	PT1-Post	Post	CD8	CD8 CTL	0	0	3.27718	0	2.74547	1.53536	0.949942
						B	PT1	PT1-Post	Post	CD8	CD8 CTL	0.865773	2.36442	3.13677	1.87293	2.59463	1.63521	1.06074
						B	PT1	PT1-Post	Post	CD8	CD8 CTL	2.23832	0	3.36471	0	1.8848	1.33303	0.899648
						B	PT1	PT1-Post	Post	CD8	CD8 GZMK	2.69326	0	2.36517	0	0	1.32334	0.57317
						B	PT1	PT1-Post	Post	CD8	CD8 CTL	0	4.31269	2.63873	1.67369	3.2955	2.26837	0.994425
						B	PT1	PT1-Post	Post	CD8	CD8 CTL	0	0	2.77988	0	1.56429	0	0.79276
						B	PT1	PT1-Post	Post	CD8	CD8 CTL	0	3.13389	1.47681	1.47681	2.04871	2.78534	0.917758
						B	PT1	PT1-Post	Post	CD8	CD8 GZMK	2.42262	0	3.39354	0	0	2.22141	0.8557
						B	PT1	PT1-Post	Post	CD8	CD8 CTL	0	0	2.34814	1.06237	3.50209	2.1486	0.964677
						B	PT1	PT1-Post	Post	CD8	CD8 CTL	0	3.03962	2.95694	1.46238	3.37375	2.0324	1.00133
						B	PT1	PT1-Post	Post	CD8	CD8 CTL	2.57013	0	3.22427	0	0	1.61393	0.750094
						B	PT1	PT1-Post	Post	CD8	CD8 GZMK	0	0	2.47597	0	0	2.47597	0.704161
						B	PT1	PT1-Post	Post	CD8	CD8 CTL	1.23796	0	2.58346	0	0	1.23796	0.82899
						B	PT1	PT1-Post	Post	CD8	CD8 GZMK	3.20531	0	3.10444	0	0	1.21382	0.784482
						B	PT1	PT1-Post	Post	CD8	CD8 CTL	3.20591	0	2.18523	0	1.28948	1.28948	0.803192
						B	PT1	PT1-Post	Post	CD8	CD8 CTL	0	3.29806	2.86698	2.09277	3.59831	2.09277	0.990289
						B	PT1	PT1-Post	Post	CD8	CD8 CTL	0	3.16492	2.74627	0.963359	3.23109	2.01249	1.0251
						B	PT1	PT1-Post	Post	CD8	CD8 STAT1	1.4592	0	2.65395	0	0	0	0.616551
						B	PT1	PT1-Post	Post	CD8	CD8 CTL	0	3.99795	2.93539	1.93773	2.82422	2.82422	1.03462
						B	PT1	PT1-Post	Post	CD8	CD8 STAT1	0	3.76174	2.80724	0	2.47611	2.33588	0.90322
						B	PT1	PT1-Post	Post	CD8	CD8 CTL	0	2.27657	1.68112	2.47897	2.27657	2.02252	1.02902
						B	PT1	PT1-Post	Post	CD8	CD8 GZMK	3.31595	0	2.5494	0	2.28743	1.93148	0.819904
						B	PT1	PT1-Post	Post	CD8	CD8 CTL	0	4.0308	2.61552	2.06854	2.43097	2.61552	0.954657
						B	PT1	PT1-Post	Post	CD8	CD8 CTL	0	3.63647	2.37265	1.08016	2.53931	2.37265	0.963614
						B	PT1	PT1-Post	Post	CD8	CD8 CTL	2.54398	0	2.54398	0	0	1.92645	0.555453
						B	PT1	PT1-Post	Post	CD8	CD8 CTL	0	3.23351	1.69206	3.14214	2.6597	0	0.952242
						B	PT1	PT1-Post	Post	CD8	CD8 CTL	0	3.72764	3.1072	1.1429	2.45781	2.25585	0.950052
						B	PT1	PT1-Post	Post	CD8	CD8 GZMK	2.51018	0	2.51018	0	0	0	0.787092
						B	PT1	PT1-Post	Post	CD8	CD8 CTL	0	3.77294	2.08997	2.08997	3.10252	2.92915	0.96969
						B	PT1	PT1-Post	Post	CD8	CD8 CTL	0	2.20007	2.71104	2.94748	3.49962	2.94748	1.03705
						B	PT1	PT1-Post	Post	CD8	CD8 CTL	0	0	3.26776	1.80014	3.0541	1.80014	1.00562
						B	PT1	PT1-Post	Post	CD8	CD8 CTL	1.23071	0	2.88846	2.11275	3.12733	2.57401	1.01174
						B	PT1	PT1-Post	Post	CD8	CD8 STAT1	2.77011	3.87159	3.00741	2.00305	0	2.62635	0.85993
						B	PT1	PT1-Post	Post	CD8	CD8 GZMK	3.54839	0	2.43246	0	2.95372	2.63789	0.779281
						B	PT1	PT1-Post	Post	CD8	CD8 CTL	0	2.37141	2.17134	2.37141	2.17134	2.53805	1.02444
						B	PT1	PT1-Post	Post	CD8	CD8 GZMK	0	2.97921	2.59884	0	1.63888	1.1232	0.907456
						B	PT1	PT1-Post	Post	CD8	CD8 STAT1	0	0	0	0	0	0	0.557948
						B	PT1	PT1-Post	Post	CD8	CD8 CTL	0.90806	0	3.14383	1.376	2.12794	2.55226	1.04617
						B	PT1	PT1-Post	Post	CD8	CD8 GZMK	2.90442	0	3.09508	0	1.57575	1.57575	0.932757
						B	PT1	PT1-Post	Post	CD8	CD8 CTL	0	3.43831	2.70191	0	2.84643	1.72919	0.814473
						B	PT1	PT1-Post	Post	CD8	CD8 CTL	0	3.64163	1.88299	1.05002	3.36265	2.49702	1.01795
						B	PT1	PT1-Post	Post	CD8	CD8 GZMK	3.04099	0	2.89477	0	0	0	0.722379
						B	PT1	PT1-Post	Post	CD8	CD8 GZMK	2.78415	0	1.06411	0	0	0	0.779226
						B	PT1	PT1-Post	Post	CD8	CD8 CTL	1.90351	2.72612	3.17126	2.72612	3.47821	1.34929	0.94887
						B	PT1	PT1-Post	Post	CD8	CD8 CTL	0	2.83115	2.3959	2.706	2.56292	1.94403	1.01996
						B	PT1	PT1-Post	Post	CD8	CD8 STAT1	0	4.49267	1.57727	0	2.52774	2.16142	0.965867
						B	PT1	PT1-Post	Post	CD8	CD8 CTL	0	4.58673	2.65682	0	2.28584	2.28584	0.935553
						B	PT1	PT1-Post	Post	CD8	CD8 CTL	0	2.73295	2.46671	2.1028	3.1165	2.943	1.02558
						B	PT1	PT1-Post	Post	CD8	CD8 CTL	0	4.53704	2.00787	3.2044	2.00787	2.26141	0.860864
						B	PT1	PT1-Post	Post	CD8	CD8 GZMK	2.62273	0	1.6597	0	0.883455	1.6597	0.850407
						B	PT1	PT1-Post	Post	CD8	CD8 CTL	0	3.02927	1.95388	0.921877	2.57353	2.87097	0.955293
						B	PT1	PT1-Post	Post	CD8	CD8 GZMK	2.65744	0	2.65744	0	0	1.16625	0.829182
						B	PT1	PT1-Post	Post	CD8	CD8 CTL	0	4.17931	1.56519	0	3.16554	0	0.860755
						B	PT1	PT1-Post	Post	CD8	CD8 Naive	0	0	0	0	0	0	0.487352
						B	PT1	PT1-Post	Post	CD8	CD8 Naive	0	0	0	0	0	0	0.488658
						B	PT1	PT1-Post	Post	CD8	CD8 CTL	0	0	1.63971	1.63971	2.74328	1.63971	0.98717
						B	PT1	PT1-Post	Post	CD8	CD8 CTL	0	2.65553	1.06138	1.06138	2.65553	1.56459	0.935397
						B	PT1	PT1-Post	Post	CD8	CD8 CTL	0	0	2.30322	2.30322	2.9451	2.77325	1.00419
						B	PT1	PT1-Post	Post	CD8	CD8 CTL	1.175	0	2.50067	1.175	0	0	0.933864
						B	PT1	PT1-Post	Post	CD8	CD8 GZMK	2.01667	2.64095	3.21414	0	1.67563	1.15407	0.879108
						B	PT1	PT1-Post	Post	CD8	CD8 CTL	1.03142	3.33491	3.45587	0	3.7065	1.03142	0.920427
						B	PT1	PT1-Post	Post	CD8	CD8 Naive	2.74991	0	0	0	0	0.901838	0.698026
						B	PT1	PT1-Post	Post	CD8	CD8 CTL	0	4.00998	2.05004	0	3.3348	1.80437	0.887634
						B	PT1	PT1-Post	Post	CD8	CD8 CTL	0	2.64997	2.75987	0.972367	3.24505	2.02509	1.01793
						B	PT1	PT1-Post	Post	CD8	CD8 STAT1	2.66011	0	2.66011	0	0	2.93015	0.801472
						B	PT1	PT1-Post	Post	CD8	CD8 Naive	0	0	0	0	0	0	0.560945
						B	PT1	PT1-Post	Post	CD8	CD8 GZMK	2.86991	3.17278	2.74445	0	1.12475	1.12475	0.899209
						B	PT1	PT1-Post	Post	CD8	CD8 GZMK	1.79385	0	2.60501	0	0	0	0.739101
						B	PT1	PT1-Post	Post	CD8	CD8 CTL	0	0	3.12326	1.67598	3.02277	2.2709	0.99776
						B	PT1	PT1-Post	Post	CD8	CD8 CTL	0	0	2.53591	1.07772	2.8036	1.91897	1.02665
						B	PT1	PT1-Post	Post	CD8	CD8 CTL	3.20389	4.02772	3.39715	2.96411	2.81853	1.28795	0.956988
						B	PT1	PT1-Post	Post	CD8	CD8 Naive	0	0	0.822848	0	0.822848	0	0.60166
						B	PT1	PT1-Post	Post	CD8	CD8 Naive	0	0	0	0	0	0	0.500221
						B	PT1	PT1-Post	Post	CD8	CD8 CTL	0	3.69783	2.64759	3.20339	3.09067	2.81803	0.943675
						B	PT1	PT1-Post	Post	CD8	CD8 GZMK	2.54236	0	2.54236	0	0	2.17548	0.864122
						B	PT1	PT1-Post	Post	CD8	CD8 CTL	0	2.77247	2.98303	2.33929	3.07373	1.89074	1.02068
						B	PT1	PT1-Post	Post	CD8	CD8 Naive	0	0	0	0	0	0	0.345906
						B	PT1	PT1-Post	Post	CD8	CD8 GZMK	2.88523	0	2.14178	0	1.55968	2.14178	0.955752
						B	PT1	PT1-Post	Post	CD8	CD8 CTL	1.93198	0	2.69288	1.0878	2.69288	1.93198	1.01474
						B	PT1	PT1-Post	Post	CD8	CD8 GZMK	2.19908	0	3.0839	0	0	1.43667	0.725681
						B	PT1	PT1-Post	Post	CD8	CD8 Naive	0	0	0	0	0	0	0.535363
						B	PT1	PT1-Post	Post	CD8	CD8 CTL	0	3.80302	2.44415	2.82026	3.30696	3.53561	0.994727
						B	PT1	PT1-Post	Post	CD8	CD8 CTL	0	0	3.58891	0	2.98419	2.0843	0.882205
						B	PT1	PT1-Post	Post	CD8	CD8 STAT1	0	3.69068	1.23605	1.77224	3.41128	3.13454	0.956153
						B	PT1	PT1-Post	Post	CD8	CD8 CTL	0	2.69202	2.79058	0	3.03868	1.40072	0.889137
						B	PT1	PT1-Post	Post	CD8	CD8 CTL	0	0	2.67713	0.990621	2.88642	2.05048	0.899926
						B	PT1	PT1-Post	Post	CD8	CD8 CTL	0	0	1.99826	3.19374	3.77294	3.00214	1.00764
						B	PT1	PT1-Post	Post	CD8	CD8 CTL	0	3.20123	3.20123	2.71718	2.71718	3.29283	0.96754
						B	PT1	PT1-Post	Post	CD8	CD8 CTL	0	3.90226	2.84325	2.57479	2.718	1.10573	0.996461
						B	PT1	PT1-Post	Post	CD8	CD8 GZMK	3.06134	0	1.80649	0	0	1.80649	0.885291
						B	PT1	PT1-Post	Post	CD8	CD8 STAT1	0	0	0	0	0	0	0.377914
						B	PT1	PT1-Post	Post	CD8	CD8 CTL	0	0	1.83491	0	0	0	0.822034
						B	PT1	PT1-Post	Post	CD8	CD8 CTL	0	4.14352	1.8929	2.71446	3.27236	2.71446	1.02185
						B	PT1	PT1-Post	Post	CD8	CD8 CTL	0	0	2.4633	2.26122	3.28781	1.14699	1.01587
						B	PT1	PT1-Post	Post	CD8	CD8 CTL	1.27741	3.1899	2.63452	2.80481	2.80481	2.42916	0.998986
						B	PT1	PT1-Post	Post	CD8	CD8 CTL	2.30755	2.94966	3.16228	1.70926	3.33752	2.82359	0.964672
						B	PT1	PT1-Post	Post	CD8	CD8 CTL	0.971652	4.69494	3.0305	2.52542	2.22046	2.75879	1.04053
						B	PT1	PT1-Post	Post	CD8	CD8 CTL	0	3.33252	3.05667	1.17888	2.94475	1.17888	0.928613
						B	PT1	PT1-Post	Post	CD8	CD8 Naive	0	0	0	0	0	1.02485	0.521982
						B	PT1	PT1-Post	Post	CD8	CD8 Naive	0	0	0	0	0	0	0.396169
						B	PT1	PT1-Post	Post	CD8	CD8 CTL	0	3.14104	2.32435	1.87671	3.21775	2.63246	1.01688
						B	PT1	PT1-Post	Post	CD8	CD8 CTL	0	4.09162	2.5108	2.5108	3.1625	2.0527	0.940048
						B	PT1	PT1-Post	Post	CD8	CD8 STAT1	2.83869	1.10249	1.61409	0	0	1.10249	0.773925
						B	PT1	PT1-Post	Post	CD8	CD8 GZMK	2.56865	0	2.56865	0	2.10765	1.76118	0.915155
						B	PT1	PT1-Post	Post	CD8	CD8 CTL	0	3.16663	2.51476	1.71298	3.3419	1.18562	1.01608
						B	PT1	PT1-Post	Post	CD8	CD8 CTL	1.3717	1.3717	3.3134	0	2.75431	2.28504	0.944538
						B	PT1	PT1-Post	Post	CD8	CD8 STAT1	3.4809	0	3.05602	0	1.70446	1.17841	0.933233
						B	PT1	PT1-Post	Post	CD8	CD8 CTL	0	2.33602	2.59922	1.97778	3.5172	0.938703	0.96198
						B	PT1	PT1-Post	Post	CD8	CD8 CTL	0	3.43046	2.56159	1.94279	3.75764	2.76917	0.932072
						B	PT1	PT1-Post	Post	CD8	CD8 CTL	0	3.25626	2.42254	2.65395	3.07033	2.65395	0.952569
						B	PT1	PT1-Post	Post	CD8	CD8 CTL	0	0	2.70842	0	3.44507	1.20425	0.863088
						B	PT1	PT1-Post	Post	CD8	CD8 CTL	1.079	0	2.91646	1.92063	3.26739	1.58586	1.01644
						B	PT1	PT1-Post	Post	CD8	CD8 GZMK	2.24975	0	2.24975	1.65683	0	0	0.778353
						B	PT1	PT1-Post	Post	CD8	CD8 CTL	2.64499	0	3.30199	0	0	1.67917	0.881118
						B	PT1	PT1-Post	Post	CD8	CD8 CTL	0	2.76811	2.45644	0	3.00538	1.66114	0.943019
						B	PT1	PT1-Post	Post	CD8	CD8 STAT1	0	2.61376	2.9945	1.99131	3.3467	2.88295	1.02567
						B	PT1	PT1-Post	Post	CD8	CD8 CTL	0	3.83459	3.16282	1.34277	2.25013	1.89602	0.947905
						B	PT1	PT1-Post	Post	CD8	CD8 GZMK	2.30674	0	3.03934	0	2.30674	1.52967	0.927012
						B	PT1	PT1-Post	Post	CD8	CD8 CTL	0	3.25722	3.06507	2.31082	2.51392	2.827	1.04133
						B	PT1	PT1-Post	Post	CD8	CD8 GZMK	3.11555	0	3.50612	0	0	1.3065	0.852879
						B	PT1	PT1-Post	Post	CD8	CD8 GZMK	1.2836	3.5532	3.29939	2.17802	2.64248	2.43698	1.04918
						B	PT1	PT1-Post	Post	CD8	CD8 CTL	2.39499	0	2.94141	0	0	2.19439	0.902018
						B	PT1	PT1-Post	Post	CD8	CD8 CTL	0	2.66923	2.66923	2.29783	3.05132	2.93943	0.965281
						B	PT1	PT1-Post	Post	CD8	CD8 CTL	0	4.09893	2.65129	2.48298	2.2805	1.16171	1.00249
						B	PT1	PT1-Post	Post	CD8	CD8 CTL	0	3.51268	3.12201	1.85988	2.84891	3.039	1.00027
						B	PT1	PT1-Post	Post	CD8	CD8 CTL	2.41963	0	2.73036	2.21848	1.1146	2.58702	1.01579
						B	PT1	PT1-Post	Post	CD8	CD8 GZMK	2.60501	0	3.08583	1.1277	1.98316	1.64425	0.929689
						B	PT1	PT1-Post	Post	CD8	CD8 CTL	0	2.7566	2.88216	0	1.65119	2.61297	0.899505
						B	PT1	PT1-Post	Post	CD8	CD8 GZMK	2.44199	4.55874	2.18289	2.18289	2.64759	0	0.903445
						B	PT1	PT1-Post	Post	CD8	CD8 CTL	0	0	2.93204	0	3.86358	2.29081	0.910993
						B	PT1	PT1-Post	Post	CD8	CD8 CTL	3.05132	1.175	2.93943	2.04309	2.50067	3.05132	1.05462
						B	PT1	PT1-Post	Post	CD8	CD8 Naive	2.87905	0	2.50129	0	0	0	0.525804
						B	PT1	PT1-Post	Post	CD8	CD8 STAT1	2.16085	2.94004	2.79466	0	1.26962	2.16085	0.954593
						B	PT1	PT1-Post	Post	CD8	CD8 CTL	0	3.61787	2.36733	2.11041	3.12478	2.57155	1.02877
						B	PT1	PT1-Post	Post	CD8	CD8 GZMK	2.58796	0	2.73132	0	0	0.705679	0.65775
						B	PT1	PT1-Post	Post	CD8	CD8 CTL	2.70364	0	2.97444	0	2.84818	1.73071	0.966334
						B	PT1	PT1-Post	Post	CD8	CD8 GZMK	2.63542	0	2.01151	0	0	0	0.653607
						B	PT1	PT1-Post	Post	CD8	CD8 CTL	0	2.88777	2.57333	1.23019	3.31929	2.11211	0.965766
						B	PT1	PT1-Post	Post	CD8	CD8 CTL	0	2.75652	2.28716	0	1.93123	1.37346	0.855432
						B	PT1	PT1-Post	Post	CD8	CD8 GZMK	3.35159	0	2.96349	0	0	1.96316	0.811943
						B	PT1	PT1-Post	Post	CD8	CD8 CTL	0	3.68892	1.82458	2.43365	2.80944	2.17479	0.965259
						B	PT1	PT1-Post	Post	CD8	CD8 Naive	0	0	0	0	0	0	0.574936
						B	PT1	PT1-Post	Post	CD8	CD8 CTL	0	2.67832	1.91864	1.91864	3.10502	1.91864	0.938335
						B	PT1	PT1-Post	Post	CD8	CD8 CTL	0	3.16696	2.44175	1.83204	2.91716	2.5834	1.03465
						B	PT1	PT1-Post	Post	CD8	CD8 GZMK	2.92722	0	2.03187	0	0	2.28623	0.897639
						B	PT1	PT1-Post	Post	CD8	CD8 CTL	0	3.78554	0	1.11529	2.42056	1.11529	0.888349
						B	PT1	PT1-Post	Post	CD8	CD8 CTL	0	4.17727	3.31638	1.69134	3.65396	2.80297	0.952084
						B	PT1	PT1-Post	Post	CD8	CD8 GZMK	3.19923	0	2.87894	0	0	0	0.703143
						B	PT1	PT1-Post	Post	CD8	CD8 CTL	0	3.78917	1.85669	2.10454	3.19502	2.6105	0.919763
						B	PT1	PT1-Post	Post	CD8	CD8 CTL	0	3.7198	2.48315	1.87018	3.13366	1.04022	0.920893
						B	PT1	PT1-Post	Post	CD8	CD8 CTL	0	3.87536	2.00639	2.25987	3.56466	2.62993	0.980243
						B	PT1	PT1-Post	Post	CD8	CD8 GZMK	2.88515	0	3.27182	0	0	2.24634	0.839447
						B	PT1	PT1-Post	Post	CD8	CD8 Naive	0	0	0	0	0	1.27443	0.538363
						B	PT1	PT1-Post	Post	CD8	CD8 CTL	0	3.23131	2.64557	0	2.13781	1.55612	0.799337
						B	PT1	PT1-Post	Post	CD8	CD8 CTL	0	3.28511	2.18733	0	2.38778	2.55467	0.961856
						B	PT1	PT1-Post	Post	CD8	CD8 CTL	2.14161	0	3.15868	2.50713	3.43568	2.50713	0.906087
						B	PT1	PT1-Post	Post	CD8	CD8 CTL	1.52543	0	2.10343	2.10343	2.73362	2.60933	1.03212
						B	PT1	PT1-Post	Post	CD8	CD8 CTL	2.42038	0	3.06806	0	1.62925	1.62925	0.852279
						B	PT1	PT1-Post	Post	CD8	CD8 CTL	0	2.90315	2.66739	0	2.7922	2.15853	0.85045
						B	PT1	PT1-Post	Post	CD8	CD8 CTL	0	3.40484	2.25776	0	3.2841	2.79795	0.962654
						B	PT1	PT1-Post	Post	CD8	CD8 GZMK	0	0	1.64324	0	0	2.23471	0.79238
						B	PT1	PT1-Post	Post	CD8	CD8 CTL	0	0	1.88575	0	3.15124	1.33385	0.802666
						B	PT1	PT1-Post	Post	CD8	CD8 CTL	2.77228	3.75309	2.87137	2.87137	2.23329	2.87137	1.00639
						B	PT1	PT1-Post	Post	CD8	CD8 Naive	2.42547	0	0.999866	0	0	0.999866	0.75613
						B	PT1	PT1-Post	Post	CD8	CD8 CTL	0	2.88995	2.76432	2.76432	2.45275	2.25089	0.971447
						B	PT1	PT1-Post	Post	CD8	CD8 CTL	0	0	3.58897	2.74037	3.46748	2.59692	1.00892
						B	PT1	PT1-Post	Post	CD8	CD8 GZMK	0	0	3.1067	1.21548	2.9945	1.74813	0.917063
						B	PT1	PT1-Post	Post	CD8	CD8 CTL	0	3.20874	1.67106	2.46763	2.77958	3.01701	1.02465
						B	PT1	PT1-Post	Post	CD8	CD8 CTL	0	4.36124	2.19746	2.66284	2.66284	3.49677	0.962265
						B	PT1	PT1-Post	Post	CD8	CD8 Naive	0	0	0	0	0	1.50276	0.459775
						B	PT1	PT1-Post	Post	CD8	CD8 CTL	0	0	3.11469	2.1779	3.47541	2.54488	1.03036
						B	PT1	PT1-Post	Post	CD8	CD8 CTL	0	2.68139	2.68139	2.89075	3.33971	2.05447	0.966422
						B	PT1	PT1-Post	Post	CD8	CD8 CTL	0	0	2.67521	2.04868	3.17706	2.92154	0.994826
						B	PT1	PT1-Post	Post	CD8	CD8 GZMK	3.08057	0	2.32547	0	1.72557	2.06985	0.927144
						B	PT1	PT1-Post	Post	CD8	CD8 STAT1	0	3.76891	2.71542	1.20951	2.34251	2.54625	0.953746
						B	PT1	PT1-Post	Post	CD8	CD8 GZMK	0	3.93305	3.65188	1.64324	1.64324	1.64324	0.827163
						B	PT1	PT1-Post	Post	CD8	CD8 CTL	0	3.04205	2.19492	2.56255	3.36479	2.56255	1.02169
						B	PT1	PT1-Post	Post	CD8	CD8 CTL	1.03305	3.33735	2.73936	0	2.84993	1.53023	0.903983
						B	PT1	PT1-Post	Post	CD8	CD8 CTL	2.50872	3.72909	2.67739	0	2.05073	1.7076	0.912258
						B	PT1	PT1-Post	Post	CD8	CD8 CTL	0	2.97806	3.48752	1.55391	3.06874	1.05256	0.995077
						B	PT1	PT1-Post	Post	CD8	CD8 GZMK	3.32109	0	2.29221	0	0	1.37766	0.864966
						B	PT1	PT1-Post	Post	CD8	CD8 CTL	0	3.11833	3.3949	0	3.00606	2.73474	0.991997
						B	PT1	PT1-Post	Post	CD8	CD8 GZMK	3.16012	0	2.77564	0	2.14294	0	0.70463
						B	PT1	PT1-Post	Post	CD8	CD8 Naive	2.50921	0	0	0	0	0	0.542859
						B	PT1	PT1-Post	Post	CD8	CD8 CTL	0	4.58626	1.61878	1.61878	2.57572	2.40851	0.989574
						B	PT1	PT1-Post	Post	CD8	CD8 Naive	0	0	0	0	0	0	0.374245
						B	PT1	PT1-Post	Post	CD8	CD8 CTL	0	2.51163	2.14593	1.06039	2.14593	2.34541	0.997332
						B	PT1	PT1-Post	Post	CD8	CD8 GZMK	2.60408	0	1.25384	0	0	1.25384	0.723667
						B	PT1	PT1-Post	Post	CD8	CD8 CTL	0	3.47621	1.50005	0	3.08609	0	0.867319
						B	PT1	PT1-Post	Post	CD8	CD8 CTL	2.64905	0	2.34047	0	3.37274	2.14111	0.943141
						B	PT1	PT1-Post	Post	CD8	CD8 STAT1	2.76791	0	3.1968	0	1.66097	1.66097	0.882987
						B	PT1	PT1-Post	Post	CD8	CD8 GZMK	3.30746	0	2.87618	0	1.22152	1.75521	0.931992
						B	PT1	PT1-Post	Post	CD8	CD8 CTL	0	3.13301	3.04205	1.60736	3.13301	3.04205	1.03026
						B	PT1	PT1-Post	Post	CD8	CD8 GZMK	2.06663	0	2.83882	0	0	1.19373	0.876268
						B	PT1	PT1-Post	Post	CD8	CD8 CTL	0	3.70011	1.97813	1.63954	3.08026	2.59961	0.97978
						B	PT1	PT1-Post	Post	CD8	CD8 GZMK	2.71536	0	0	0	0	0	0.669582
						B	PT1	PT1-Post	Post	CD8	CD8 GZMK	2.18523	0	2.65003	0	1.28948	1.28948	0.796044
						B	PT1	PT1-Post	Post	CD8	CD8 GZMK	3.25146	0	2.78987	0	2.66507	1.0681	0.852976
						B	PT1	PT1-Post	Post	CD8	CD8 GZMK	0	0	3.01947	0	0	2.01404	0.807707
						B	PT1	PT1-Post	Post	CD8	CD8 CTL	0	0	3.26171	1.12855	1.98424	2.23695	0.971935
						B	PT1	PT1-Post	Post	CD8	CD8 Naive	2.33342	4.29288	2.07755	0	0	1.73282	0.723874
						B	PT1	PT1-Post	Post	CD8	CD8 CTL	0	0	1.68972	0	2.48864	0	0.826255
						B	PT1	PT1-Post	Post	CD8	CD8 CTL	0	4.35206	2.97036	2.18921	2.82472	2.82472	1.01512
						B	PT1	PT1-Post	Post	CD8	CD8 CTL	0	2.6515	2.18663	0	3.09469	3.09469	0.91193
						B	PT1	PT1-Post	Post	CD8	CD8 CTL	0	3.09602	2.30728	2.56976	3.33723	3.09602	0.848591
						B	PT1	PT1-Post	Post	CD8	CD8 CTL	1.22695	0	2.56909	2.36492	2.36492	2.10808	1.03313
						B	PT1	PT1-Post	Post	CD8	CD8 CTL	0	4.06444	3.19512	1.28134	2.63958	1.82502	0.993837
						B	PT1	PT1-Post	Post	CD8	CD8 CTL	0	3.85643	2.62901	1.81548	3.18421	3.07159	0.924344
						B	PT1	PT1-Post	Post	CD8	CD8 Naive	0	1.36623	0	0	0	0	0.507948
						B	PT1	PT1-Post	Post	CD8	CD8 CTL	0	3.51485	2.90496	2.5265	3.76589	2.5265	1.00516
						B	PT1	PT1-Post	Post	CD8	CD8 CTL	0	4.17133	2.34013	1.89154	2.77335	2.14078	0.959032
						B	PT1	PT1-Post	Post	CD8	CD8 CTL	4.18184	0	2.3236	0	0	0	0.827596
						B	PT1	PT1-Post	Post	CD8	CD8 CTL	2.73285	0	1.63073	0	2.22086	1.63073	0.947108
						B	PT1	PT1-Post	Post	CD8	CD8 STAT1	2.34025	0	2.60356	0	0	0	0.526131
						B	PT1	PT1-Post	Post	CD8	CD8 CTL	2.99847	2.78772	2.15431	0	3.08924	1.5709	0.911664
						B	PT1	PT1-Post	Post	CD8	CD8 GZMK	3.48724	0	2.82422	0	1.70982	0	0.89604
						B	PT1	PT1-Post	Post	CD8	CD8 CTL	3.53381	0	0	0	0	0	0.675014
						B	PT1	PT1-Post	Post	CD8	CD8 GZMK	2.74241	0	3.61928	0	3.12617	0	0.850047
						B	PT1	PT1-Post	Post	CD8	CD8 GZMK	2.96041	0	2.66119	0	0	0.979893	0.73148
						B	PT1	PT1-Post	Post	CD8	CD8 GZMK	2.66953	0	2.90532	0	1.57651	1.57651	0.879285
						B	PT1	PT1-Post	Post	CD8	CD8 CTL	0	3.77445	2.72071	2.34763	3.10399	2.09131	1.04168
						B	PT1	PT1-Post	Post	CD8	CD8 STAT1	3.71666	4.39757	3.18764	1.13524	2.24577	3.27121	1.00269
						B	PT1	PT1-Post	Post	CD8	CD8 GZMK	2.92305	0	2.79717	0	0	1.6863	0.80069
						B	PT1	PT1-Post	Post	CD8	CD8 CTL	0	2.83724	2.83724	1.51969	2.93672	1.51969	0.995656
						B	PT1	PT1-Post	Post	CD8	CD8 CTL	0	0	2.57177	1.229	2.36755	2.57177	0.980983
						B	PT1	PT1-Post	Post	CD8	CD8 CTL	0	2.51059	2.74369	0	2.8426	0	0.865161
						B	PT1	PT1-Post	Post	CD8	CD8 CTL	0	0	2.83623	0	3.41535	1.84853	0.93515
						B	PT1	PT1-Post	Post	CD8	CD8 GZMK	3.28048	0	3.17929	0	2.16063	1.26944	0.835645
						B	PT1	PT1-Post	Post	CD8	CD8 CTL	0	4.02396	2.75916	2.24596	2.24596	1.65341	0.951859
						B	PT1	PT1-Post	Post	CD8	CD8 GZMK	2.77758	0	1.89537	0	0	1.56235	0.832434
						B	PT1	PT1-Post	Post	CD8	CD8 GZMK	3.38013	0	3.44685	0	0	1.62008	0.759399
						B	PT1	PT1-Post	Post	CD8	CD8 GZMK	2.4702	0	2.90798	0	0	1.67334	0.792661
						B	PT1	PT1-Post	Post	CD8	CD8 CTL	0	3.98732	2.96088	2.72425	3.51334	2.41368	0.985773
						B	PT1	PT1-Post	Post	CD8	CD8 GZMK	1.25761	0	3.35644	0	0	0	0.77355
						B	PT1	PT1-Post	Post	CD8	CD8 CTL	0.880221	3.66634	3.03303	0	3.55175	0	0.817454
						B	PT1	PT1-Post	Post	CD8	CD8 CTL	0	2.60096	2.23192	1.97939	2.60096	1.64072	1.00321
						B	PT1	PT1-Post	Post	CD8	CD8 Naive	0	0	0	0	1.03166	0	0.624864
						B	PT1	PT1-Post	Post	CD8	CD8 CTL	0	2.10914	2.10914	1.53052	3.51408	2.47331	0.905473
						B	PT1	PT1-Post	Post	CD8	CD8 Naive	0	0	0	0	0	0	0.641322
						B	PT1	PT1-Post	Post	CD8	CD8 GZMK	2.60873	0	2.92394	0	0	1.7972	0.84264
						B	PT1	PT1-Post	Post	CD8	CD8 GZMK	1.38211	1.38211	2.93915	0	0	0	0.771769
						B	PT1	PT1-Post	Post	CD8	CD8 CTL	0	3.87898	2.38598	2.55285	3.12295	2.38598	0.923951
						B	PT1	PT1-Post	Post	CD8	CD8 GZMK	3.62222	0	2.80993	0	0	0	0.810882
						B	PT1	PT1-Post	Post	CD8	CD8 CTL	0	3.01473	1.91914	1.58447	3.33709	2.36948	0.979454
						B	PT1	PT1-Post	Post	CD8	CD8 CTL	0	0	2.9218	2.9218	3.76536	3.0122	0.933436
						B	PT1	PT1-Post	Post	CD8	CD8 GZMK	2.68648	0	2.37689	0	0	1.59098	0.852738
						B	PT1	PT1-Post	Post	CD8	CD8 Naive	0	0	0	0	0	0	0.466284
						B	PT1	PT1-Post	Post	CD8	CD8 STAT1	2.8144	1.59347	2.8144	0	0	1.08532	0.759694
						B	PT1	PT1-Post	Post	CD8	CD8 STAT1	0	0	0	0	0	0	0.468114
						B	PT1	PT1-Post	Post	CD8	CD8 CTL	0	3.73519	2.91922	2.54038	3.11003	2.17358	1.01917
						B	PT1	PT1-Post	Post	CD8	CD8 Naive	2.49056	0	1.87702	0	0	1.5453	0.847028
						B	PT1	PT1-Post	Post	CD8	CD8 CTL	0	2.81845	2.27731	1.50412	2.58404	2.44239	0.906676
						B	PT1	PT1-Post	Post	CD8	CD8 CTL	0	1.00753	2.70207	2.57808	2.07384	2.91171	0.952171
						B	PT1	PT1-Post	Post	CD8	CD8 CTL	0	0	2.3218	0	3.11141	2.3218	0.895587
						B	PT1	PT1-Post	Post	CD8	CD8 GZMK	0	0	2.0395	0	2.87451	1.46865	0.775053
						B	PT1	PT1-Post	Post	CD8	CD8 CTL	0	4.31848	3.18421	1.72804	3.27575	2.53164	1.00494
						B	PT1	PT1-Post	Post	CD8	CD8 CTL	0	3.21104	2.82553	1.93891	3.60297	2.55741	0.95631
						B	PT1	PT1-Post	Post	CD8	CD8 GZMK	2.07836	0	2.33426	0	0	1.20311	0.844365
						B	PT1	PT1-Post	Post	CD8	CD8 GZMK	2.57591	0	2.84439	0	0	1.10654	0.794257
						B	PT1	PT1-Post	Post	CD8	CD8 CTL	0	4.14139	2.98339	1.55834	3.43423	3.30529	1.04006
						B	PT1	PT1-Post	Post	CD8	CD8 CTL	0	1.69933	2.81217	2.49944	2.29662	3.05004	1.03191
						B	PT1	PT1-Post	Post	CD8	CD8 GZMK	3.45949	0	2.62711	0	1.27165	1.27165	0.826736
						B	PT1	PT1-Post	Post	CD8	CD8 CTL	0	2.84344	1.95522	2.71819	1.95522	1.61813	0.975078
						B	PT1	PT1-Post	Post	CD8	CD8 STAT1	2.79325	4.50881	3.03087	0	0	2.9191	0.831726
						B	PT1	PT1-Post	Post	CD8	CD8 CTL	0	0	3.15652	0	2.13963	0	0.715167
						B	PT1	PT1-Post	Post	CD8	CD8 Naive	0	0	0	0	0	1.13196	0.592583
						B	PT1	PT1-Post	Post	CD8	CD8 CTL	0	3.81806	2.29285	1.02268	3.10761	1.5176	0.995196
						B	PT1	PT1-Post	Post	CD8	CD8 CTL	3.69098	0	2.49872	0	0	0	0.669402
						B	PT1	PT1-Post	Post	CD8	CD8 CTL	0	3.61123	2.8187	0	3.15731	1.70501	0.946429
						B	PT1	PT1-Post	Post	CD8	CD8 CTL	0	3.34972	3.34972	0.962158	2.51133	1.44331	0.975551
						B	PT1	PT1-Post	Post	CD8	CD8 GZMK	2.5565	0	1.93807	0	1.37943	0	0.787111
						B	PT1	PT1-Post	Post	CD8	CD8 CTL	0	3.20399	2.26102	2.0075	3.0123	3.20399	1.04993
						B	PT1	PT1-Post	Post	CD8	CD8 STAT1	0	0	0	0	0	1.30474	0.53853
						B	PT1	PT1-Post	Post	CD8	CD8 CTL	0	0	3.78703	0	0	2.41118	0.869996
						B	PT1	PT1-Post	Post	CD8	CD8 CTL	0	3.80247	1.1602	0	3.13139	2.48097	0.88652
						B	PT1	PT1-Post	Post	CD8	CD8 GZMK	3.06621	0	1.81076	0	0	1.26907	0.890189
						B	PT1	PT1-Post	Post	CD8	CD8 GZMK	2.02252	1.1587	2.02252	0	2.02252	0	0.857234
						B	PT1	PT1-Post	Post	CD8	CD8 Naive	1.12855	0	1.64526	0	0	0	0.622117
						B	PT1	PT1-Post	Post	CD8	CD8 CTL	0	0	3.32649	2.52597	2.79346	0	0.898166
						B	PT1	PT1-Post	Post	CD8	CD8 CTL	0	3.94591	2.77441	2.64975	2.98499	2.77441	0.931401
						B	PT1	PT1-Post	Post	CD8	CD8 CTL	0	3.6278	1.07428	1.91452	3.39848	3.1004	0.9474
						B	PT1	PT1-Post	Post	CD8	CD8 CTL	0	0	2.0178	1.67669	2.64216	2.64216	0.98663
						B	PT1	PT1-Post	Post	CD8	CD8 Naive	0	0	0	0	0	1.47746	0.576548
						B	PT1	PT1-Post	Post	CD8	CD8 CTL	0	3.66804	1.53379	1.53379	2.61922	2.7436	1.00291
						B	PT1	PT1-Post	Post	CD8	CD8 CTL	0	4.0794	2.42078	1.81276	3.51074	2.25607	0.988181
						B	PT1	PT1-Post	Post	CD8	CD8 GZMK	2.37769	0	1.77325	0	0	0	0.755845
						B	PT1	PT1-Post	Post	CD8	CD8 CTL	2.51208	3.29206	1.76746	0	1.44392	1.76746	0.893352
						B	PT1	PT1-Post	Post	CD8	CD8 CTL	2.88116	4.67862	0	0	0	1.33654	0.796945
						B	PT1	PT1-Post	Post	CD8	CD8 STAT1	1.68201	0	1.15945	0	2.02347	1.15945	0.942221
						B	PT1	PT1-Post	Post	CD8	CD8 CTL	0	0	2.16585	1.91567	3.62912	2.67508	0.971593
						B	PT1	PT1-Post	Post	CD8	CD8 CTL	0	3.95235	2.31426	0	2.95672	1.03797	0.932324
						B	PT1	PT1-Post	Post	CD8	CD8 Naive	0	0	0	0	0	0	0.510981
						B	PT1	PT1-Post	Post	CD8	CD8 CTL	2.46392	3.65397	1.85244	0	2.7301	1.85244	0.915673
						B	PT1	PT1-Post	Post	CD8	CD8 GZMK	3.26513	0	2.75305	0	0	1.64813	0.857119
						B	PT1	PT1-Post	Post	CD8	CD8 GZMK	2.94304	0	2.50417	0	2.04641	1.17763	0.785483
						B	PT1	PT1-Post	Post	CD8	CD8 GZMK	3.56365	0	2.65248	0	0	1.29139	0.80765
						B	PT1	PT1-Post	Post	CD8	CD8 Naive	0	0	0	0.877586	0	0	0.506125
						B	PT1	PT1-Post	Post	CD8	CD8 CTL	0	0	2.11073	1.86264	2.47497	1.03445	1.01712
						B	PT1	PT1-Post	Post	CD8	CD8 Naive	0	0	0	0	0	0	0.455281
						B	PT1	PT1-Post	Post	CD8	CD8 CTL	0	4.05883	2.5704	1.49265	3.15349	2.90386	1.02367
						B	PT1	PT1-Post	Post	CD8	CD8 GZMK	2.6456	0	2.02101	0	0	2.02101	0.789424
						B	PT1	PT1-Post	Post	CD8	CD8 Naive	0	1.81807	0	0	0	0	0.595849
						B	PT1	PT1-Post	Post	CD8	CD8 GZMK	2.39812	0	2.91801	0	0	0	0.737574
						B	PT1	PT1-Post	Post	CD8	CD8 CTL	0	3.76784	2.64783	1.92171	2.99353	2.27716	0.994649
						B	PT1	PT1-Post	Post	CD8	CD8 GZMK	3.02102	0	3.23437	1.23519	2.74946	2.11831	0.935408
						B	PT1	PT1-Post	Post	CD8	CD8 GZMK	3.22527	0	2.36689	0	1.22848	0	0.745206
						B	PT1	PT1-Post	Post	CD8	CD8 Naive	0	0	0	0	0	0	0.46509
						B	PT1	PT1-Post	Post	CD8	CD8 CTL	0	4.50247	2.79106	0	1.8082	3.73279	0.963808
						B	PT1	PT1-Post	Post	CD8	CD8 GZMK	3.15294	0	1.78823	0	1.24974	1.24974	0.866895
						B	PT1	PT1-Post	Post	CD8	CD8 STAT1	2.65099	2.92087	2.48268	1.45675	2.57037	2.85991	1.05528
						B	PT1	PT1-Post	Post	CD8	CD8 Naive	0	0	0	0	0	0	0.46529
						B	PT1	PT1-Post	Post	CD8	CD8 CTL	0.847298	2.97893	1.60944	0	3.16407	1.29928	0.916035
						B	PT1	PT1-Post	Post	CD8	CD8 CTL	0	3.68217	2.82406	1.01543	2.71367	2.71367	1.03201
						B	PT1	PT1-Post	Post	CD8	CD8 CTL	0	2.48057	2.48057	2.02404	3.45489	1.1599	1.00237
						B	PT1	PT1-Post	Post	CD8	CD8 CTL	0	3.5223	2.85826	0	2.38497	2.02452	0.952198
						B	PT1	PT1-Post	Post	CD8	CD8 CTL	0	4.35074	1.61506	2.57144	3.44079	1.61506	1.03052
						B	PT1	PT1-Post	Post	CD8	CD8 CTL	0	0	2.70744	0	3.58289	1.50357	0.793658
						B	PT1	PT1-Post	Post	CD8	CD8 CTL	0	4.44685	1.54067	3.0527	2.86247	3.67658	0.956001
						B	PT1	PT1-Post	Post	CD8	CD8 CTL	0	3.60251	2.81028	1.69769	3.66153	2.4976	1.03581
						B	PT1	PT1-Post	Post	CD8	CD8 Naive	0	0	0	0	0	1.02911	0.690665
						B	PT1	PT1-Post	Post	CD8	CD8 STAT1	0	0	1.24725	0	0	0	0.507183
						B	PT1	PT1-Post	Post	CD8	CD8 STAT1	2.24302	0	2.5487	0	0	2.04607	0.861827
						B	PT1	PT1-Post	Post	CD8	CD8 CTL	1.64458	0	2.60539	2.2362	3.26091	2.2362	0.976693
						B	PT1	PT1-Post	Post	CD8	CD8 GZMK	3.37499	0	2.47278	0	1.15407	1.67563	0.882093
						B	PT1	PT1-Post	Post	CD8	CD8 CTL	2.45406	0	2.65986	0	0	1.84336	0.84894
						B	PT1	PT1-Post	Post	CD8	CD8 CTL	2.14927	3.61088	3.24378	0	2.89325	0	0.902091
						B	PT1	PT1-Post	Post	CD8	CD8 GZMK	3.55326	0	2.24937	0	1.65649	0	0.733348
						B	PT1	PT1-Post	Post	CD8	CD8 Naive	2.63712	0	1.67229	0	0	1.15126	0.774534
						B	PT1	PT1-Post	Post	CD8	CD8 Naive	0	0	0	0	0	0.949546	0.590286
						B	PT1	PT1-Post	Post	CD8	CD8 Naive	0	0	0	0	0	0	0.523011
						B	PT1	PT1-Post	Post	CD8	CD8 CTL	0	0	2.44672	1.8366	2.8229	2.08363	1.00252
						B	PT1	PT1-Post	Post	CD8	CD8 CTL	0	0	3.10083	1.21116	2.34464	2.54842	0.974991
						B	PT1	PT1-Post	Post	CD8	CD8 CTL	0	3.12733	0	0	2.11275	2.57401	0.820225
						B	PT1	PT1-Post	Post	CD8	CD8 CTL	0	3.53504	3.31916	2.03592	2.4931	2.66155	1.00983
						B	PT1	PT1-Post	Post	CD8	CD8 CTL	0	4.09109	3.24883	3.55664	3.98183	4.03796	0.964979
						B	PT1	PT1-Post	Post	CD8	CD8 CTL	0	3.44681	2.50144	1.43508	3.00568	2.36085	1.02567
						B	PT1	PT1-Post	Post	CD8	CD8 GZMK	0	3.424	0.705005	1.96615	2.79471	2.21821	0.981015
						B	PT1	PT1-Post	Post	CD8	CD8 Naive	0	0	0	0	0	0	0.406491
						B	PT1	PT1-Post	Post	CD8	CD8 STAT1	2.80871	0	1.58865	0	0	0	0.637027
						B	PT1	PT1-Post	Post	CD8	CD8 CTL	0	0	1.64088	2.23211	0	1.64088	0.857523
						B	PT1	PT1-Post	Post	CD8	CD8 CTL	0	3.87589	2.54994	1.59645	3.28018	1.0878	1.03845
						B	PT1	PT1-Post	Post	CD8	CD8 CTL	0	4.13642	2.13583	1.88678	3.69353	2.76809	1.00661
						B	PT1	PT1-Post	Post	CD8	CD8 GZMK	0	2.20868	2.72008	2.40961	3.14782	2.20868	1.0439
						B	PT1	PT1-Post	Post	CD8	CD8 GZMK	2.96611	0	2.65003	0	0	1.83446	0.728243
						B	PT1	PT1-Post	Post	CD8	CD8 CTL	0	3.07066	1.76418	0	1.95245	2.81657	0.926179
						B	PT1	PT1-Post	Post	CD8	CD8 Naive	0	0	0	0	0	0	0.459057
						B	PT1	PT1-Post	Post	CD8	CD8 CTL	0	4.31902	2.49463	2.1296	2.32868	1.04833	0.971395
						B	PT1	PT1-Post	Post	CD8	CD8 CTL	0	0	1.55245	3.22683	3.22683	2.87658	1.01127
						B	PT1	PT1-Post	Post	CD8	CD8 CTL	0	0	2.19722	0	2.56495	2.19722	0.856017
						B	PT1	PT1-Post	Post	CD8	CD8 STAT1	2.92251	0	3.0493	0	0	1.25635	0.847744
						B	PT1	PT1-Post	Post	CD8	CD8 STAT1	0	0	0	0	0	0	0.472046
						B	PT1	PT1-Post	Post	CD8	CD8 CTL	0	3.5485	2.94475	1.17888	3.15731	2.50582	0.981072
						B	PT1	PT1-Post	Post	CD8	CD8 CTL	0	4.10597	1.66097	0	3.10557	2.89356	0.917633
						B	PT1	PT1-Post	Post	CD8	CD8 CTL	0	3.37629	2.34379	1.2105	2.54755	1.74227	0.894061
						B	PT1	PT1-Post	Post	CD8	CD8 CTL	0	3.68956	2.77325	1.38682	2.77325	2.5656	0.942092
						B	PT1	PT1-Post	Post	CD8	CD8 CTL	3.28605	0	2.85521	0	1.73686	1.73686	0.921109
						B	PT1	PT1-Post	Post	CD8	CD8 Naive	2.64818	0	2.64818	0	0	1.05622	0.783561
						B	PT1	PT1-Post	Post	CD8	CD8 CTL	0	3.86312	2.85945	1.86933	3.1327	2.85945	0.95155
						B	PT1	PT1-Post	Post	CD8	CD8 GZMK	1.73148	0	2.53548	0	0	0	0.668986
						B	PT1	PT1-Post	Post	CD8	CD8 GZMK	2.21321	0	2.58154	0	0	1.11062	0.855459
						B	PT1	PT1-Post	Post	CD8	CD8 Naive	0	0	0	0	0	0.981246	0.604997
						B	PT1	PT1-Post	Post	CD8	CD8 CTL	0	3.41732	2.12488	1.87624	2.63195	2.12488	1.02868
						B	PT1	PT1-Post	Post	CD8	CD8 CTL	0	0	2.77335	1.05658	2.77335	2.98393	0.915786
						B	PT1	PT1-Post	Post	CD8	CD8 STAT1	0	3.3284	2.67048	0	2.50191	2.04426	0.908349
						B	PT1	PT1-Post	Post	CD8	CD8 GZMK	1.73359	0	2.07836	0	0	1.20311	0.789192
						B	PT1	PT1-Post	Post	CD8	CD8 CTL	0	0	2.77259	0	2.77259	1.25276	0.859741
						B	PT1	PT1-Post	Post	CD8	CD8 CTL	0	3.23705	2.07796	0	1.50276	2.07796	0.837573
						B	PT1	PT1-Post	Post	CD8	CD8 CTL	0	3.15034	2.57928	1.95923	2.72254	2.41201	0.924514
						B	PT1	PT1-Post	Post	CD8	CD8 CTL	0	2.78645	2.24679	0	2.67634	2.24679	0.917671
						B	PT1	PT1-Post	Post	CD8	CD8 Naive	0	0	0	0	0	0	0.559235
						B	PT1	PT1-Post	Post	CD8	CD8 GZMK	3.75886	0	3.51418	0	1.73263	0	0.822586
						B	PT1	PT1-Post	Post	CD8	CD8 Naive	0	3.77191	3.10151	0	0	0	0.637355
						B	PT1	PT1-Post	Post	CD8	CD8 GZMK	2.29934	1.47313	2.29934	0	2.18004	1.7018	0.848184
						B	PT1	PT1-Post	Post	CD8	CD8 GZMK	1.99295	0	2.9963	0	0	1.99295	0.81999
						B	PT1	PT1-Post	Post	CD8	CD8 Naive	0	0	0	0	0	0	0.362936
						B	PT1	PT1-Post	Post	CD8	CD8 CTL	0	2.71881	2.25102	0.882208	3.27685	2.51202	1.01176
						B	PT1	PT1-Post	Post	CD8	CD8 CTL	0	4.39445	2.37547	1.58973	3.11189	2.17531	0.988765
						B	PT1	PT1-Post	Post	CD8	CD8 CTL	0	4.43354	2.18062	1.7424	2.18062	1.98532	1.03946
						B	PT1	PT1-Post	Post	CD8	CD8 CTL	0	0	2.79652	1.57834	2.67167	0	0.919903
						B	PT1	PT1-Post	Post	CD8	CD8 GZMK	3.22659	0	3.05217	0	0	0	0.683068
						B	PT1	PT1-Post	Post	CD8	CD8 GZMK	2.12672	0	3.03011	0	0	1.24198	0.742775
						B	PT1	PT1-Post	Post	CD8	CD8 CTL	0	4.35601	1.93426	2.29035	3.07806	3.31909	1.03017
						B	PT1	PT1-Post	Post	CD8	CD8 CTL	0	2.45333	2.45333	1.01927	2.45333	2.08997	0.982175
						B	PT1	PT1-Post	Post	CD8	CD8 Naive	0	0	0	0	0	0	0.472298
						B	PT1	PT1-Post	Post	CD8	CD8 CTL	0	4.15335	2.54524	1.92762	3.19837	2.54524	0.955217
						B	PT1	PT1-Post	Post	CD8	CD8 GZMK	2.85919	0	2.34166	0	0	1.20885	0.791478
						B	PT1	PT1-Post	Post	CD8	CD8 GZMK	3.47214	0	3.03775	0	0	1.89818	0.82453
						B	PT1	PT1-Post	Post	CD8	CD8 CTL	0	0	2.96646	1.04461	2.32351	2.7561	0.993871
						B	PT1	PT1-Post	Post	CD8	CD8 CTL	0	3.08633	2.15162	1.06461	2.15162	1.56849	1.00161
						B	PT1	PT1-Post	Post	CD8	CD8 CTL	0	4.35431	2.29574	2.46114	3.25844	2.72725	0.951816
						B	PT1	PT1-Post	Post	CD8	CD8 STAT1	0	0	0	0	0	0	0.401162
						B	PT1	PT1-Post	Post	CD8	CD8 CTL	0	3.68374	2.68733	0	1.71634	2.06003	0.928925
						B	PT1	PT1-Post	Post	CD8	CD8 CTL	0	3.86636	2.03877	0.982185	2.96389	2.87373	0.973233
						B	PT1	PT1-Post	Post	CD8	CD8 CTL	0	3.08178	2.43349	0	3.90252	1.49654	0.910969
						B	PT1	PT1-Post	Post	CD8	CD8 CTL	0	1.71897	2.31821	1.71897	3.0729	2.69031	1.02307
						B	PT1	PT1-Post	Post	CD8	CD8 GZMK	2.92736	0	0	0	1.08662	1.59503	0.762175
						B	PT1	PT1-Post	Post	CD8	CD8 STAT1	1.62905	3.71772	2.80798	2.02267	2.30437	2.9023	1.0543
						B	PT1	PT1-Post	Post	CD8	CD8 GZMK	3.14819	0	2.13195	0	0	1.78409	0.864235
						B	PT1	PT1-Post	Post	CD8	CD8 Naive	0	0	0	0	0	0	0.610717
						B	PT1	PT1-Post	Post	CD8	CD8 CTL	0	3.49806	2.83472	2.98045	3.64788	2.19865	1.01487
						B	PT1	PT1-Post	Post	CD8	CD8 Naive	0	0	0	0	0	0	0.482332
						B	PT1	PT1-Post	Post	CD8	CD8 CTL	0	4.1474	2.06924	2.84164	2.84164	2.69717	0.887238
						B	PT1	PT1-Post	Post	CD8	CD8 CTL	0	3.31128	2.4856	0	3.13622	2.28307	0.903866
						B	PT1	PT1-Post	Post	CD8	CD8 CTL	0	0	0	2.83171	2.68733	1.71634	0.888819
						B	PT1	PT1-Post	Post	CD8	CD8 CTL	0	4.10455	2.5288	2.90732	3.2581	3.93183	1.01165
						B	PT1	PT1-Post	Post	CD8	CD8 CTL	0	0	3.18421	2.60005	3.25535	2.83472	1.02255
						B	PT1	PT1-Post	Post	CD8	CD8 Naive	0	0	0	1.31521	0	0	0.548564
						B	PT1	PT1-Post	Post	CD8	CD8 CTL	0	4.48877	3.22998	1.95583	2.9554	3.10209	0.991147
						B	PT1	PT1-Post	Post	CD8	CD8 CTL	0	3.24508	2.29944	1.17624	3.24508	2.50232	0.963402
						B	PT1	PT1-Post	Post	CD8	CD8 CTL	0	2.94028	2.94028	2.01714	3.29832	2.94028	1.03786
						B	PT1	PT1-Post	Post	CD8	CD8 Naive	0	0	0	0	0	0	0.372093
						B	PT1	PT1-Post	Post	CD8	CD8 CTL	0	3.65928	2.70395	1.60593	2.82908	1.94215	1.03583
						B	PT1	PT1-Post	Post	CD8	CD8 STAT1	3.06787	0	2.42019	0	3.06787	1.62908	0.970958
						B	PT1	PT1-Post	Post	CD8	CD8 CTL	0	4.15161	3.06155	2.11284	2.99104	2.41416	0.995148
						B	PT1	PT1-Post	Post	CD8	CD8 CTL	0	3.05641	1.95661	1.61943	3.56747	1.10695	1.01478
						B	PT1	PT1-Post	Post	CD8	CD8 STAT1	3.65127	0	2.8115	0	0	1.41754	0.856528
						B	PT1	PT1-Post	Post	CD8	CD8 CTL	0	3.18119	2.87819	0	3.26473	1.13068	0.8936
						B	PT1	PT1-Post	Post	CD8	CD8 CTL	0	4.25573	3.13331	1.53865	2.7494	2.48282	0.910459
						B	PT1	PT1-Post	Post	CD8	CD8 STAT1	0	0	0	0	0	0	0.378312
						B	PT1	PT1-Post	Post	CD8	CD8 Naive	0	0	0	0	0	0	0.573567
						B	PT1	PT1-Post	Post	CD8	CD8 CTL	0	0	2.67181	2.46581	3.72325	2.98834	1.00711
						B	PT1	PT1-Post	Post	CD8	CD8 Naive	0	0	0	0	0	0	0.510867
						B	PT1	PT1-Post	Post	CD8	CD8 CTL	0	2.3056	2.3056	2.3056	2.10707	2.47116	0.943999
						B	PT1	PT1-Post	Post	CD8	CD8 STAT1	0	0	0	0	0	1.05683	0.51718
						B	PT1	PT1-Post	Post	CD8	CD8 CTL	3.65127	0	2.33996	0	0	1.98154	0.842068
						B	PT1	PT1-Post	Post	CD8	CD8 Naive	2.68954	0	2.68954	0	0	0	0.583748
						B	PT1	PT1-Post	Post	CD8	CD8 CTL	0	0	3.39003	1.75403	2.35666	1.22051	1.00263
						B	PT1	PT1-Post	Post	CD8	CD8 STAT1	2.35386	4.80776	2.35386	1.21833	1.75146	3.11056	0.935703
						B	PT1	PT1-Post	Post	CD8	CD8 GZMK	2.43812	0	2.74933	0	0	1.12827	0.782892
						B	PT1	PT1-Post	Post	CD8	CD8 CTL	0	2.60038	2.72459	2.09495	3.60074	2.29317	1.01563
						B	PT1	PT1-Post	Post	CD8	CD8 CTL	0	2.91683	2.53805	0	2.37141	2.53805	0.90767
						B	PT1	PT1-Post	Post	CD8	CD8 CTL	0	4.19578	2.44335	2.21655	1.92275	2.53999	0.882717
						B	PT1	PT1-Post	Post	CD8	CD8 STAT1	2.40796	0	2.61294	0	0	0	0.585457
						B	PT1	PT1-Post	Post	CD8	CD8 CTL	0	0	3.06892	2.76774	3.15205	3.54315	0.949463
						B	PT1	PT1-Post	Post	CD8	CD8 GZMK	1.71897	0	2.52147	0	0	2.06282	0.828905
						B	PT1	PT1-Post	Post	CD8	CD8 CTL	2.21194	3.82283	2.41294	1.62269	3.06028	3.06028	1.00711
						B	PT1	PT1-Post	Post	CD8	CD8 GZMK	4.06029	0	2.15162	0	0	2.15162	0.715633
						B	PT1	PT1-Post	Post	CD8	CD8 CTL	1.68023	3.45213	0	1.68023	3.30325	1.68023	0.795024
						B	PT1	PT1-Post	Post	CD8	CD8 CTL	0	4.2689	3.07019	0	0	0	0.757656
						B	PT1	PT1-Post	Post	CD8	CD8 CTL	0	3.3477	2.48282	1.03998	2.86005	2.11826	0.883585
						B	PT1	PT1-Post	Post	CD8	CD8 CTL	1.14809	2.36881	2.90237	0	3.01403	2.26266	0.933531
						B	PT1	PT1-Post	Post	CD8	CD8 CTL	0	0	2.56624	0	3.04586	1.09955	0.878731
						B	PT1	PT1-Post	Post	CD8	CD8 STAT1	0	0	0	0	0	0	0.463536
						B	PT1	PT1-Post	Post	CD8	CD8 Naive	0	0	0	0	0	1.30025	0.665852
						B	PT1	PT1-Post	Post	CD8	CD8 GZMK	3.44127	0	3.44127	0	1.79804	1.79804	0.794351
						B	PT1	PT1-Post	Post	CD8	CD8 CTL	2.81287	3.25003	2.81287	1.2836	2.7313	2.31586	1.05367
						B	PT1	PT1-Post	Post	CD8	CD8 CTL	1.06648	0	2.35381	0	1.9044	1.57075	0.968241
						B	PT1	PT1-Post	Post	CD8	CD8 STAT1	0	0	0	0.82594	0	1.27202	0.56665
						B	PT1	PT1-Post	Post	CD8	CD8 CTL	0	4.80165	2.82631	1.4295	3.74469	2.61787	0.876714
						B	PT1	PT1-Post	Post	CD8	CD8 CTL	0	3.26873	1.80099	1.47486	2.40796	2.24347	0.996074
						B	PT1	PT1-Post	Post	CD8	CD8 GZMK	1.93261	3.41896	0.907002	0	0	1.69206	0.735707
						B	PT1	PT1-Post	Post	CD8	CD8 GZMK	3.22441	0	2.92076	0	0	0	0.728074
						B	PT1	PT1-Post	Post	CD8	CD8 CTL	0	4.04804	2.83799	2.20174	2.66731	2.66731	1.01125
						B	PT1	PT1-Post	Post	CD8	CD8 GZMK	2.51874	0	2.06023	0	0	2.31553	0.837036
						B	PT1	PT1-Post	Post	CD8	CD8 CTL	0	3.43714	2.40086	2.14294	3.43714	1.79447	1.00663
						B	PT1	PT1-Post	Post	CD8	CD8 GZMK	1.3546	0	1.90961	1.90961	3.17813	0	0.879291
						B	PT1	PT1-Post	Post	CD8	CD8 CTL	0	2.55067	1.59707	0	2.81865	1.59707	0.963522
						B	PT1	PT1-Post	Post	CD8	CD8 STAT1	0	0	0	0	0	0	0.547259
						B	PT1	PT1-Post	Post	CD8	CD8 Naive	3.17099	0	1.01387	0	0	1.83557	0.624512
						B	PT1	PT1-Post	Post	CD8	CD8 CTL	0	0	2.95967	1.53865	2.62497	2.31706	1.01027
						B	PT1	PT1-Post	Post	CD8	CD8 CTL	1.47226	0	2.04358	0	0	1.47226	0.838049
						B	PT1	PT1-Post	Post	CD8	CD8 STAT1	2.04465	3.15366	3.54479	1.70189	0	1.17624	0.930674
						B	PT1	PT1-Post	Post	CD8	CD8 CTL	0	3.29092	3.01557	1.14919	2.77816	2.46625	0.938342
						B	PT1	PT1-Post	Post	CD8	CD8 STAT1	3.10781	0	3.43143	0	0	1.66287	0.882383
						B	PT1	PT1-Post	Post	CD8	CD8 Naive	3.00812	0	3.22134	0	0	0	0.734648
						B	PT1	PT1-Post	Post	CD8	CD8 STAT1	0	0	2.40685	1.95436	2.95377	0	0.918334
						B	PT1	PT1-Post	Post	CD8	CD8 Naive	0	0	0	0	0	0	0.367546
						B	PT1	PT1-Post	Post	CD8	CD8 CTL	2.93352	0	2.49494	0	0	1.69532	0.789698
						B	PT1	PT1-Post	Post	CD8	CD8 CTL	0	2.77132	2.62754	1.14421	3.28389	2.00416	1.00073
						B	PT1	PT1-Post	Post	CD8	CD8 GZMK	2.99711	0	2.75996	0	0	0	0.79236
						B	PT1	PT1-Post	Post	CD8	CD8 GZMK	0	4.44589	2.49229	1.69296	3.04262	2.03514	1.03361
						B	PT1	PT1-Post	Post	CD8	CD8 GZMK	2.69846	0	2.32609	1.19679	2.96917	1.19679	0.860733
						B	PT1	PT1-Post	Post	CD8	CD8 CTL	1.82175	0	3.61843	1.82175	1.27853	0	0.982082
						B	PT1	PT1-Post	Post	CD8	CD8 GZMK	3.31255	0	3.21123	0	1.29349	2.44945	0.953935
						B	PT1	PT1-Post	Post	CD8	CD8 CTL	0	3.01032	3.01032	1.91518	3.10114	1.91518	0.895953
						B	PT1	PT1-Post	Post	CD8	CD8 CTL	0	3.34589	1.99058	1.99058	2.88216	3.41747	1.01272
						B	PT1	PT1-Post	Post	CD8	CD8 CTL	0	3.9307	2.67042	2.16142	3.45738	2.67042	0.953323
						B	PT1	PT1-Post	Post	CD8	CD8 CTL	0	2.47298	2.84993	0	2.61501	1.53023	0.923211
						B	PT1	PT1-Post	Post	CD8	CD8 CTL	0	2.63252	2.26237	1.66826	3.28906	2.46448	0.9044
						B	PT1	PT1-Post	Post	CD8	CD8 Naive	0	0	0	0	0	0	0.387588
						B	PT1	PT1-Post	Post	CD8	CD8 CTL	0	2.22933	2.74173	0	0	1.63837	0.759118
						B	PT1	PT1-Post	Post	CD8	CD8 CTL	0.989346	1.8031	2.41026	0	2.24574	1.47681	0.93367
						B	PT1	PT1-Post	Post	CD8	CD8 GZMK	3.38626	1.90375	2.72638	0	0	2.51947	0.81497
						B	PT1	PT1-Post	Post	CD8	CD8 Naive	0	0	0	0	0	0	0.389172
						B	PT1	PT1-Post	Post	CD8	CD8 GZMK	3.22157	0	3.33491	0	2.56754	1.94831	0.933655
						B	PT1	PT1-Post	Post	CD8	CD8 Naive	0	0	0	0	0	0	0.462351
						B	PT1	PT1-Post	Post	CD8	CD8 Naive	0	0	0	0	0	0	0.491649
						B	PT1	PT1-Post	Post	CD8	CD8 CTL	0	3.81088	2.63885	2.8092	3.38756	2.17456	0.965065
						B	PT1	PT1-Post	Post	CD8	CD8 CTL	0	3.44648	2.83842	3.02839	3.6517	2.83842	0.935821
						B	PT1	PT1-Post	Post	CD8	CD8 GZMK	1.99863	0	2.45372	1.13985	2.89095	1.13985	0.97703
						B	PT1	PT1-Post	Post	CD8	CD8 CTL	0	3.89182	0	2.83321	0	0	0.609424
						B	PT1	PT1-Post	Post	CD8	CD8 CTL	0	1.12153	1.63687	2.22766	3.46708	3.16821	1.02272
						B	PT1	PT1-Post	Post	CD8	CD8 CTL	1.49896	0	3.04419	2.1774	3.41953	2.43634	1.03312
						B	PT1	PT1-Post	Post	CD8	CD8 CTL	0	2.71046	3.05751	1.73673	2.98138	2.33771	0.999435
						B	PT1	PT1-Post	Post	CD8	CD8 GZMK	3.4142	0	3.4142	0	0	1.45064	0.748124
						B	PT1	PT1-Post	Post	CD8	CD8 CTL	3.4641	0	3.68097	0	3.01271	2.53413	0.897184
						B	PT1	PT1-Post	Post	CD8	CD8 STAT1	2.45844	0	1.30064	0	0	0	0.665612
						B	PT1	PT1-Post	Post	CD8	CD8 CTL	0	0	3.3485	1.19038	2.96045	2.06242	0.996895
						B	PT1	PT1-Post	Post	CD8	CD8 CTL	0	4.62216	3.85355	2.60927	4.15804	3.65758	0.838089
						B	PT1	PT1-Post	Post	CD8	CD8 CTL	0	3.90082	3.35626	2.96808	4.18343	3.85304	1.05514
						B	PT1	PT1-Post	Post	CD8	CD8 CTL	0	3.27508	2.24937	0.9919	3.06134	2.97858	1.01024
						B	PT1	PT1-Post	Post	CD8	CD8 CTL	0	4.23939	2.22859	1.12222	2.5975	2.22859	1.00386
						B	PT1	PT1-Post	Post	CD8	CD8 CTL	0	0	3.02941	2.18313	2.92941	2.38348	1.01231
						B	PT1	PT1-Post	Post	CD8	CD8 CTL	0	1.93527	2.66259	2.85049	3.20695	2.55349	1.04479
						B	PT1	PT1-Post	Post	CD8	CD8 STAT1	0	2.66104	2.39638	0	2.53744	0.979789	0.850593
						B	PT1	PT1-Post	Post	CD8	CD8 CTL	0	3.9889	2.32401	1.19518	3.17978	2.06844	0.878482
						B	PT1	PT1-Post	Post	CD8	CD8 GZMK	3.39064	0	2.80007	0	3.52924	1.68882	0.870245
						B	PT1	PT1-Post	Post	CD8	CD8 CTL	0	0	2.80432	2.42868	1.82002	2.80432	1.01857
						B	PT1	PT1-Post	Post	CD8	CD8 STAT1	1.82154	4.56426	2.57183	0	0	1.82154	0.895109
						B	PT1	PT1-Post	Post	CD8	CD8 CTL	1.51871	0	2.93554	2.09589	3.38543	1.51871	1.02064
						B	PT1	PT1-Post	Post	CD8	CD8 CTL	0	1.04797	2.49412	0	0	1.88031	0.878056
						B	PT1	PT1-Post	Post	CD8	CD8 CTL	0	0	2.0961	2.0961	2.35256	3.21009	1.00051
						B	PT1	PT1-Post	Post	CD8	CD8 CTL	0	3.71654	2.62749	2.36361	2.36361	2.62749	1.01706
						B	PT1	PT1-Post	Post	CD8	CD8 GZMK	3.1133	0	3.1133	0	0	1.22034	0.859179
						B	PT1	PT1-Post	Post	CD8	CD8 CTL	0	2.5212	2.64464	2.38035	2.64464	2.5212	1.00963
						B	PT1	PT1-Post	Post	CD8	CD8 CTL	1.03177	3.83191	2.10707	1.03177	1.85912	2.3056	0.975556
						B	PT1	PT1-Post	Post	CD8	CD8 CTL	0	3.64864	2.2177	2.2177	2.71028	2.6293	1.04513
						B	PT1	PT1-Post	Post	CD8	CD8 CTL	0	0	2.90919	0	2.72056	3.06782	0.940673
						B	PT1	PT1-Post	Post	CD8	CD8 CTL	3.08344	0	2.95643	0	1.28209	2.17617	0.892998
						B	PT1	PT1-Post	Post	CD8	CD8 CTL	0	0	2.71876	0	3.14646	1.95575	0.926893
						B	PT1	PT1-Post	Post	CD8	CD8 CTL	0	3.84166	3.12305	1.15422	3.02257	2.78506	0.990079
						B	PT1	PT1-Post	Post	CD8	CD8 STAT1	0	0	2.06824	2.26577	3.46882	2.99597	1.02372
						B	PT1	PT1-Post	Post	CD8	CD8 CTL	0	3.49248	2.89015	1.99789	3.55512	1.65804	1.00388
						B	PT1	PT1-Post	Post	CD8	CD8 Naive	0	0	0	0	0	0	0.559424
						B	PT1	PT1-Post	Post	CD8	CD8 Naive	0	0	0	0	0	0	0.56071
						B	PT1	PT1-Post	Post	CD8	CD8 GZMK	2.11254	0	2.11254	0	0	0	0.807029
						B	PT1	PT1-Post	Post	CD8	CD8 Naive	0	0	0	0	0	0	0.392571
						B	PT1	PT1-Post	Post	CD8	CD8 GZMK	2.82596	0	2.82596	0	0	2.19038	0.807492
						B	PT1	PT1-Post	Post	CD8	CD8 CTL	0	4.31502	2.80578	2.53805	3.26776	2.37141	0.965778
						B	PT1	PT1-Post	Post	CD8	CD8 GZMK	2.11601	0	3.52166	0	0	0	0.640625
						B	PT1	PT1-Post	Post	CD8	CD8 CTL	2.89604	0	3.23601	0	0	1.77264	0.892406
						B	PT1	PT1-Post	Post	CD8	CD8 GZMK	2.03015	0	3.22906	0	0	1.16473	0.853354
						B	PT1	PT1-Post	Post	CD8	CD8 CTL	0	2.34285	2.6515	2.34285	3.16066	1.89409	1.04828
						B	PT1	PT1-Post	Post	CD8	CD8 CTL	0	3.99236	2.39532	0	2.65996	1.46416	0.938206
						B	PT1	PT1-Post	Post	CD8	CD8 CTL	0	0	3.20965	2.31673	3.04991	3.28087	0.994569
						B	PT1	PT1-Post	Post	CD8	CD8 GZMK	2.17341	0	2.37353	0	0	1.0808	0.847395
						B	PT1	PT1-Post	Post	CD8	CD8 CTL	0	0	2.30796	1.18279	2.95009	2.51101	0.990959
						B	PT1	PT1-Post	Post	CD8	CD8 Naive	2.6231	0	2.48097	0	0	1.53708	0.774559
						B	PT1	PT1-Post	Post	CD8	CD8 CTL	0	4.08896	2.50831	2.30531	2.50831	3.48418	0.996162
						B	PT1	PT1-Post	Post	CD8	CD8 CTL	0	0	2.88594	1.05781	3.23635	1.05781	0.919266
						B	PT1	PT1-Post	Post	CD8	CD8 CTL	0	3.16215	3.10043	0	2.96423	0.881214	0.954006
						B	PT1	PT1-Post	Post	CD8	CD8 GZMK	2.94661	0	3.07355	0	0	1.27461	0.896613
						B	PT1	PT1-Post	Post	CD8	CD8 CTL	0	3.23258	2.40011	2.40011	2.97638	2.26096	1.0263
						B	PT1	PT1-Post	Post	CD8	CD8 CTL	0	3.32188	3.09051	2.35519	2.99974	2.66418	0.969708
						B	PT1	PT1-Post	Post	CD8	CD8 CTL	1.09648	0	2.19439	1.09648	3.36421	1.94317	0.998749
						B	PT1	PT1-Post	Post	CD8	CD8 CTL	0	3.89811	2.67598	2.36667	3.72761	3.10261	0.955618
						B	PT1	PT1-Post	Post	CD8	CD8 CTL	0	0	1.90765	1.90765	3.48292	2.90206	0.995031
						B	PT1	PT1-Post	Post	CD8	CD8 CTL	0	2.82638	2.59185	1.51068	2.9258	1.83971	0.976283
						B	PT1	PT1-Post	Post	CD8	CD8 CTL	0	0	3.02079	1.23501	3.02079	1.77102	1.02706
						B	PT1	PT1-Post	Post	CD8	CD8 CTL	0	4.11577	2.68212	1.92212	3.26907	2.17254	1.0329
						B	PT1	PT1-Post	Post	CD8	CD8 Naive	0	0	0	0	0	0	0.603005
						B	PT1	PT1-Post	Post	CD8	CD8 CTL	0	3.72377	3.30591	1.10559	3.1455	2.20652	1.01823
						B	PT1	PT1-Post	Post	CD8	CD8 GZMK	3.36082	0	2.15006	0	0	0	0.749183
						B	PT1	PT1-Post	Post	CD8	CD8 GZMK	2.88888	0	3.16255	0	0	0	0.836926
						B	PT1	PT1-Post	Post	CD8	CD8 Naive	1.18248	0	1.18248	0	0	1.70926	0.789607
						B	PT1	PT1-Post	Post	CD8	CD8 Naive	0	0	0	0	0	0	0.544931
						B	PT1	PT1-Post	Post	CD8	CD8 STAT1	2.32776	0	2.32776	0	0	0	0.806596
						B	PT1	PT1-Post	Post	CD8	CD8 GZMK	2.64966	3.70001	3.38405	0	2.48138	0	0.750682
						B	PT1	PT1-Post	Post	CD8	CD8 CTL	0	2.51246	1.71093	0	2.9516	0	0.816059
						B	PT1	PT1-Post	Post	CD8	CD8 GZMK	3.03275	2.65109	2.48278	0	0	2.02614	0.816753
						B	PT1	PT1-Post	Post	CD8	CD8 Naive	3.22342	1.76177	3.12247	0	0	0	0.807199
						B	PT1	PT1-Post	Post	CD8	CD8 CTL	3.57577	0	1.91501	0	0	0	0.728909
						B	PT1	PT1-Post	Post	CD8	CD8 CTL	0	3.00642	2.68954	0	2.68954	1.32042	0.919519
						B	PT1	PT1-Post	Post	CD8	CD8 CTL	2.92242	0	2.79655	0	0	0	0.793727
						B	PT1	PT1-Post	Post	CD8	CD8 STAT1	3.26204	3.68374	2.06003	0	0	1.71634	0.802679
						B	PT1	PT1-Post	Post	CD8	CD8 CTL	0	0	1.68273	1.16005	1.68273	2.91889	0.951275
						B	PT1	PT1-Post	Post	CD8	CD8 CTL	0	1.61216	2.56809	0	1.94883	1.61216	0.915593
						B	PT1	PT1-Post	Post	CD8	CD8 CTL	2.46869	2.46869	2.73497	2.94505	3.26638	2.1047	0.907579
						B	PT1	PT1-Post	Post	CD8	CD8 GZMK	3.03946	0	2.22884	0	0	0.977508	0.85951
						B	PT1	PT1-Post	Post	CD8	CD8 Naive	0	0	0	0	0	1.58927	0.553145
						B	PT1	PT1-Post	Post	CD8	CD8 CTL	0	0	3.21581	2.35796	4.06759	3.21581	0.923919
						B	PT1	PT1-Post	Post	CD8	CD8 CTL	0	3.68249	2.63298	2.12586	3.28953	1.54544	0.998603
						B	PT1	PT1-Post	Post	CD8	CD8 CTL	0	3.86255	2.29847	2.46392	2.94011	2.84061	0.959536
						B	PT1	PT1-Post	Post	CD8	CD8 CTL	0	0	2.61826	1.1374	2.61826	2.24861	0.93003
						B	PT1	PT1-Post	Post	CD8	CD8 CTL	1.68756	2.79862	2.28366	2.28366	3.46084	2.48621	1.05007
						B	PT1	PT1-Post	Post	CD8	CD8 Naive	0	0	0	0	0	1.35332	0.653904
						B	PT1	PT1-Post	Post	CD8	CD8 CTL	0	4.03937	1.91272	2.16278	3.00757	2.67185	1.00772
						B	PT1	PT1-Post	Post	CD8	CD8 STAT1	0	0	0	0	0	0	0.474036
						B	PT1	PT1-Post	Post	CD8	CD8 STAT1	0	0	0	0	0	0	0.472298
						B	PT1	PT1-Post	Post	CD8	CD8 CTL	0	3.41834	1.18499	3.06507	3.67886	2.51392	0.981249
						B	PT1	PT1-Post	Post	CD8	CD8 Naive	0	0	0	0	0	0	0.55246
						B	PT1	PT1-Post	Post	CD8	CD8 CTL	0	1.01814	2.28647	0	2.59348	1.51206	0.97351
						B	PT1	PT1-Post	Post	CD8	CD8 CTL	2.67113	0	2.90696	0	1.07238	2.36196	0.866532
						B	PT1	PT1-Post	Post	CD8	CD8 STAT1	0	0	0	0	0	0	0.456271
						B	PT1	PT1-Post	Post	CD8	CD8 CTL	0	3.40169	2.40623	1.7994	2.40623	1.56539	1.00734
						B	PT1	PT1-Post	Post	CD8	CD8 GZMK	2.40282	0	2.40282	0	1.10223	0	0.768769
						B	PT1	PT1-Post	Post	CD8	CD8 CTL	0	0	0	0	3.50028	1.19229	0.8228
						B	PT1	PT1-Post	Post	CD8	CD8 CTL	0	2.84565	2.63692	0.963659	3.29362	1.7688	0.888199
						B	PT1	PT1-Post	Post	CD8	CD8 GZMK	3.39592	1.11847	1.63322	0	0	1.63322	0.867737
						B	PT1	PT1-Post	Post	CD8	CD8 STAT1	0	0	0	0	0	0	0.456076
						B	PT1	PT1-Post	Post	CD8	CD8 GZMK	2.6083	0	2.98891	0	0	1.13011	0.870429
						B	PT1	PT1-Post	Post	CD8	CD8 CTL	0	2.54452	1.59176	2.17756	2.92346	2.54452	1.0119
						B	PT1	PT1-Post	Post	CD8	CD8 CTL	0	3.19275	1.08054	1.58772	2.91866	2.68266	0.982289
						B	PT1	PT1-Post	Post	CD8	CD8 Naive	0	0	0	0	0	0	0.469557
						B	PT1	PT1-Post	Post	CD8	CD8 CTL	0	3.05006	3.30144	0	3.14106	1.10249	0.900714
						B	PT1	PT1-Post	Post	CD8	CD8 CTL	0	3.53214	2.7925	0	3.06475	2.7925	0.804316
						B	PT1	PT1-Post	Post	CD8	CD8 CTL	0	4.02521	1.48998	0	3.28757	2.26099	0.951409
						B	PT1	PT1-Post	Post	CD8	CD8 CTL	0	0	2.97312	0	2.70234	2.32985	0.922779
						B	PT1	PT1-Post	Post	CD8	CD8 CTL	0	2.85648	3.06806	0	3.39116	0	0.809687
						B	PT1	PT1-Post	Post	CD8	CD8 GZMK	1.3455	0	3.03883	0	0	0	0.724326
						B	PT1	PT1-Post	Post	CD8	CD8 CTL	0	0	1.93417	2.38544	3.20572	1.93417	0.904104
						B	PT1	PT1-Post	Post	CD8	CD8 GZMK	2.85852	0	2.34102	0	0	2.08491	0.892365
						B	PT1	PT1-Post	Post	CD8	CD8 Naive	0	0	0	0	0	0	0.388817
						B	PT1	PT1-Post	Post	CD8	CD8 GZMK	2.64509	0	2.2168	0	3.46811	2.02054	0.953598
						B	PT1	PT1-Post	Post	CD8	CD8 STAT1	2.64853	0	2.64853	0	0	1.05646	0.763354
						B	PT1	PT1-Post	Post	CD8	CD8 CTL	1.99881	3.10313	1.14	1.99881	3.27794	3.27794	1.00593
						B	PT1	PT1-Post	Post	CD8	CD8 CTL	0	3.46598	2.94905	0	3.07601	1.27647	0.736546
						B	PT1	PT1-Post	Post	CD8	CD8 GZMK	2.82721	0	2.31102	0	1.71242	0	0.789982
						B	PT1	PT1-Post	Post	CD8	CD8 CTL	0	2.62094	2.79106	2.93641	3.06329	3.45305	1.05104
						B	PT1	PT1-Post	Post	CD8	CD8 GZMK	2.58004	0	3.31157	0	0	1.10953	0.820729
						B	PT1	PT1-Post	Post	CD8	CD8 GZMK	2.36035	0	2.10364	0	0	1.22338	0.844438
						B	PT1	PT1-Post	Post	CD8	CD8 CTL	0	2.61983	2.88914	2.25013	3.49145	3.19231	1.01003
						B	PT1	PT1-Post	Post	CD8	CD8 STAT1	1.20753	0	1.73879	0	0	0	0.71743
						B	PT1	PT1-Post	Post	CD8	CD8 CTL	0	3.63317	2.12423	1.54399	3.41661	2.75576	0.869829
						B	PT1	PT1-Post	Post	CD8	CD8 GZMK	3.20213	0	3.20213	0	0	1.21149	0.795427
						B	PT1	PT1-Post	Post	CD8	CD8 CTL	0	2.6776	3.33578	0	2.8484	1.85943	0.784571
						B	PT1	PT1-Post	Post	CD8	CD8 CTL	0	4.0462	2.85565	1.20622	2.85565	0	0.9203
						B	PT1	PT1-Post	Post	CD8	CD8 GZMK	1.81915	0	2.80335	0	1.27629	0	0.649508
						B	PT1	PT1-Post	Post	CD8	CD8 CTL	1.4417	0	3.01393	0	2.84138	2.84138	0.98464
						B	PT1	PT1-Post	Post	CD8	CD8 CTL	0	0	2.48475	1.87165	3.00799	3.00799	0.926113
						B	PT1	PT1-Post	Post	CD8	CD8 CTL	0	2.6023	2.23322	0	3.08304	1.64189	0.955539
						B	PT1	PT1-Post	Post	CD8	CD8 GZMK	3.17592	0	2.52368	0	0	0	0.761536
						B	PT1	PT1-Post	Post	CD8	CD8 CTL	0	2.95018	2.47365	0	3.51443	2.47365	0.943742
						B	PT1	PT1-Post	Post	CD8	CD8 CTL	0	0	2.71668	1.10478	2.71668	2.20544	0.97958
						B	PT1	PT1-Post	Post	CD8	CD8 CTL	0	0	2.95665	1.61976	3.67612	2.57685	1.0053
						B	PT1	PT1-Post	Post	CD8	CD8 STAT1	0	3.93332	2.47537	2.27304	3.84421	2.91332	0.934734
						B	PT1	PT1-Post	Post	CD8	CD8 CTL	0	3.57308	1.49573	1.49573	3.29471	2.07005	0.976675
						B	PT1	PT1-Post	Post	CD8	CD8 CTL	0	3.4953	1.84478	2.29029	2.72159	2.59741	0.994319
						B	PT1	PT1-Post	Post	CD8	CD8 CTL	0	3.33083	3.11658	2.207	3.65703	0	0.973542
						B	PT1	PT1-Post	Post	CD8	CD8 CTL	0	0	3.16643	1.97367	2.226	2.226	1.00059
						B	PT1	PT1-Post	Post	CD8	CD8 CTL	0	0	1.87609	0	1.87609	1.87609	0.817306
						B	PT1	PT1-Post	Post	CD8	CD8 CTL	0	2.471	2.78303	1.67404	3.21227	2.63913	1.01993
						B	PT1	PT1-Post	Post	CD8	CD8 GZMK	3.72294	0	3.24572	0	0	1.70244	0.791896
						B	PT1	PT1-Post	Post	CD8	CD8 CTL	0	3.80193	2.68673	0	0	0	0.861728
						B	PT1	PT1-Post	Post	CD8	CD8 Naive	0	0	0	0	0	0.84959	0.421616
						B	PT1	PT1-Post	Post	CD8	CD8 CTL	0	4.09157	3.02584	2.45934	3.1854	2.72542	0.947063
						B	PT1	PT1-Post	Post	CD8	CD8 STAT1	0	3.90127	1.61716	0	1.95418	1.95418	0.95651
						B	PT1	PT1-Post	Post	CD8	CD8 Naive	2.52368	1.3529	2.52368	0	0	0	0.611826
						B	PT1	PT1-Post	Post	CD8	CD8 CTL	0	3.55702	2.892	2.1481	2.65641	2.78113	1.00591
						B	PT1	PT1-Post	Post	CD8	CD8 CTL	0	4.16192	2.27383	2.47617	3.69447	3.21769	0.862366
						B	PT1	PT1-Post	Post	CD8	CD8 CTL	0	3.03035	2.38437	2.81921	3.35292	2.93034	1.0477
						B	PT1	PT1-Post	Post	CD8	CD8 STAT1	3.52675	0	3.09142	0	0	1.94625	0.802126
						B	PT1	PT1-Post	Post	CD8	CD8 STAT1	0.890001	0	2.52421	0	2.7312	2.63305	0.918402
						B	PT1	PT1-Post	Post	CD8	CD8 CTL	0	2.29035	2.5524	0.908149	2.42993	2.93155	0.980354
						B	PT1	PT1-Post	Post	CD8	CD8 Naive	0	0	0.924713	0	0	0	0.586731
						B	PT1	PT1-Post	Post	CD8	CD8 GZMK	1.8631	3.51637	1.8631	0	2.30984	1.0348	0.884365
						B	PT1	PT1-Post	Post	CD8	CD8 CTL	0	0	1.74852	2.09422	2.09422	2.09422	0.957389
						B	PT1	PT1-Post	Post	CD8	CD8 GZMK	2.5399	0	2.3988	0	0	0	0.745697
						B	PT1	PT1-Post	Post	CD8	CD8 GZMK	2.8334	3.29603	2.56513	0	2.56513	0	0.751105
						B	PT1	PT1-Post	Post	CD8	CD8 CTL	0	0	2.32923	2.5327	2.84622	3.43809	1.01969
						B	PT1	PT1-Post	Post	CD8	CD8 CTL	1.16717	0	1.69116	2.03322	2.65867	2.03322	0.945513
						B	PT1	PT1-Post	Post	CD8	CD8 CTL	0	0.956596	0.956596	2.6263	3.39621	3.15442	1.03803
						B	PT1	PT1-Post	Post	CD8	CD8 Naive	0	0	0	0	0	0.991473	0.4516
						B	PT1	PT1-Post	Post	CD8	CD8 GZMK	1.44723	1.15296	1.44723	0	1.15296	1.44723	0.91076
						B	PT1	PT1-Post	Post	CD8	CD8 CTL	0	2.16928	2.63332	1.27647	3.07601	2.16928	0.949305
						B	PT1	PT1-Post	Post	CD8	CD8 CTL	0	0	3.00739	2.9075	2.67167	3.00739	1.03257
						B	PT1	PT1-Post	Post	CD8	CD8 STAT1	3.11694	0	1.9293	0	0	1.08571	0.777765
						B	PT1	PT1-Post	Post	CD8	CD8 CTL	0	2.65668	2.755	2.42522	3.13903	2.42522	1.05024
						B	PT1	PT1-Post	Post	CD8	CD8 CTL	3.07355	2.86191	2.86191	0	0	2.22434	0.658997
						B	PT1	PT1-Post	Post	CD8	CD8 CTL	0	0	2.24842	1.13725	3.09928	1.99532	0.996678
						B	PT1	PT1-Post	Post	CD8	CD8 Naive	0	0	0	0	0	0	0.518024
						B	PT1	PT1-Post	Post	CD8	CD8 CTL	0	3.6278	2.61591	2.24634	3.27182	2.88515	0.99419
						B	PT1	PT1-Post	Post	CD8	CD8 Naive	0	0	0	0	0	0	0.480801
						B	PT1	PT1-Post	Post	CD8	CD8 CTL	0	0	1.61603	2.20455	1.95297	2.71574	0.953134
						B	PT1	PT1-Post	Post	CD8	CD8 CTL	0	3.27292	2.43834	0	2.94028	2.94028	0.947619
						B	PT1	PT1-Post	Post	CD8	CD8 Naive	0	0	0	0	0	0.842602	0.623672
						B	PT1	PT1-Post	Post	CD8	CD8 CTL	0	3.57557	3.15541	1.96378	3.15541	2.41684	1.00177
						B	PT1	PT1-Post	Post	CD8	CD8 GZMK	3.30136	0	2.78833	0	0	1.15661	0.785677
						B	PT1	PT1-Post	Post	CD8	CD8 CTL	0	3.33057	3.11633	1.85487	2.98911	1.85487	0.974968
						B	PT1	PT1-Post	Post	CD8	CD8 CTL	0	0	3.03883	1.60466	3.49071	1.94078	1.00365
						B	PT1	PT1-Post	Post	CD8	CD8 GZMK	3.18326	0	2.0291	0	2.86323	2.38975	0.737982
						B	PT1	PT1-Post	Post	CD8	CD8 CTL	0	3.41483	2.75404	0	2.01968	1.77528	0.973114
						B	PT1	PT1-Post	Post	CD8	CD8 CTL	0	0	2.64753	2.52406	3.24252	2.64753	0.995304
						B	PT1	PT1-Post	Post	CD8	CD8 GZMK	3.41104	0	2.37636	0	0	1.77203	0.799588
						B	PT1	PT1-Post	Post	CD8	CD8 CTL	1.04022	0	2.6253	1.04022	3.13366	2.31739	1.03466
						B	PT1	PT1-Post	Post	CD8	CD8 Naive	0	0	0	0	0	0	0.387327
						B	PT1	PT1-Post	Post	CD8	CD8 CTL	2.22729	3.74653	2.59616	0	3.39991	0	0.754482
						B	PT1	PT1-Post	Post	CD8	CD8 CTL	0	0	2.70256	2.0743	3.36162	1.4995	0.94507
						B	PT1	PT1-Post	Post	CD8	CD8 CTL	0	3.119	2.9281	0	2.81699	1.08715	0.939279
						B	PT1	PT1-Post	Post	CD8	CD8 CTL	0	3.92472	2.30511	1.1806	2.67676	2.05014	1.02971
						B	PT1	PT1-Post	Post	CD8	CD8 CTL	0	4.21838	2.41054	1.95783	2.72103	2.41054	0.988916
						B	PT1	PT1-Post	Post	CD8	CD8 CTL	0	0	1.71784	1.71784	2.31698	2.68903	0.975676
						B	PT1	PT1-Post	Post	CD8	CD8 Naive	0	0	1.14552	0	0	1.14552	0.745052
						B	PT1	PT1-Post	Post	CD8	CD8 CTL	0	0	3.05778	1.04509	3.28882	2.49006	0.94419
						B	PT1	PT1-Post	Post	CD8	CD8 CTL	0	1.17268	2.04017	0	1.17268	2.04017	0.882534
						B	PT1	PT1-Post	Post	CD8	CD8 CTL	0	2.65535	1.89762	0	2.89093	2.1471	0.909644
						B	PT1	PT1-Post	Post	CD8	CD8 CTL	4.15361	0	2.43745	0	1.82808	2.43745	0.818358
						B	PT1	PT1-Post	Post	CD8	CD8 CTL	0	3.93158	2.39767	0	2.13985	0	0.88474
						B	PT1	PT1-Post	Post	CD8	CD8 GZMK	2.37614	4.61585	2.58052	1.23571	2.11895	1.77183	1.02279
						B	PT1	PT1-Post	Post	CD8	CD8 CTL	0	3.72535	2.78391	1.80183	2.40888	2.24438	0.905205
						B	PT1	PT1-Post	Post	CD8	CD8 CTL	0	0	1.58571	2.91627	3.77758	3.33858	0.958266
						B	PT1	PT1-Post	Post	CD8	CD8 STAT1	0	0	0	0	0	0	0.446115
						B	PT1	PT1-Post	Post	CD8	CD8 CTL	0	3.99232	2.76572	0	2.89135	1.99899	0.967398
						B	PT1	PT1-Post	Post	CD8	CD8 CTL	0	3.62017	1.86432	0	3.2037	1.03574	0.903304
						B	PT1	PT1-Post	Post	CD8	CD8 GZMK	3.47868	0	3.37674	0	0	1.9856	0.876034
						B	PT1	PT1-Post	Post	CD8	CD8 CTL	0	2.82815	2.393	1.9413	3.03939	2.55998	0.939561
						B	PT1	PT1-Post	Post	CD8	CD8 CTL	0	0	2.88222	1.55716	1.88979	2.64679	1.01498
						B	PT1	PT1-Post	Post	CD8	CD8 CTL	0	3.09401	3.3352	0	3.09401	2.7755	0.962651
						B	PT1	PT1-Post	Post	CD8	CD8 CTL	0	0	2.40017	0	2.87404	1.46826	0.898052
						B	PT1	PT1-Post	Post	CD8	CD8 CTL	2.93279	3.17221	3.05965	0	1.26413	1.80501	0.943724
						C	PT1	PT1-Post	Post	CD8	CD8 CTL	0	0	2.80089	1.1658	3.81042	0	0.932731
						C	PT1	PT1-Post	Post	CD8	CD8 CTL	0	2.9935	2.7564	0	3.09383	2.24332	0.913358
						C	PT1	PT1-Post	Post	CD8	CD8 GZMK	2.69373	2.96436	2.83818	0	0	0	0.81189
						C	PT1	PT1-Post	Post	CD8	CD8 CTL	0	0	2.97864	2.5387	3.36701	1.20376	0.935979
						C	PT1	PT1-Post	Post	CD8	CD8 GZMK	2.67823	0	1.70834	0	0	1.18169	0.883078
						C	PT1	PT1-Post	Post	CD8	CD8 CTL	0	4.31301	2.75576	2.75576	3.58326	2.63127	1.01951
						C	PT1	PT1-Post	Post	CD8	CD8 CTL	2.18103	2.18103	3.3497	0	2.81606	2.54813	0.973862
						C	PT1	PT1-Post	Post	CD8	CD8 GZMK	1.2933	0	2.44921	0	0	0	0.695375
						C	PT1	PT1-Post	Post	CD8	CD8 CTL	0	0	2.9798	1.63938	3.69991	1.97795	0.955315
						C	PT1	PT1-Post	Post	CD8	CD8 CTL	0	0	2.47497	1.53194	1.86264	1.86264	1.0292
						C	PT1	PT1-Post	Post	CD8	CD8 CTL	0	4.23964	0	1.61393	2.20222	0	0.879421
						C	PT1	PT1-Post	Post	CD8	CD8 STAT1	0	4.73598	2.89687	0	0	2.42218	0.848685
						C	PT1	PT1-Post	Post	CD8	CD8 GZMK	3.30388	0	2.27617	0	2.91662	2.27617	0.91505
						C	PT1	PT1-Post	Post	CD8	CD8 CTL	0	2.67445	2.50582	2.30288	2.94475	1.70501	0.960803
						C	PT1	PT1-Post	Post	CD8	CD8 CTL	0	0	2.95791	2.17756	3.29888	1.28322	0.900524
						C	PT1	PT1-Post	Post	CD8	CD8 GZMK	2.55504	1.60085	2.82311	0	0	1.60085	0.739104
						C	PT1	PT1-Post	Post	CD8	CD8 CTL	0	3.78233	1.30357	2.46212	3.89758	1.85078	0.950766
						C	PT1	PT1-Post	Post	CD8	CD8 CTL	0	2.82721	1.09436	0	2.9384	1.60434	0.798487
						C	PT1	PT1-Post	Post	CD8	CD8 CTL	0	4.59826	3.00741	2.4584	3.28266	2.77011	1.0021
						C	PT1	PT1-Post	Post	CD8	CD8 CTL	0	2.29341	1.69641	0	2.93478	1.69641	0.860717
						C	PT1	PT1-Post	Post	CD8	CD8 GZMK	2.8149	0	2.50211	0	0	1.17608	0.794433
						C	PT1	PT1-Post	Post	CD8	CD8 Naive	0	0	0	0	0	0	0.375192
						C	PT1	PT1-Post	Post	CD8	CD8 GZMK	3.71117	0	2.96611	0	0	0	0.729712
						C	PT1	PT1-Post	Post	CD8	CD8 Naive	0	0	0	0	0	0	0.484336
						C	PT1	PT1-Post	Post	CD8	CD8 CTL	0	0	3.02723	3.02723	3.61109	3.51848	0.976824
						C	PT1	PT1-Post	Post	CD8	CD8 CTL	0	1.0799	2.1722	1.92179	2.37229	1.92179	0.938965
						C	PT1	PT1-Post	Post	CD8	CD8 CTL	0	4.12019	2.90723	0	2.52871	1.91231	0.903861
						C	PT1	PT1-Post	Post	CD8	CD8 CTL	0	3.66415	1.86126	0	3.12357	0	0.730907
						C	PT1	PT1-Post	Post	CD8	CD8 CTL	0	0	2.25241	0	2.89155	2.89155	0.825959
						C	PT1	PT1-Post	Post	CD8	CD8 CTL	0	3.68177	2.49006	0	3.14087	0	0.76856
						C	PT1	PT1-Post	Post	CD8	CD8 CTL	0	4.27388	2.52421	1.06936	3.09325	1.06936	0.904076
						C	PT1	PT1-Post	Post	CD8	CD8 CTL	0	3.99832	3.00119	2.52298	3.51113	1.57317	1.00645
						C	PT1	PT1-Post	Post	CD8	CD8 STAT1	0	3.30889	2.65165	0	3.03332	2.02666	0.903449
						C	PT1	PT1-Post	Post	CD8	CD8 CTL	0	0	2.69674	1.72463	1.72463	2.69674	0.972545
						C	PT1	PT1-Post	Post	CD8	CD8 Naive	0	0	0	0	0	0	0.368388
						C	PT1	PT1-Post	Post	CD8	CD8 CTL	0	4.46552	2.77534	2.26141	2.77534	2.63152	0.975078
						C	PT1	PT1-Post	Post	CD8	CD8 CTL	0	4.3657	3.43032	1.6064	3.04091	1.6064	0.915745
						C	PT1	PT1-Post	Post	CD8	CD8 CTL	0	3.55464	3.25482	1.18326	2.51163	2.82465	0.95172
						C	PT1	PT1-Post	Post	CD8	CD8 Naive	0	0	0	0	0	0	0.371475
						C	PT1	PT1-Post	Post	CD8	CD8 CTL	0	0	2.33883	0	0	0	0.723701
						C	PT1	PT1-Post	Post	CD8	CD8 GZMK	2.12553	0	2.12553	0	0	0	0.760866
						C	PT1	PT1-Post	Post	CD8	CD8 CTL	1.76398	0	2.74128	1.229	3.55103	2.36755	1.0266
						C	PT1	PT1-Post	Post	CD8	CD8 CTL	0	0	3.10742	1.07913	2.8056	2.17117	0.950484
						C	PT1	PT1-Post	Post	CD8	CD8 CTL	1.51013	0	1.51013	0	1.51013	1.51013	0.76035
						C	PT1	PT1-Post	Post	CD8	CD8 CTL	0	1.46518	2.53759	0	3.04309	0.979893	0.818766
						C	PT1	PT1-Post	Post	CD8	CD8 CTL	2.56068	2.35666	3.7842	1.75403	2.56068	2.10007	0.964807
						C	PT1	PT1-Post	Post	CD8	CD8 STAT1	3.23648	0	2.37747	0	0	2.37747	0.84027
						C	PT1	PT1-Post	Post	CD8	CD8 Naive	0	0	0	0	0	0	0.508424
						C	PT1	PT1-Post	Post	CD8	CD8 STAT1	3.55905	0	2.89397	0	0	1.66131	0.829891
						C	PT1	PT1-Post	Post	CD8	CD8 STAT1	3.34219	0	2.57451	0	0	1.39407	0.764328
						C	PT1	PT1-Post	Post	CD8	CD8 CTL	1.29542	1.29542	2.45187	1.29542	2.45187	2.1925	1.03132
						C	PT1	PT1-Post	Post	CD8	CD8 Naive	2.37084	0	1.23157	0	0	1.23157	0.789515
						C	PT1	PT1-Post	Post	CD8	CD8 CTL	0	0	2.06482	0	0	1.72085	0.767012
						C	PT1	PT1-Post	Post	CD8	CD8 CTL	0	3.54992	2.82796	3.29046	2.70284	1.94113	0.979193
						C	PT1	PT1-Post	Post	CD8	CD8 CTL	0	3.92188	1.93722	0	2.69858	1.09186	0.850291
						C	PT1	PT1-Post	Post	CD8	CD8 CTL	0	3.59841	2.22626	1.63561	2.22626	2.39043	1.00732
						C	PT1	PT1-Post	Post	CD8	CD8 CTL	0	3.25477	3.09471	1.90944	3.09471	1.07036	0.948868
						C	PT1	PT1-Post	Post	CD8	CD8 GZMK	2.49924	0	2.04173	1.17392	0	1.17392	0.8563
						C	PT1	PT1-Post	Post	CD8	CD8 GZMK	3.21604	0	2.87641	0	0	0	0.645963
						C	PT1	PT1-Post	Post	CD8	CD8 CTL	0	3.95959	1.35003	1.35003	2.62893	1.35003	0.988761
						C	PT1	PT1-Post	Post	CD8	CD8 CTL	0	1.24005	2.12434	1.24005	0	2.38169	0.909645
						C	PT1	PT1-Post	Post	CD8	CD8 CTL	0	2.84866	2.67785	0	3.42811	0	0.797037
						C	PT1	PT1-Post	Post	CD8	CD8 CTL	0	2.29248	1.93629	1.93629	2.9338	2.29248	0.974954
						C	PT1	PT1-Post	Post	CD8	CD8 GZMK	3.42025	0	1.37566	0	0	1.37566	0.820946
						C	PT1	PT1-Post	Post	CD8	CD8 CTL	0	3.48308	3.05817	2.3043	3.15882	2.3043	1.0317
						C	PT1	PT1-Post	Post	CD8	CD8 CTL	0	0	2.41026	0	2.15207	1.8031	0.933705
						C	PT1	PT1-Post	Post	CD8	CD8 CTL	0	0	1.8576	1.8576	3.11942	0	0.837198
						C	PT1	PT1-Post	Post	CD8	CD8 CTL	0	1.15885	2.7914	0	3.02899	1.6813	0.873403
						C	PT1	PT1-Post	Post	CD8	CD8 Naive	0	0	0	0	0	0.959567	0.630626
						C	PT1	PT1-Post	Post	CD8	CD8 CTL	0	3.34589	0	1.13353	2.88216	1.13353	0.875157
						C	PT1	PT1-Post	Post	CD8	CD8 CTL	0	4.55896	2.7925	1.80948	3.06475	2.15882	1.01599
						C	PT1	PT1-Post	Post	CD8	CD8 CTL	0	4.29163	2.76721	2.39268	3.25258	3.03906	1.04561
						C	PT1	PT1-Post	Post	CD8	CD8 GZMK	0	0	3.13875	0	0	0	0.784423
						C	PT1	PT1-Post	Post	CD8	CD8 GZMK	3.08856	0	2.56255	0	0	1.94368	0.802657
						C	PT1	PT1-Post	Post	CD8	CD8 STAT1	0	0	0	0	0	0	0.37042
						C	PT1	PT1-Post	Post	CD8	CD8 CTL	0	4.15489	2.92569	1.92896	2.68958	2.17964	0.954698
						C	PT1	PT1-Post	Post	CD8	CD8 CTL	0	4.45713	2.94155	1.70226	2.67131	2.29984	0.933279
						C	PT1	PT1-Post	Post	CD8	CD8 CTL	1.77834	1.77834	2.75748	0	0	1.24128	0.788169
						C	PT1	PT1-Post	Post	CD8	CD8 GZMK	2.33489	0	2.80622	0	0	1.41329	0.802202
						C	PT1	PT1-Post	Post	CD8	CD8 GZMK	0	0	0	0	0	0	0.720821
						C	PT1	PT1-Post	Post	CD8	CD8 GZMK	3.47261	0	2.81003	0	0	0	0.79065
						C	PT1	PT1-Post	Post	CD8	CD8 CTL	0	3.34738	2.74218	0	2.74218	0.960661	0.847609
						C	PT1	PT1-Post	Post	CD8	CD8 GZMK	3.03204	0	3.20629	0	0	0	0.744252
						C	PT1	PT1-Post	Post	CD8	CD8 CTL	0	3.62959	2.31987	1.87251	2.86299	1.87251	1.02274
						C	PT1	PT1-Post	Post	CD8	CD8 CTL	2.95857	2.78657	2.95857	0	2.57872	2.31601	0.957676
						C	PT1	PT1-Post	Post	CD8	CD8 GZMK	1.71709	0	2.06082	0	0	0	0.703546
						C	PT1	PT1-Post	Post	CD8	CD8 Naive	1.23432	3.01986	3.13221	0	0	2.11724	0.786699
						C	PT1	PT1-Post	Post	CD8	CD8 STAT1	2.89021	1.89698	2.51215	0	0	0	0.663083
						C	PT1	PT1-Post	Post	CD8	CD8 CTL	0	3.41264	3.05946	0	3.78167	2.30552	0.874813
						C	PT1	PT1-Post	Post	CD8	CD8 CTL	0	4.03468	1.87984	3.01718	3.25756	1.87984	0.985811
						C	PT1	PT1-Post	Post	CD8	CD8 CTL	0	0	2.89855	1.90448	3.17236	1.35014	0.932032
						C	PT1	PT1-Post	Post	CD8	CD8 STAT1	3.26292	3.8515	3.26292	0	0	1.1294	0.890686
						C	PT1	PT1-Post	Post	CD8	CD8 CTL	2.5803	2.74991	3.02148	3.13384	3.23483	1.77163	0.967586
						C	PT1	PT1-Post	Post	CD8	CD8 CTL	1.65598	0	2.99932	2.2488	3.19089	1.99569	1.03933
						C	PT1	PT1-Post	Post	CD8	CD8 CTL	1.09715	2.3959	2.3959	1.94403	2.706	1.94403	0.996165
						C	PT1	PT1-Post	Post	CD8	CD8 GZMK	0	0	2.47797	0	0	1.8654	0.807922
						C	PT1	PT1-Post	Post	CD8	CD8 CTL	0	0	2.37165	2.84443	3.29238	2.37165	1.00075
						C	PT1	PT1-Post	Post	CD8	CD8 STAT1	0	0	0	0	0	0	0.43267
						C	PT1	PT1-Post	Post	CD8	CD8 STAT1	3.05989	4.01097	2.05092	0	0	2.50893	0.829827
						C	PT1	PT1-Post	Post	CD8	CD8 GZMK	2.29735	0	2.72892	0	0	1.5215	0.825626
						C	PT1	PT1-Post	Post	CD8	CD8 GZMK	2.94432	0	0	0	0	1.17857	0.657475
						C	PT1	PT1-Post	Post	CD8	CD8 CTL	1.68439	3.36031	1.92457	1.36765	1.92457	2.54195	1.03599
						C	PT1	PT1-Post	Post	CD8	CD8 CTL	0	0	1.45289	1.45289	3.30335	2.02167	0.944612
						C	PT1	PT1-Post	Post	CD8	CD8 CTL	0	0	3.07103	1.92796	3.50601	2.28372	1.02123
						C	PT1	PT1-Post	Post	CD8	CD8 CTL	0	0	1.79113	1.25223	3.43326	2.91706	1.00057
						C	PT1	PT1-Post	Post	CD8	CD8 CTL	0	0	2.05181	0	0	0	0.800111
						C	PT1	PT1-Post	Post	CD8	CD8 CTL	0	4.32102	2.36901	3.01424	2.00927	2.00927	0.971475
						C	PT1	PT1-Post	Post	CD8	CD8 CTL	0	2.5221	2.72906	2.5221	3.2874	1.90619	1.0037
						C	PT1	PT1-Post	Post	CD8	CD8 CTL	0	0	2.94217	0	2.70581	2.39572	0.896435
						C	PT1	PT1-Post	Post	CD8	CD8 CTL	0	0	3.37333	2.08491	2.98486	1.73975	1.00136
						C	PT1	PT1-Post	Post	CD8	CD8 CTL	0	0	2.07612	0	3.57983	2.07612	0.810304
						C	PT1	PT1-Post	Post	CD8	CD8 CTL	0	3.47142	3.39397	0	3.21834	3.11741	0.897786
						C	PT1	PT1-Post	Post	CD8	CD8 CTL	0	2.11938	1.23605	3.02218	3.23554	2.58098	0.968149
						C	PT1	PT1-Post	Post	CD8	CD8 GZMK	3.08518	0	2.95816	0	0	1.28341	0.745999
						C	PT1	PT1-Post	Post	CD8	CD8 CTL	0	3.32774	2.11981	1.77264	3.32774	2.58143	1.04567
						C	PT1	PT1-Post	Post	CD8	CD8 CTL	0	3.17099	1.71671	0	3.07028	1.71671	0.799467
						C	PT1	PT1-Post	Post	CD8	CD8 CTL	0	3.50912	2.13786	0	1.78968	1.25098	0.848078
						C	PT1	PT1-Post	Post	CD8	CD8 Naive	0	0	0	0	0	0	0.38462
						C	PT1	PT1-Post	Post	CD8	CD8 CTL	0	4.687	2.29863	2.67006	3.60665	3.40525	1.00145
						C	PT1	PT1-Post	Post	CD8	CD8 CTL	0	3.09544	2.44656	1.50767	3.24311	2.08348	0.95921
						C	PT1	PT1-Post	Post	CD8	CD8 CTL	3.19807	0	2.34124	0	2.98508	0	0.856087
						C	PT1	PT1-Post	Post	CD8	CD8 CTL	0	3.3151	2.54858	2.54858	4.04301	1.93072	0.958771
						C	PT1	PT1-Post	Post	CD8	CD8 CTL	2.04719	4.04686	3.05581	0	2.04719	1.17826	0.905707
						C	PT1	PT1-Post	Post	CD8	CD8 CTL	0	3.94097	2.56621	1.75898	2.56621	1.22474	1.02371
						C	PT1	PT1-Post	Post	CD8	CD8 CTL	0	3.22157	3.22157	1.61168	3.22157	0	0.915184
						C	PT1	PT1-Post	Post	CD8	CD8 CTL	0	0	2.82497	2.18944	3.31178	0	0.865417
						C	PT1	PT1-Post	Post	CD8	CD8 CTL	0	3.24981	1.90505	1.06698	2.52087	1.57135	0.924983
						C	PT1	PT1-Post	Post	CD8	CD8 STAT1	0	5.4024	2.41566	3.06312	3.21057	3.06312	0.907953
						C	PT1	PT1-Post	Post	CD8	CD8 Naive	0	0	0	0	0	0	0.583002
						C	PT1	PT1-Post	Post	CD8	CD8 STAT1	2.5402	0	2.5402	0	0	2.08061	0.801726
						C	PT1	PT1-Post	Post	CD8	CD8 GZMK	2.74882	0	2.74882	0	1.36732	2.27978	0.814149
						C	PT1	PT1-Post	Post	CD8	CD8 CTL	0	2.74969	1.77143	0	3.85763	1.77143	0.874066
						C	PT1	PT1-Post	Post	CD8	CD8 CTL	0	3.02036	2.70321	1.33118	3.98759	2.49668	0.905673
						C	PT1	PT1-Post	Post	CD8	CD8 GZMK	3.70994	0	3.2153	0	0	0	0.756472
						C	PT1	PT1-Post	Post	CD8	CD8 CTL	0	0	3.00083	1.75363	2.35623	1.75363	0.94103
						C	PT1	PT1-Post	Post	CD8	CD8 CTL	0	3.86022	3.07527	1.27592	3.28914	0	0.899169
						C	PT1	PT1-Post	Post	CD8	CD8 CTL	2.38129	3.37983	2.47737	1.6797	2.15605	2.6456	1.06407
						C	PT1	PT1-Post	Post	CD8	CD8 CTL	0	3.73861	3.13061	0	3.13061	0	0.78452
						C	PT1	PT1-Post	Post	CD8	CD8 CTL	0	1.38862	1.94857	0	1.94857	2.56782	0.894996
						C	PT1	PT1-Post	Post	CD8	CD8 CTL	0	0	3.26413	0	2.98911	1.64729	0.829718
						C	PT1	PT1-Post	Post	CD8	CD8 Naive	0	0	0	0	0	1.94471	0.553225
						C	PT1	PT1-Post	Post	CD8	CD8 CTL	0	0	2.8972	1.66408	3.00883	2.45976	0.944086
						C	PT1	PT1-Post	Post	CD8	CD8 Naive	2.06582	3.63115	1.19309	0	0	0	0.744766
						C	PT1	PT1-Post	Post	CD8	CD8 CTL	0	0	2.59946	1.25027	2.76931	2.59946	0.929546
						C	PT1	PT1-Post	Post	CD8	CD8 STAT1	1.24531	4.32043	2.3884	1.78306	1.78306	2.7628	0.989794
						C	PT1	PT1-Post	Post	CD8	CD8 GZMK	3.01323	0	3.01323	1.32567	1.32567	0	0.842405
						C	PT1	PT1-Post	Post	CD8	CD8 CTL	0	0	2.28227	2.02804	3.38766	2.28227	0.993372
						C	PT1	PT1-Post	Post	CD8	CD8 CTL	0	3.49573	3.21811	3.43321	3.89104	3.04376	0.973126
						C	PT1	PT1-Post	Post	CD8	CD8 CTL	0	3.88502	2.98197	1.4827	3.55673	1.80948	1.00544
						C	PT1	PT1-Post	Post	CD8	CD8 GZMK	2.73721	1.22593	2.88207	0	0	1.22593	0.839585
						C	PT1	PT1-Post	Post	CD8	CD8 STAT1	3.21443	0	1.75403	0	0	1.75403	0.794527
						C	PT1	PT1-Post	Post	CD8	CD8 Naive	0	0	0	0	0	0	0.613803
						C	PT1	PT1-Post	Post	CD8	CD8 CTL	0	3.40762	2.82871	2.82871	3.49186	2.45236	1.04288
						C	PT1	PT1-Post	Post	CD8	CD8 CTL	0	3.85813	0	0	3.18587	1.9165	0.92056
						C	PT1	PT1-Post	Post	CD8	CD8 CTL	0	4.29757	2.37955	3.47693	3.74148	3.0253	1.05059
						C	PT1	PT1-Post	Post	CD8	CD8 STAT1	3.14048	3.43903	2.20186	0	2.20186	1.61361	0.971427
						C	PT1	PT1-Post	Post	CD8	CD8 CTL	0	3.4252	0	1.55098	3.2963	0	0.859747
						C	PT1	PT1-Post	Post	CD8	CD8 CTL	0	2.5108	1.18263	2.0527	3.25395	2.6795	1.01708
						C	PT1	PT1-Post	Post	CD8	CD8 CTL	0	3.30535	1.68201	0	3.30535	2.27755	0.830693
						C	PT1	PT1-Post	Post	CD8	CD8 GZMK	2.68038	0	1.86195	0	0	0	0.800745
						C	PT1	PT1-Post	Post	CD8	CD8 CTL	0	4.0207	2.13589	2.39359	2.91329	2.13589	1.00312
						C	PT1	PT1-Post	Post	CD8	CD8 GZMK	3.71583	0	2.61454	0	0	0	0.541745
						C	PT1	PT1-Post	Post	CD8	CD8 CTL	2.10049	3.21489	2.73049	0	3.00174	1.75442	0.860192
						C	PT1	PT1-Post	Post	CD8	CD8 CTL	0	0	2.43936	2.18034	3.08792	1.82984	0.918536
						C	PT1	PT1-Post	Post	CD8	CD8 CTL	0	2.08	2.53956	0	2.08	1.73512	0.760176
						C	PT1	PT1-Post	Post	CD8	CD8 CTL	0	0	2.21278	0	0	1.86057	0.854774
						C	PT1	PT1-Post	Post	CD8	CD8 CTL	0	2.28135	1.9257	1.36863	3.06851	1.9257	0.945209
						C	PT1	PT1-Post	Post	CD8	CD8 GZMK	0	0	2.95569	0	1.28153	1.82524	0.731263
						C	PT1	PT1-Post	Post	CD8	CD8 CTL	3.06898	0	2.83085	0	0	0	0.813918
						C	PT1	PT1-Post	Post	CD8	CD8 GZMK	2.59899	0	2.91399	0	0	1.78843	0.859447
						C	PT1	PT1-Post	Post	CD8	CD8 CTL	1.98397	0	2.81414	1.41968	2.81414	0	0.933695
						C	PT1	PT1-Post	Post	CD8	CD8 CTL	0	3.94168	2.80578	3.19089	4.0144	2.17134	0.884098
						C	PT1	PT1-Post	Post	CD8	CD8 CTL	0	3.36095	2.70191	2.39192	3.42762	1.94027	1.02833
						C	PT1	PT1-Post	Post	CD8	CD8 CTL	0	4.32618	2.50129	1.5545	2.136	0	0.855866
						C	PT1	PT1-Post	Post	CD8	CD8 CTL	0	3.76416	2.65076	1.83513	2.82125	2.18593	1.00361
						C	PT1	PT1-Post	Post	CD8	CD8 CTL	0	0	3.08278	2.07187	3.69696	2.07187	0.937855
						C	PT1	PT1-Post	Post	CD8	CD8 STAT1	0	0	0	0	0	0	0.514936
						C	PT1	PT1-Post	Post	CD8	CD8 CTL	0	2.80262	3.18767	1.8185	3.96321	1.8185	0.968858
						C	PT1	PT1-Post	Post	CD8	CD8 GZMK	3.24948	0	1.7843	0	0	0	0.740711
						C	PT1	PT1-Post	Post	CD8	CD8 CTL	1.67088	2.77938	2.77938	0	2.63552	1.15007	0.91917
						C	PT1	PT1-Post	Post	CD8	CD8 Naive	0	0	0	0	0	0	0.591474
						C	PT1	PT1-Post	Post	CD8	CD8 CTL	0	0	2.76951	3.1072	2.45781	2.45781	1.02254
						C	PT1	PT1-Post	Post	CD8	CD8 Naive	3.02781	0	2.24307	0	0	0	0.546117
						C	PT1	PT1-Post	Post	CD8	CD8 CTL	1.64122	0	2.43393	2.43393	2.23248	1.12517	1.01873
						C	PT1	PT1-Post	Post	CD8	CD8 STAT1	0	0	0	0	0	0	0.382576
						C	PT1	PT1-Post	Post	CD8	CD8 CTL	0	3.32233	2.37194	3.12965	2.57625	2.11488	1.03249
						C	PT1	PT1-Post	Post	CD8	CD8 CTL	0	3.70439	2.1047	2.46869	2.84551	1.85684	1.01698
						C	PT1	PT1-Post	Post	CD8	CD8 GZMK	3.1543	0	1.1767	0	0	1.70244	0.825782
						C	PT1	PT1-Post	Post	CD8	CD8 GZMK	1.7692	2.89213	2.74718	0	1.23346	2.11617	0.865193
						C	PT1	PT1-Post	Post	CD8	CD8 STAT1	2.84425	2.07166	2.53079	0	0	0	0.686292
						C	PT1	PT1-Post	Post	CD8	CD8 GZMK	0	1.91235	1.72548	0	2.32537	2.06975	0.910396
						C	PT1	PT1-Post	Post	CD8	CD8 CTL	0	4.90753	1.71428	2.95547	2.82935	3.06745	1.02955
						C	PT1	PT1-Post	Post	CD8	CD8 CTL	0	1.7928	3.04571	1.7928	3.2593	2.91895	1.01019
						C	PT1	PT1-Post	Post	CD8	CD8 CTL	0	3.89603	2.674	0	2.79887	1.91469	0.83201
						C	PT1	PT1-Post	Post	CD8	CD8 CTL	0	0	2.50412	2.24332	3.02807	0	0.883606
						C	PT1	PT1-Post	Post	CD8	CD8 CTL	0	0	2.73519	1.75859	3.39536	3.11879	1.00676
						C	PT1	PT1-Post	Post	CD8	CD8 CTL	1.38975	0	2.30674	0	3.2233	1.94986	0.864015
						C	PT1	PT1-Post	Post	CD8	CD8 GZMK	2.72027	0	2.72027	0	0	1.34466	0.885428
						C	PT1	PT1-Post	Post	CD8	CD8 CTL	0	1.73647	2.08143	2.54106	2.54106	2.85477	1.03456
						C	PT1	PT1-Post	Post	CD8	CD8 CTL	0	3.60742	2.56163	0	3.21543	2.19403	0.876413
						C	PT1	PT1-Post	Post	CD8	CD8 CTL	0	4.3505	1.48178	1.48178	2.79138	0.993397	0.982895
						C	PT1	PT1-Post	Post	CD8	CD8 STAT1	2.00639	0	2.25987	0	0	2.00639	0.776258
						C	PT1	PT1-Post	Post	CD8	CD8 STAT1	2.3293	0	3.11935	0	1.97136	1.4086	0.809203
						C	PT1	PT1-Post	Post	CD8	CD8 CTL	0	3.42525	2.2507	0	3.42525	0	0.832748
						C	PT1	PT1-Post	Post	CD8	CD8 CTL	0	0	2.9912	0	0	1.98831	0.828163
						C	PT1	PT1-Post	Post	CD8	CD8 GZMK	2.91188	0	0	0	0	1.15497	0.819152
						C	PT1	PT1-Post	Post	CD8	CD8 CTL	0	0	2.85867	3.4384	3.4384	3.0046	1.04058
						C	PT1	PT1-Post	Post	CD8	CD8 CTL	0	3.37558	3.18248	0	3.06987	0	0.817127
						C	PT1	PT1-Post	Post	CD8	CD8 CTL	0	2.95224	1.82219	2.01246	2.95224	2.01246	1.00369
						C	PT1	PT1-Post	Post	CD8	CD8 GZMK	2.06582	1.19309	2.69352	2.20171	1.72179	2.20171	1.06213
						C	PT1	PT1-Post	Post	CD8	CD8 CTL	0	0	1.32852	2.23285	2.23285	2.23285	1.02293
						C	PT1	PT1-Post	Post	CD8	CD8 CTL	0	4.08563	2.37459	0	2.74854	2.57895	0.785333
						C	PT1	PT1-Post	Post	CD8	CD8 CTL	0	2.82373	1.83734	2.44752	3.31051	1.83734	1.02204
						C	PT1	PT1-Post	Post	CD8	CD8 CTL	0	3.10083	1.74305	1.74305	2.71762	2.71762	0.911051
						C	PT1	PT1-Post	Post	CD8	CD8 CTL	0	0	3.09585	1.65273	3.41931	2.24521	0.933958
						C	PT1	PT1-Post	Post	CD8	CD8 CTL	0	3.70234	2.43412	1.12531	2.74523	1.12531	0.920437
						C	PT1	PT1-Post	Post	CD8	CD8 GZMK	2.56846	0	1.94917	0	0	1.10115	0.722439
						C	PT1	PT1-Post	Post	CD8	CD8 CTL	0	3.842	2.51807	1.06498	3.38479	1.56894	1.00715
						C	PT1	PT1-Post	Post	CD8	CD8 CTL	0	3.85226	2.5961	1.51427	2.28902	1.01995	0.950524
						C	PT1	PT1-Post	Post	CD8	CD8 STAT1	0	0	2.53057	2.26908	3.49018	1.91403	0.984074
						C	PT1	PT1-Post	Post	CD8	CD8 CTL	3.62336	0	0	0	0	0	0.722436
						C	PT1	PT1-Post	Post	CD8	CD8 GZMK	2.12672	0	1.77916	0	2.12672	1.24198	0.890902
						C	PT1	PT1-Post	Post	CD8	CD8 CTL	0	0.766432	2.52739	2.20437	1.4943	2.77115	1.02168
						C	PT1	PT1-Post	Post	CD8	CD8 Naive	0	0	0	0	0	0	0.590025
						C	PT1	PT1-Post	Post	CD8	CD8 Naive	0	3.05209	2.31879	1.71949	2.62675	1.32149	0.958001
						C	PT1	PT1-Post	Post	CD8	CD8 CTL	1.72804	0	2.32818	1.72804	2.53164	1.1984	1.01059
						C	PT1	PT1-Post	Post	CD8	CD8 CTL	0	3.1894	2.53662	2.16996	3.33765	2.53662	0.867039
						C	PT1	PT1-Post	Post	CD8	CD8 CTL	2.01573	3.16849	2.37577	0	0	0	0.745285
						C	PT1	PT1-Post	Post	CD8	CD8 GZMK	2.92014	0	3.09343	0	1.50602	1.50602	0.804001
						C	PT1	PT1-Post	Post	CD8	CD8 CTL	0	1.87843	2.49209	1.87843	4.12674	2.49209	0.878651
						C	PT1	PT1-Post	Post	CD8	CD8 CTL	0	3.18724	2.88415	0	2.75857	0	0.854437
						C	PT1	PT1-Post	Post	CD8	CD8 CTL	0	0	1.78512	1.78512	2.91023	2.13304	0.95301
						C	PT1	PT1-Post	Post	CD8	CD8 GZMK	3.32459	0	2.73593	0	0	0	0.782489
						C	PT1	PT1-Post	Post	CD8	CD8 CTL	0	3.26426	2.7066	1.88575	3.36579	0	0.93096
						C	PT1	PT1-Post	Post	CD8	CD8 GZMK	0	0	2.34677	1.42325	2.61025	2.81858	0.967188
						C	PT1	PT1-Post	Post	CD8	CD8 GZMK	3.67838	0	2.56932	0	1.22712	2.56932	0.924938
						C	PT1	PT1-Post	Post	CD8	CD8 Naive	0	0	0	0	0	0	0.492522
						C	PT1	PT1-Post	Post	CD8	CD8 STAT1	0	4.26191	3.38151	2.27657	2.27657	0	0.963552
						C	PT1	PT1-Post	Post	CD8	CD8 GZMK	0	0	2.20652	0	3.30591	1.61781	0.891869
						C	PT1	PT1-Post	Post	CD8	CD8 Naive	3.47636	0	0	0	0	0	0.630088
						C	PT1	PT1-Post	Post	CD8	CD8 GZMK	3.07947	0	1.82241	0	1.27909	2.43128	0.878484
						C	PT1	PT1-Post	Post	CD8	CD8 GZMK	2.87777	0	1.7566	0	0	1.2227	0.782501
						C	PT1	PT1-Post	Post	CD8	CD8 CTL	1.1605	0	3.52262	0	3.22314	2.0248	0.971628
						C	PT1	PT1-Post	Post	CD8	CD8 CTL	0	3.0534	3.41323	2.12116	2.12116	1.54124	0.86872
						C	PT1	PT1-Post	Post	CD8	CD8 CTL	0	3.68314	2.55952	1.38189	2.29729	1.94087	0.893888
						C	PT1	PT1-Post	Post	CD8	CD8 CTL	0	0	3.30416	3.44235	2.71611	2.84134	1.02754
						C	PT1	PT1-Post	Post	CD8	CD8 STAT1	2.02167	1.45289	0.96992	0	0	1.45289	0.813019
						C	PT1	PT1-Post	Post	CD8	CD8 CTL	0	0	2.47797	2.21787	2.68419	1.31621	0.919702
						C	PT1	PT1-Post	Post	CD8	CD8 CTL	0	4.02114	1.31861	1.31861	3.24431	2.2208	0.944541
						C	PT1	PT1-Post	Post	CD8	CD8 CTL	0	0	1.15007	2.63552	3.20853	2.63552	1.0001
						C	PT1	PT1-Post	Post	CD8	CD8 CTL	0	2.94789	2.65663	2.10734	3.35693	2.24397	1.02396
						C	PT1	PT1-Post	Post	CD8	CD8 CTL	0	3.96258	2.81553	0	2.81553	0	0.859806
						C	PT1	PT1-Post	Post	CD8	CD8 GZMK	2.53505	3.27932	2.84862	1.7311	1.20099	1.7311	0.935468
						C	PT1	PT1-Post	Post	CD8	CD8 GZMK	2.60539	0	2.2362	0	0	1.12799	0.723035
						C	PT1	PT1-Post	Post	CD8	CD8 STAT1	0	4.0543	2.27363	2.64418	2.27363	1.67846	0.933264
						C	PT1	PT1-Post	Post	CD8	CD8 GZMK	0	0	2.23975	0	0	0	0.705256
						C	PT1	PT1-Post	Post	CD8	CD8 STAT1	2.93204	0	2.49351	0	0	0	0.7252
						C	PT1	PT1-Post	Post	CD8	CD8 Naive	0	0	0	0	0	0	0.489775
						C	PT1	PT1-Post	Post	CD8	CD8 CTL	0	0	1.77528	2.12261	2.12261	2.37991	0.957901
						C	PT1	PT1-Post	Post	CD8	CD8 CTL	0	0	2.43769	2.17871	3.30014	1.8283	0.967608
						C	PT1	PT1-Post	Post	CD8	CD8 CTL	0	3.63688	1.77998	1.24268	2.90439	2.5896	1.01779
						C	PT1	PT1-Post	Post	CD8	CD8 GZMK	2.36725	3.40134	2.83986	0	2.36725	1.44047	0.912072
						C	PT1	PT1-Post	Post	CD8	CD8 CTL	0	0	2.12846	1.24338	3.33721	1.24338	0.921796
						C	PT1	PT1-Post	Post	CD8	CD8 GZMK	2.04739	3.64053	2.78391	0	0.988392	0.988392	0.847441
						C	PT1	PT1-Post	Post	CD8	CD8 CTL	0	3.49275	2.82956	1.18689	3.06767	0	0.887445
						C	PT1	PT1-Post	Post	CD8	CD8 STAT1	0	3.19227	3.19227	0	2.94215	1.85426	0.843811
						C	PT1	PT1-Post	Post	CD8	CD8 CTL	0	3.67955	3.01133	0	3.01133	2.73992	0.92893
						C	PT1	PT1-Post	Post	CD8	CD8 CTL	0	4.93409	3.44665	1.2054	3.1938	2.08122	0.968244
						C	PT1	PT1-Post	Post	CD8	CD8 CTL	0	3.18038	2.75187	1.64712	3.4126	2.4406	1.00156
						C	PT1	PT1-Post	Post	CD8	CD8 CTL	0	3.83871	2.10154	2.35818	3.93674	3.11513	0.979855
						C	PT1	PT1-Post	Post	CD8	CD8 CTL	0	2.99992	3.0907	1.0676	1.57211	1.0676	0.926484
						C	PT1	PT1-Post	Post	CD8	CD8 CTL	0	3.63095	2.26662	3.57198	3.20998	2.90655	1.00513
						C	PT1	PT1-Post	Post	CD8	CD8 GZMK	3.10296	0	2.57647	0	0	1.95661	0.81277
						C	PT1	PT1-Post	Post	CD8	CD8 CTL	0	3.7291	2.77092	0	2.77092	2.00379	0.877502
						C	PT1	PT1-Post	Post	CD8	CD8 STAT1	3.11145	0	2.8385	0	0	1.85056	0.780945
						C	PT1	PT1-Post	Post	CD8	CD8 CTL	0	0	2.48439	3.13496	3.13496	2.28188	0.990782
						C	PT1	PT1-Post	Post	CD8	CD8 GZMK	2.09049	0	2.09049	0	1.21282	0	0.786311
						C	PT1	PT1-Post	Post	CD8	CD8 Naive	0	0	0	0	0	0	0.487928
						C	PT1	PT1-Post	Post	CD8	CD8 CTL	3.03835	0	3.25187	0	0	0	0.678478
						C	PT1	PT1-Post	Post	CD8	CD8 STAT1	3.29273	0	2.12879	0	0	2.12879	0.779973
						C	PT1	PT1-Post	Post	CD8	CD8 CTL	0	2.7227	2.86742	0	2.55343	1.74754	0.813114
						C	PT1	PT1-Post	Post	CD8	CD8 CTL	0	2.83064	2.95677	0	2.05903	1.18768	0.904926
						C	PT1	PT1-Post	Post	CD8	CD8 CTL	0	0	3.36121	1.88173	3.14671	1.88173	0.895953
						C	PT1	PT1-Post	Post	CD8	CD8 CTL	3.11787	0	0	0	2.84483	2.46803	0.833191
						C	PT1	PT1-Post	Post	CD8	CD8 Naive	0	0	0	0	0	0	0.386936
						C	PT1	PT1-Post	Post	CD8	CD8 CTL	0	4.21898	2.93689	2.29542	2.66673	0	0.907065
						C	PT1	PT1-Post	Post	CD8	CD8 CTL	0	3.7657	2.88355	1.65238	3.54833	1.65238	0.884371
						C	PT1	PT1-Post	Post	CD8	CD8 STAT1	0	0	0	0	0	0	0.381762
						C	PT1	PT1-Post	Post	CD8	CD8 CTL	0	0	3.23593	0	2.67912	1.31223	0.760187
						C	PT1	PT1-Post	Post	CD8	CD8 CTL	0	4.7967	2.68967	1.48879	3.21975	2.68967	0.970101
						C	PT1	PT1-Post	Post	CD8	CD8 CTL	0	0	2.72106	1.34529	3.16608	0	0.956515
						C	PT1	PT1-Post	Post	CD8	CD8 CTL	0	0	2.04582	3.05431	2.81638	2.50355	0.965407
						C	PT1	PT1-Post	Post	CD8	CD8 GZMK	3.1705	0	3.27166	0	0	1.26285	0.812049
						C	PT1	PT1-Post	Post	CD8	CD8 GZMK	3.08565	0	2.33027	0	0	1.20002	0.760851
						C	PT1	PT1-Post	Post	CD8	CD8 Naive	1.66721	0	0	0	0	0	0.508218
						C	PT1	PT1-Post	Post	CD8	CD8 CTL	0	0	1.8211	1.49345	3.29188	2.57136	0.935497
						C	PT1	PT1-Post	Post	CD8	CD8 CTL	0	4.27384	2.5494	2.69233	3.2027	2.69233	0.978576
						C	PT1	PT1-Post	Post	CD8	CD8 STAT1	3.13735	3.41412	2.12197	0	3.02497	2.12197	0.870757
						C	PT1	PT1-Post	Post	CD8	CD8 GZMK	1.60096	4.22365	2.02766	1.8369	2.44704	2.55516	1.06236
						C	PT1	PT1-Post	Post	CD8	CD8 CTL	0	3.29526	2.5644	1.09821	3.2183	2.19669	0.953321
						C	PT1	PT1-Post	Post	CD8	CD8 CTL	1.80628	3.0611	2.78891	0	1.26522	2.15544	0.84481
						C	PT1	PT1-Post	Post	CD8	CD8 Naive	0	0	0	0	0	0	0.390152
						C	PT1	PT1-Post	Post	CD8	CD8 GZMK	2.39941	0	1.46762	0	0	0	0.755881
						C	PT1	PT1-Post	Post	CD8	CD8 STAT1	0	3.91402	2.70995	2.33721	2.54085	2.85455	1.01879
						C	PT1	PT1-Post	Post	CD8	CD8 CTL	0	3.67814	3.12224	1.76158	3.22319	3.54821	0.96257
						C	PT1	PT1-Post	Post	CD8	CD8 CTL	0	0	2.85985	0	0	1.20934	0.802151
						C	PT1	PT1-Post	Post	CD8	CD8 CTL	0	2.82125	0	2.82125	3.30797	1.83513	0.866363
						C	PT1	PT1-Post	Post	CD8	CD8 CTL	0	0	2.65248	2.4468	3.76596	2.82298	1.02132
						C	PT1	PT1-Post	Post	CD8	CD8 CTL	0	4.16746	1.8882	1.8882	1.55568	2.13731	0.975057
						C	PT1	PT1-Post	Post	CD8	CD8 CTL	0	4.44539	2.44487	2.821	3.30772	2.96661	1.01194
						C	PT1	PT1-Post	Post	CD8	CD8 CTL	0	0	2.52527	1.35417	3.39235	0	0.977158
						C	PT1	PT1-Post	Post	CD8	CD8 CTL	0	3.05718	1.95731	2.20904	3.23164	1.10749	0.985619
						C	PT1	PT1-Post	Post	CD8	CD8 CTL	0	3.58297	2.47917	1.15885	3.02899	0	0.955572
						C	PT1	PT1-Post	Post	CD8	CD8 STAT1	3.05011	2.47086	2.70321	0	0	2.16763	0.82832
						C	PT1	PT1-Post	Post	CD8	CD8 GZMK	1.6646	0	3.2011	0	2.77212	0	0.931154
						C	PT1	PT1-Post	Post	CD8	CD8 Naive	2.71498	0	0.942797	0	0	0	0.781479
						C	PT1	PT1-Post	Post	CD8	CD8 STAT1	2.50232	1.55539	3.30169	0	0	1.55539	0.849323
						C	PT1	PT1-Post	Post	CD8	CD8 Naive	0	0	0	0	1.29522	2.19226	0.756667
						C	PT1	PT1-Post	Post	CD8	CD8 CTL	2.06087	3.21827	2.79843	2.25822	1.48759	2.06087	1.05255
						C	PT1	PT1-Post	Post	CD8	CD8 CTL	0	0	0	0	2.81902	0	0.681172
						C	PT1	PT1-Post	Post	CD8	CD8 CTL	0	3.70477	2.97036	0	2.97036	2.44849	0.943703
						C	PT1	PT1-Post	Post	CD8	CD8 CTL	0	0	2.55562	2.99608	2.72492	3.60108	0.901982
						C	PT1	PT1-Post	Post	CD8	CD8 STAT1	1.21984	0	2.72915	0	2.72915	1.75324	0.917393
						C	PT1	PT1-Post	Post	CD8	CD8 STAT1	0	0	0	0	0	0	0.38767
						C	PT1	PT1-Post	Post	CD8	CD8 Naive	0	0	0	0	0	0	0.674248
						C	PT1	PT1-Post	Post	CD8	CD8 STAT1	0	0	0	0	0	0	0.389596
						C	PT1	PT1-Post	Post	CD8	CD8 CTL	0	1.63355	2.22398	3.24774	3.64016	3.07316	0.97311
						C	PT1	PT1-Post	Post	CD8	CD8 CTL	0	2.85609	2.85609	0	2.71148	2.71148	0.884051
						C	PT1	PT1-Post	Post	CD8	CD8 CTL	1.8608	0	2.84993	2.67912	3.12305	1.31223	0.927421
						C	PT1	PT1-Post	Post	CD8	CD8 GZMK	2.97166	0	2.97166	1.4079	3.11846	1.4079	0.9106
						C	PT1	PT1-Post	Post	CD8	CD8 GZMK	3.29508	0	2.63833	0	0	0	0.724726
						C	PT1	PT1-Post	Post	CD8	CD8 CTL	1.48078	2.75478	2.18884	0	2.75478	1.18303	0.989875
						C	PT1	PT1-Post	Post	CD8	CD8 GZMK	1.37854	0	0	0	0	0	0.759301
						C	PT1	PT1-Post	Post	CD8	CD8 CTL	0	3.24349	1.96791	1.40557	2.32568	2.32568	0.955888
						C	PT1	PT1-Post	Post	CD8	CD8 STAT1	0	0	0	0	0	1.33098	0.465781
						C	PT1	PT1-Post	Post	CD8	CD8 Naive	1.175	3.54305	2.04309	0	0	1.70043	0.802979
						C	PT1	PT1-Post	Post	CD8	CD8 STAT1	2.32735	0	3.50788	0	2.32735	1.72728	0.842111
						C	PT1	PT1-Post	Post	CD8	CD8 CTL	0	3.40869	2.37415	2.11702	3.32468	2.5785	1.00882
						C	PT1	PT1-Post	Post	CD8	CD8 Naive	0	0	0	0	0	0	0.580049
						C	PT1	PT1-Post	Post	CD8	CD8 GZMK	2.55267	0	2.76011	0	0	1.37633	0.844772
						C	PT1	PT1-Post	Post	CD8	CD8 CTL	0	3.1296	2.47926	2.47926	3.6502	2.33898	1.00985
						C	PT1	PT1-Post	Post	CD8	CD8 CTL	0	3.59018	2.86698	2.43052	3.46869	2.59807	1.02394
						C	PT1	PT1-Post	Post	CD8	CD8 GZMK	2.92014	0	2.02537	0	1.16096	1.16096	0.826257
						C	PT1	PT1-Post	Post	CD8	CD8 CTL	0	3.68854	2.37459	1.77042	3.32515	2.74854	1.02138
						C	PT1	PT1-Post	Post	CD8	CD8 CTL	0	2.87528	3.21489	1.75442	2.73049	1.75442	1.02579
						C	PT1	PT1-Post	Post	CD8	CD8 CTL	0	3.04949	3.37233	2.20186	2.83812	2.20186	0.942422
						C	PT1	PT1-Post	Post	CD8	CD8 CTL	0	3.54728	2.10723	0	3.61435	2.10723	0.87491
						C	PT1	PT1-Post	Post	CD8	CD8 CTL	0	4.54908	2.08143	1.73647	2.98108	1.20556	1.0094
						C	PT1	PT1-Post	Post	CD8	CD8 CTL	0	3.70604	1.24725	0	3.50406	2.59554	0.964608
						C	PT1	PT1-Post	Post	CD8	CD8 GZMK	3.27971	0	2.51476	0	0	0	0.819816
						C	PT1	PT1-Post	Post	CD8	CD8 GZMK	2.34272	0	3.19965	0	0	1.20967	0.782942
						C	PT1	PT1-Post	Post	CD8	CD8 Naive	0	0	0	0	0	0	0.612857
						C	PT1	PT1-Post	Post	CD8	CD8 CTL	0	3.17373	2.26032	2.26032	3.38847	2.52158	0.949433
						C	PT1	PT1-Post	Post	CD8	CD8 CTL	3.81071	0	2.38124	0	1.77651	0	0.827844
						C	PT1	PT1-Post	Post	CD8	CD8 CTL	0	0	2.0802	0	2.85345	1.73532	0.843796
						C	PT1	PT1-Post	Post	CD8	CD8 CTL	0	4.07355	3.23628	1.16992	1.69441	0	0.874019
						C	PT1	PT1-Post	Post	CD8	CD8 STAT1	0	3.38072	2.57778	2.41054	2.8463	3.23222	1.0204
						C	PT1	PT1-Post	Post	CD8	CD8 CTL	0	3.73795	2.25592	1.4856	2.79602	1.4856	0.99779
						C	PT1	PT1-Post	Post	CD8	CD8 CTL	0	0	2.50206	2.50206	2.24132	2.24132	0.977186
						C	PT1	PT1-Post	Post	CD8	CD8 STAT1	2.14449	5.2831	2.92251	0	0	2.92251	0.92012
						C	PT1	PT1-Post	Post	CD8	CD8 CTL	0	3.06342	1.88157	2.13042	2.97277	1.54952	0.934537
						C	PT1	PT1-Post	Post	CD8	CD8 CTL	0	4.01706	2.91517	1.15735	3.37962	1.67952	0.938236
						C	PT1	PT1-Post	Post	CD8	CD8 CTL	0	3.04968	3.22407	0	2.83831	1.10223	0.849012
						C	PT1	PT1-Post	Post	CD8	CD8 CTL	0	4.08883	2.27129	2.01742	3.02319	2.47358	1.01049
						C	PT1	PT1-Post	Post	CD8	CD8 CTL	0	0	2.64905	0	2.64905	1.05683	0.878269
						C	PT1	PT1-Post	Post	CD8	CD8 CTL	0	3.1699	2.68669	0	2.9572	1.188	0.905755
						C	PT1	PT1-Post	Post	CD8	CD8 CTL	0	0	1.1947	1.72368	0	0	0.839846
						C	PT1	PT1-Post	Post	CD8	CD8 CTL	0	0	3.22327	3.3798	2.72014	2.3913	1.02226
						C	PT1	PT1-Post	Post	CD8	CD8 CTL	0	4.40513	2.4977	1.332	1.332	2.4977	0.984183
						C	PT1	PT1-Post	Post	CD8	CD8 CTL	0	2.88094	1.75938	1.75938	3.00743	1.75938	0.886718
						C	PT1	PT1-Post	Post	CD8	CD8 GZMK	0	1.24602	2.59394	0	2.3893	0	0.735503
						C	PT1	PT1-Post	Post	CD8	CD8 STAT1	0	0	0	0	0	0	0.452981
						C	PT1	PT1-Post	Post	CD8	CD8 CTL	0	0	3.24231	1.40465	1.96686	2.96756	0.931867
						C	PT1	PT1-Post	Post	CD8	CD8 CTL	0	0	2.81847	1.93249	2.81847	0	0.913747
						C	PT1	PT1-Post	Post	CD8	CD8 CTL	0	4.50112	3.52144	2.54365	3.2883	2.08389	0.992992
						C	PT1	PT1-Post	Post	CD8	CD8 Naive	1.13224	2.88037	1.13224	0	0	0	0.598684
						C	PT1	PT1-Post	Post	CD8	CD8 GZMK	3.88693	0	3.42916	0	2.93971	0	0.736731
						C	PT1	PT1-Post	Post	CD8	CD8 GZMK	3.12409	0	3.12409	0	0	1.67669	0.633795
						C	PT1	PT1-Post	Post	CD8	CD8 GZMK	2.31082	0	2.9531	0	0	1.95375	0.793155
						C	PT1	PT1-Post	Post	CD8	CD8 Naive	0	0	0	0	0	0	0.585728
						C	PT1	PT1-Post	Post	CD8	CD8 CTL	0	2.40108	1.79468	1.79468	3.04786	2.77588	1.01083
						C	PT1	PT1-Post	Post	CD8	CD8 STAT1	2.54506	0	2.92402	0	0	3.58994	0.706481
						C	PT1	PT1-Post	Post	CD8	CD8 CTL	0	1.88788	2.97984	1.88788	2.50232	1.55539	1.00759
						C	PT1	PT1-Post	Post	CD8	CD8 CTL	0	3.47797	2.60694	1.12912	2.87601	0	0.868047
						C	PT1	PT1-Post	Post	CD8	CD8 CTL	1.99542	0	2.3545	0	1.42974	1.99542	0.918
						C	PT1	PT1-Post	Post	CD8	CD8 CTL	0	3.49295	2.77282	2.33963	3.49295	0	0.930999
						C	PT1	PT1-Post	Post	CD8	CD8 CTL	0	0	1.91872	2.53564	3.18838	2.27402	0.979192
						C	PT1	PT1-Post	Post	CD8	CD8 STAT1	3.61689	0	1.88291	0	0	1.33139	0.690003
						C	PT1	PT1-Post	Post	CD8	CD8 CTL	0	4.85956	2.73747	2.22526	2.9743	2.59405	0.970409
						C	PT1	PT1-Post	Post	CD8	CD8 CTL	0	4.18867	3.11994	2.73631	1.75958	2.10596	1.00981
						C	PT1	PT1-Post	Post	CD8	CD8 STAT1	2.79538	4.21358	2.79538	0	0	2.6252	0.831904
						C	PT1	PT1-Post	Post	CD8	CD8 STAT1	0	4.42788	1.78595	1.46098	2.39156	2.39156	1.01886
						C	PT1	PT1-Post	Post	CD8	CD8 GZMK	2.73586	0	3.73446	0	1.75918	0	0.828126
						C	PT1	PT1-Post	Post	CD8	CD8 CTL	3.18965	0	3.077	1.27722	2.80457	1.27722	0.941151
						C	PT1	PT1-Post	Post	CD8	CD8 CTL	0	0	3.04357	3.04357	3.04357	2.39699	0.938119
						C	PT1	PT1-Post	Post	CD8	CD8 CTL	0	2.08677	2.54668	0	3.52463	0	0.756376
						C	PT1	PT1-Post	Post	CD8	CD8 CTL	1.23037	0	2.11233	2.57356	3.01455	1.23037	1.00518
						C	PT1	PT1-Post	Post	CD8	CD8 Naive	1.6529	0	0	0	0	1.6529	0.688398
						C	PT1	PT1-Post	Post	CD8	CD8 CTL	0	3.62535	1.18895	2.06063	3.42384	1.18895	0.994998
						C	PT1	PT1-Post	Post	CD8	CD8 GZMK	2.98888	0	2.34485	0	0	0	0.730891
						C	PT1	PT1-Post	Post	CD8	CD8 CTL	0	0	2.9794	2.59903	2.74251	2.86795	0.951714
						C	PT1	PT1-Post	Post	CD8	CD8 Naive	0	0	0	0	1.06423	0	0.630007
						C	PT1	PT1-Post	Post	CD8	CD8 STAT1	0	0	2.60966	0	2.40474	2.14671	0.924465
						C	PT1	PT1-Post	Post	CD8	CD8 CTL	0	4.01822	2.17479	1.28096	3.62171	2.63909	0.914785
						C	PT1	PT1-Post	Post	CD8	CD8 CTL	0	3.61058	3.15667	0	2.67382	2.30227	0.893427
						C	PT1	PT1-Post	Post	CD8	CD8 CTL	0	0	3.00234	1.43241	3.39111	3.00234	0.9824
						C	PT1	PT1-Post	Post	CD8	CD8 CTL	1.73014	0	2.97378	0	2.84753	0	0.914801
						C	PT1	PT1-Post	Post	CD8	CD8 Naive	0	0	0	0	0	0	0.474722
						C	PT1	PT1-Post	Post	CD8	CD8 CTL	0	1.78823	3.04048	3.04048	3.5794	2.59876	1.01616
						C	PT1	PT1-Post	Post	CD8	CD8 GZMK	2.64175	0	2.95766	0	0	1.28303	0.678592
						C	PT1	PT1-Post	Post	CD8	CD8 STAT1	0	0	0	0	0	0	0.369027
						C	PT1	PT1-Post	Post	CD8	CD8 CTL	0	0	1.72823	0	3.08366	1.72823	0.836692
						C	PT1	PT1-Post	Post	CD8	CD8 CTL	0	3.1208	2.47083	2.10676	2.61284	1.85882	1.0298
						C	PT1	PT1-Post	Post	CD8	CD8 CTL	0	2.70581	2.70581	0	2.70581	1.2023	0.911676
						C	PT1	PT1-Post	Post	CD8	CD8 CTL	0.824859	0	2.71451	0.824859	1.81258	2.71451	1.00842
						C	PT1	PT1-Post	Post	CD8	CD8 GZMK	2.45294	1.99789	1.99789	0	0	1.13927	0.881255
						C	PT1	PT1-Post	Post	CD8	CD8 GZMK	2.84993	0	3.06144	0	1.62367	0	0.81758
						C	PT1	PT1-Post	Post	CD8	CD8 CTL	0	0	1.49278	0	2.06673	1.49278	0.898008
						C	PT1	PT1-Post	Post	CD8	CD8 CTL	0	2.43507	3.40674	0	3.40674	0	0.8558
						C	PT1	PT1-Post	Post	CD8	CD8 CTL	2.82901	0	2.82901	1.43168	1.99762	1.43168	0.939475
						C	PT1	PT1-Post	Post	CD8	CD8 Naive	0	0	0	0	0	0	0.509176
						C	PT1	PT1-Post	Post	CD8	CD8 CTL	0	3.60317	2.5576	2.87168	3.38681	2.99811	1.03507
						C	PT1	PT1-Post	Post	CD8	CD8 CTL	1.58803	1.58803	2.17341	1.58803	3.01898	1.92295	0.976168
						C	PT1	PT1-Post	Post	CD8	CD8 Naive	0	0	0	0	0	0	0.391217
						C	PT1	PT1-Post	Post	CD8	CD8 CTL	0	0	2.26818	2.01441	3.21164	2.4704	1.00718
						C	PT1	PT1-Post	Post	CD8	CD8 STAT1	3.06044	0	1.91848	0	0	1.36233	0.655611
						C	PT1	PT1-Post	Post	CD8	CD8 CTL	0	0	2.29301	0	2.93436	1.69605	0.811179
						C	PT1	PT1-Post	Post	CD8	CD8 CTL	1.52038	3.78164	2.46146	0	3.3875	0	0.85957
						C	PT1	PT1-Post	Post	CD8	CD8 STAT1	1.51096	0	2.45042	0	0	0	0.680483
						C	PT1	PT1-Post	Post	CD8	CD8 Naive	0	0	0	0	0	0	0.487401
						C	PT1	PT1-Post	Post	CD8	CD8 Naive	0	1.2761	0	0	0	1.2761	0.6807
						C	PT1	PT1-Post	Post	CD8	CD8 CTL	0	3.96596	2.85352	2.21642	3.59518	2.47647	0.905715
						C	PT1	PT1-Post	Post	CD8	CD8 CTL	0	0	1.93375	2.75928	3.59711	3.20525	0.955053
						C	PT1	PT1-Post	Post	CD8	CD8 CTL	0	0	2.78915	2.61905	3.79001	2.78915	1.00708
						C	PT1	PT1-Post	Post	CD8	CD8 CTL	2.58863	4.35603	2.96873	0	3.11552	2.32568	0.968192
						C	PT1	PT1-Post	Post	CD8	CD8 GZMK	1.86471	0	3.00018	0	1.31561	1.86471	0.857081
						C	PT1	PT1-Post	Post	CD8	CD8 GZMK	2.42125	0	2.68648	0	1.48613	1.48613	0.860015
						C	PT1	PT1-Post	Post	CD8	CD8 CTL	2.84002	0	2.20365	0	2.57162	1.61522	0.895537
						C	PT1	PT1-Post	Post	CD8	CD8 STAT1	2.68929	4.35464	2.48298	1.87003	0	2.48298	0.898811
						C	PT1	PT1-Post	Post	CD8	CD8 CTL	0	0	2.02224	2.02224	2.38258	2.02224	0.940778
						C	PT1	PT1-Post	Post	CD8	CD8 CTL	0	2.56068	3.39003	0	3.66925	2.56068	0.903615
						C	PT1	PT1-Post	Post	CD8	CD8 CTL	0	3.92767	3.42988	2.39404	3.15294	1.78823	0.953476
						C	PT1	PT1-Post	Post	CD8	CD8 CTL	0	0	2.03998	2.29461	3.04792	2.03998	0.931885
						C	PT1	PT1-Post	Post	CD8	CD8 CTL	0	0	2.6457	0	3.02723	2.6457	0.9312
						C	PT1	PT1-Post	Post	CD8	CD8 Naive	0	0	0	0	0	0	0.517632
						C	PT1	PT1-Post	Post	CD8	CD8 CTL	0	4.02772	2.81853	3.20389	3.63112	3.63112	1.01554
						C	PT1	PT1-Post	Post	CD8	CD8 Naive	0	0	0	0	0	0	0.492211
						C	PT1	PT1-Post	Post	CD8	CD8 CTL	0	2.96458	2.52506	0	2.06623	1.19341	0.890102
						C	PT1	PT1-Post	Post	CD8	CD8 GZMK	2.75022	1.7719	2.01615	1.7719	2.517	1.44802	0.959652
						C	PT1	PT1-Post	Post	CD8	CD8 Naive	0	0	0	0	0	0.971652	0.521159
						C	PT1	PT1-Post	Post	CD8	CD8 CTL	1.0169	0	2.71581	1.0169	2.44994	2.28473	0.974224
						C	PT1	PT1-Post	Post	CD8	CD8 Naive	0	0	0	0	0	0	0.445596
						C	PT1	PT1-Post	Post	CD8	CD8 CTL	0	3.50576	1.66913	0	2.63352	1.1486	0.829583
						C	PT1	PT1-Post	Post	CD8	CD8 CTL	0	0	3.38857	1.28153	3.19537	2.17548	0.950394
						C	PT1	PT1-Post	Post	CD8	CD8 CTL	0	1.20035	2.33069	0	2.974	2.0749	0.971454
						C	PT1	PT1-Post	Post	CD8	CD8 CTL	0	2.67912	1.8608	0	2.47298	2.47298	0.916203
						C	PT1	PT1-Post	Post	CD8	CD8 Naive	0	0	1.01074	0	0	0	0.525974
						C	PT1	PT1-Post	Post	CD8	CD8 STAT1	2.64881	5.35278	2.81927	1.28852	1.28852	3.20465	0.921415
						C	PT1	PT1-Post	Post	CD8	CD8 GZMK	2.26954	0	2.78384	0	0	2.26954	0.861444
						C	PT1	PT1-Post	Post	CD8	CD8 CTL	0	4.17412	2.97867	2.19699	2.97867	2.83296	0.898712
						C	PT1	PT1-Post	Post	CD8	CD8 STAT1	0	0	3.25139	0	1.78595	2.76605	0.673947
						C	PT1	PT1-Post	Post	CD8	CD8 CTL	2.61952	0	1.80692	0	0	2.61952	0.832535
						C	PT1	PT1-Post	Post	CD8	CD8 Naive	0	0	0	0	0	0	0.591863
						C	PT1	PT1-Post	Post	CD8	CD8 GZMK	2.39397	0	2.03312	0	0	1.46301	0.858789
						C	PT1	PT1-Post	Post	CD8	CD8 CTL	0	4.09227	1.37214	2.28557	3.20072	1.37214	0.958558
						C	PT1	PT1-Post	Post	CD8	CD8 STAT1	3.03505	0	3.16255	0	0	2.24988	0.863024
						C	PT1	PT1-Post	Post	CD8	CD8 STAT1	0	1.63554	1.63554	0	0	0	0.783527
						C	PT1	PT1-Post	Post	CD8	CD8 CTL	0	3.37529	2.34285	2.77617	3.37529	1.05855	1.00618
						C	PT1	PT1-Post	Post	CD8	CD8 CTL	0	4.69724	3.20349	1.74461	3.20349	2.34635	0.894455
						C	PT1	PT1-Post	Post	CD8	CD8 CTL	0	0	3.29238	0	3.40602	1.44417	0.815558
						C	PT1	PT1-Post	Post	CD8	CD8 CTL	0	0	3.16597	2.51413	3.25744	2.31102	1.00966
						C	PT1	PT1-Post	Post	CD8	CD8 CTL	0	0	3.30136	3.02588	3.21769	2.64438	1.00727
						C	PT1	PT1-Post	Post	CD8	CD8 CTL	0	0	2.91117	2.76605	3.03788	2.39156	0.998741
						C	PT1	PT1-Post	Post	CD8	CD8 STAT1	0	3.84111	2.22859	2.22859	1.97617	2.5975	1.0479
						C	PT1	PT1-Post	Post	CD8	CD8 CTL	0	4.0841	2.80761	1.92262	2.17306	1.58772	0.995932
						C	PT1	PT1-Post	Post	CD8	CD8 Naive	0	1.29465	0	0	0	0	0.656364
						C	PT1	PT1-Post	Post	CD8	CD8 STAT1	2.77142	0	0	0	0	1.25187	0.833182
						C	PT1	PT1-Post	Post	CD8	CD8 Naive	2.12014	2.96169	1.54033	0	0	1.54033	0.841675
						C	PT1	PT1-Post	Post	CD8	CD8 STAT1	2.59707	3.19029	2.47412	1.73327	1.41247	2.47412	0.979271
						C	PT1	PT1-Post	Post	CD8	CD8 STAT1	0	0	0	0	0	0	0.459054
						C	PT1	PT1-Post	Post	CD8	CD8 CTL	0	2.86463	2.22692	0	2.59577	0	0.791282
						C	PT1	PT1-Post	Post	CD8	CD8 CTL	0	0	2.66654	1.76971	2.74775	1.95818	1.01038
						C	PT1	PT1-Post	Post	CD8	CD8 CTL	0	0	2.92806	1.16671	3.03988	1.69062	0.885531
						C	PT1	PT1-Post	Post	CD8	CD8 CTL	0	0	3.31624	0	3.20298	0	0.891287
						C	PT1	PT1-Post	Post	CD8	CD8 CTL	0	2.73947	2.56999	0	2.56999	1.76237	0.932067
						C	PT1	PT1-Post	Post	CD8	CD8 GZMK	3.09092	0	2.44223	0	0	1.83248	0.769588
						C	PT1	PT1-Post	Post	CD8	CD8 Naive	1.23467	0	0	0	0	0	0.717689
						C	PT1	PT1-Post	Post	CD8	CD8 GZMK	2.44151	0	2.18243	0	0	2.18243	0.9012
						C	PT1	PT1-Post	Post	CD8	CD8 STAT1	0	2.49132	2.69777	0	3.4488	1.87773	0.943113
						C	PT1	PT1-Post	Post	CD8	CD8 STAT1	2.82742	0	2.82742	0	0	1.18531	0.733763
						C	PT1	PT1-Post	Post	CD8	CD8 GZMK	2.87011	0	2.23211	0	0	1.64088	0.813722
						C	PT1	PT1-Post	Post	CD8	CD8 CTL	0	3.14228	2.12651	1.54602	3.14228	2.49141	0.892085
						C	PT1	PT1-Post	Post	CD8	CD8 Naive	0	0	0	0	0	0	0.565983
						C	PT1	PT1-Post	Post	CD8	CD8 GZMK	3.36768	0	3.12617	0	2.59894	2.59894	0.931655
						C	PT1	PT1-Post	Post	CD8	CD8 CTL	0	4.0232	1.21967	1.21967	2.55958	1.21967	0.978913
						C	PT1	PT1-Post	Post	CD8	CD8 GZMK	1.37236	0	2.54777	0	0	1.92997	0.836192
						C	PT1	PT1-Post	Post	CD8	CD8 CTL	0	0	2.8358	2.31925	1.1915	1.1915	0.996626
						C	PT1	PT1-Post	Post	CD8	CD8 Naive	0	0	0	0	0	0	0.488121
						C	PT1	PT1-Post	Post	CD8	CD8 GZMK	3.18767	1.27573	2.94807	0	1.8185	1.27573	0.939753
						C	PT1	PT1-Post	Post	CD8	CD8 CTL	0	2.02518	1.68362	1.1608	2.65007	1.1608	0.929196
						C	PT1	PT1-Post	Post	CD8	CD8 CTL	0	0	1.88126	1.88126	3.615	1.32995	0.950708
						C	PT1	PT1-Post	Post	CD8	CD8 GZMK	3.10854	0	1.92179	0	0	1.0799	0.855962
						C	PT1	PT1-Post	Post	CD8	CD8 CTL	1.01219	2.81927	2.70891	2.81927	2.44319	2.08025	1.01742
						C	PT1	PT1-Post	Post	CD8	CD8 CTL	1.36711	3.50146	1.36711	1.36711	2.74854	1.92395	1.02953
						C	PT1	PT1-Post	Post	CD8	CD8 CTL	0	3.80054	2.64742	1.6813	2.27676	1.6813	0.972908
						C	PT1	PT1-Post	Post	CD8	CD8 GZMK	1.94831	1.3884	2.30511	0	0	0	0.578519
						C	PT1	PT1-Post	Post	CD8	CD8 GZMK	3.22899	0	3.12802	0	1.76658	2.57468	0.871075
						C	PT1	PT1-Post	Post	CD8	CD8 CTL	0	1.45516	0.971754	1.77964	2.02423	2.2206	1.02879
						C	PT1	PT1-Post	Post	CD8	CD8 GZMK	2.00102	0	2.00102	0	0	0	0.739072
						C	PT1	PT1-Post	Post	CD8	CD8 CTL	1.73589	0	3.09254	1.73589	3.09254	2.08081	1.01974
						C	PT1	PT1-Post	Post	CD8	CD8 GZMK	2.4629	0	2.90044	0	2.4629	1.14669	0.944058
						C	PT1	PT1-Post	Post	CD8	CD8 GZMK	3.28053	0	2.72239	0	0	1.34634	0.756249
						C	PT1	PT1-Post	Post	CD8	CD8 CTL	0	0	2.43936	0	2.18034	1.28549	0.812199
						C	PT1	PT1-Post	Post	CD8	CD8 CTL	0	4.05009	2.43755	2.6052	3.17717	2.74874	1.04963
						C	PT1	PT1-Post	Post	CD8	CD8 CTL	0	4.25801	2.76815	1.24938	3.25354	1.78781	0.979947
						C	PT1	PT1-Post	Post	CD8	CD8 GZMK	2.81807	2.30227	2.67382	0	0	1.17841	0.669602
						C	PT1	PT1-Post	Post	CD8	CD8 GZMK	1.4759	0	2.55041	0	0.988604	0.988604	0.849943
						C	PT1	PT1-Post	Post	CD8	CD8 CTL	0	3.36623	2.26237	0	2.63252	1.14787	0.873568
						C	PT1	PT1-Post	Post	CD8	CD8 CTL	0	3.1239	2.18645	2.55376	3.59912	2.55376	1.0301
						C	PT1	PT1-Post	Post	CD8	CD8 CTL	0	0	2.72959	0	2.90098	0	0.827152
						C	PT1	PT1-Post	Post	CD8	CD8 GZMK	3.04685	0	2.80902	0	0	0	0.811074
						C	PT1	PT1-Post	Post	CD8	CD8 GZMK	2.61116	0	2.61116	0	0	0	0.7931
						C	PT1	PT1-Post	Post	CD8	CD8 GZMK	3.13971	0	2.94862	0	1.61297	0	0.812303
						C	PT1	PT1-Post	Post	CD8	CD8 GZMK	3.00926	0	2.36427	0	2.36427	1.22644	0.923813
						C	PT1	PT1-Post	Post	CD8	CD8 GZMK	3.42829	0	2.55952	0	0	0	0.662154
						C	PT1	PT1-Post	Post	CD8	CD8 CTL	0	4.82549	3.33391	1.91633	3.0116	2.6758	0.985007
						C	PT1	PT1-Post	Post	CD8	CD8 GZMK	2.02566	1.45642	2.02566	0	0	0	0.76555
						C	PT1	PT1-Post	Post	CD8	CD8 CTL	0	1.25205	2.77165	3.04357	3.25714	3.43302	1.03072
						C	PT1	PT1-Post	Post	CD8	CD8 CTL	0	3.31276	3.5913	2.28445	3.70601	2.48702	0.974446
						C	PT1	PT1-Post	Post	CD8	CD8 GZMK	3.49891	0	2.91765	0	0	0	0.79922
						C	PT1	PT1-Post	Post	CD8	CD8 CTL	0	0	3.27438	0	2.4763	0	0.841311
						C	PT1	PT1-Post	Post	CD8	CD8 GZMK	2.66073	0	1.69296	0	1.16869	1.16869	0.890889
						C	PT1	PT1-Post	Post	CD8	CD8 CTL	0	4.37955	2.18383	2.81902	3.39766	1.83314	0.960024
						C	PT1	PT1-Post	Post	CD8	CD8 CTL	0	0	3.21479	1.29619	3.57008	2.65863	0.989287
						C	PT1	PT1-Post	Post	CD8	CD8 CTL	0	3.36768	3.17464	2.15634	3.45182	2.78987	0.927558
						C	PT1	PT1-Post	Post	CD8	CD8 CTL	0	2.92451	3.03631	2.28366	2.79862	2.48621	0.967142
						C	PT1	PT1-Post	Post	CD8	CD8 GZMK	3.02301	0	1.33324	0	0	1.33324	0.788004
						C	PT1	PT1-Post	Post	CD8	CD8 GZMK	2.96536	0	2.81976	0	0	0	0.78283
						C	PT1	PT1-Post	Post	CD8	CD8 CTL	0	0	2.38908	2.38908	2.59371	1.78368	0.973149
						C	PT1	PT1-Post	Post	CD8	CD8 GZMK	2.90883	0	2.13173	0	0	0	0.710501
						C	PT1	PT1-Post	Post	CD8	CD8 GZMK	2.67232	0	2.20652	0	1.85464	2.4663	0.868017
						C	PT1	PT1-Post	Post	CD8	CD8 Naive	0	0	0	1.05732	0	0	0.66281
						C	PT1	PT1-Post	Post	CD8	CD8 CTL	0	0	3.38046	3.30325	2.79017	2.02158	0.983564
						C	PT1	PT1-Post	Post	CD8	CD8 CTL	0	0	2.79022	0	2.15667	1.90684	0.939391
						C	PT1	PT1-Post	Post	CD8	CD8 CTL	0	0	2.62259	2.15904	3.45478	1.80969	0.956468
						C	PT1	PT1-Post	Post	CD8	CD8 CTL	0	0	2.89504	0	3.3835	2.89504	0.921471
						C	PT1	PT1-Post	Post	CD8	CD8 CTL	0	4.05174	2.24861	2.24861	3.37583	2.50955	0.947326
						C	PT1	PT1-Post	Post	CD8	CD8 STAT1	0	3.55203	1.65546	0	2.24823	2.61787	0.971127
						C	PT1	PT1-Post	Post	CD8	CD8 CTL	0	3.8064	2.12003	2.37724	3.69139	2.75129	1.0181
						C	PT1	PT1-Post	Post	CD8	CD8 CTL	0	2.66486	2.03901	0	2.49637	0	0.813063
						C	PT1	PT1-Post	Post	CD8	CD8 GZMK	2.42385	0.762323	2.31708	0	0.762323	0.762323	0.925548
						C	PT1	PT1-Post	Post	CD8	CD8 STAT1	0	0	0	0	0	0	0.593383
						C	PT1	PT1-Post	Post	CD8	CD8 CTL	0	3.34487	1.98967	1.65034	3.18421	1.13281	0.817417
						C	PT1	PT1-Post	Post	CD8	CD8 CTL	0	4.44257	3.11787	1.75779	3.31047	1.75779	0.978518
						C	PT1	PT1-Post	Post	CD8	CD8 CTL	0	4.30926	2.37813	1.23727	1.77366	2.12089	0.929134
						C	PT1	PT1-Post	Post	CD8	CD8 GZMK	0	4.00076	2.9381	0	2.15904	1.26815	0.866611
						C	PT1	PT1-Post	Post	CD8	CD8 Naive	0	0	0	0	0	0	0.43078
						C	PT1	PT1-Post	Post	CD8	CD8 CTL	0	4.13567	2.51727	0	2.95655	2.05883	0.916494
						C	PT1	PT1-Post	Post	CD8	CD8 CTL	0	3.45999	3.22736	1.16352	2.28287	1.16352	0.83512
						C	PT1	PT1-Post	Post	CD8	CD8 GZMK	2.90299	0	3.02964	0	0	1.24163	0.890651
						C	PT1	PT1-Post	Post	CD8	CD8 STAT1	0	0	1.77244	0	0	1.77244	0.761569
						C	PT1	PT1-Post	Post	CD8	CD8 Naive	0	1.91108	0	0	0	0	0.496524
						C	PT1	PT1-Post	Post	CD8	CD8 STAT1	0	1.75403	2.73004	1.75403	0	1.75403	0.828509
						C	PT1	PT1-Post	Post	CD8	CD8 CTL	0	3.13511	1.94557	2.83284	3.04414	2.56458	1.02539
						C	PT1	PT1-Post	Post	CD8	CD8 CTL	0	1.18815	3.2616	1.18815	2.83128	1.18815	0.990933
						C	PT1	PT1-Post	Post	CD8	CD8 CTL	0	4.23476	2.81557	2.4396	3.62806	3.08817	1.02285
						C	PT1	PT1-Post	Post	CD8	CD8 STAT1	0	0	0	0	0	0	0.401804
						C	PT1	PT1-Post	Post	CD8	CD8 GZMK	2.72825	0	1.90545	0	0	0	0.65201
						C	PT1	PT1-Post	Post	CD8	CD8 CTL	0	3.81939	2.59394	2.59394	3.50237	1.24602	0.974628
						C	PT1	PT1-Post	Post	CD8	CD8 Naive	0	0	0	0	1.55509	0	0.56833
						C	PT1	PT1-Post	Post	CD8	CD8 CTL	0	3.80089	2.23341	1.12587	2.87148	1.98082	1.01154
						C	PT1	PT1-Post	Post	CD8	CD8 Naive	0	1.2891	0	0	0	0	0.532931
						C	PT1	PT1-Post	Post	CD8	CD8 Naive	0	0	0	0	0	0	0.471434
						C	PT1	PT1-Post	Post	CD8	CD8 CTL	0	2.69459	2.06683	1.19389	2.06683	1.19389	0.875278
						C	PT1	PT1-Post	Post	CD8	CD8 CTL	0	0	2.88298	0	2.88298	0	0.880166
						C	PT1	PT1-Post	Post	CD8	CD8 CTL	0	3.9757	1.28492	1.28492	2.64418	1.82918	0.936719
						C	PT1	PT1-Post	Post	CD8	CD8 CTL	0	3.06718	1.26981	1.26981	2.94028	2.16108	0.930809
						C	PT1	PT1-Post	Post	CD8	CD8 GZMK	0	0	3.00538	0	2.27465	1.00974	0.913026
						C	PT1	PT1-Post	Post	CD8	CD8 CTL	0	0	2.74763	1.23381	2.74763	2.57805	1.01149
						C	PT1	PT1-Post	Post	CD8	CD8 Naive	0	0	0	0	0	0	0.405299
						C	PT1	PT1-Post	Post	CD8	CD8 CTL	0	1.83579	2.96761	1.83579	1.83579	1.29062	0.955934
						C	PT1	PT1-Post	Post	CD8	CD8 CTL	0	1.30592	2.20532	1.8535	3.22762	2.84179	0.984932
						C	PT1	PT1-Post	Post	CD8	CD8 CTL	0	3.4547	3.06491	0	3.4547	1.80962	0.923227
						C	PT1	PT1-Post	Post	CD8	CD8 GZMK	2.9909	0	1.98804	0	0	1.42325	0.753914
						C	PT1	PT1-Post	Post	CD8	CD8 CTL	0	2.86559	2.86559	0	3.13893	1.04378	0.914503
						C	PT1	PT1-Post	Post	CD8	CD8 CTL	0	0	0	0	2.21133	2.21133	0.834247
						C	PT1	PT1-Post	Post	CD8	CD8 CTL	0	0	2.49226	1.04665	2.75904	2.86976	0.847214
						C	PT1	PT1-Post	Post	CD8	CD8 Naive	0	0	0	0	0	0	0.576101
						C	PT1	PT1-Post	Post	CD8	CD8 CTL	0	3.50595	2.41628	0.993504	2.68139	1.48191	0.977648
						C	PT1	PT1-Post	Post	CD8	CD8 GZMK	2.73902	3.1227	2.73902	0	1.52995	0	0.762575
						C	PT1	PT1-Post	Post	CD8	CD8 CTL	1.22118	3.21535	2.35753	1.75482	2.73093	1.22118	0.990023
						C	PT1	PT1-Post	Post	CD8	CD8 CTL	2.50067	3.87122	2.93943	0	3.32711	1.175	0.877753
						C	PT1	PT1-Post	Post	CD8	CD8 CTL	0	1.90181	2.51737	0	3.28245	1.90181	0.907792
						C	PT1	PT1-Post	Post	CD8	CD8 CTL	0	1.43314	2.35854	0	2.35854	1.99927	0.885403
						C	PT1	PT1-Post	Post	CD8	CD8 CTL	0	0	3.34865	3.45049	3.23524	1.96054	1.00409
						C	PT1	PT1-Post	Post	CD8	CD8 GZMK	2.14738	0	3.16493	0	0	1.79867	0.77298
						C	PT1	PT1-Post	Post	CD8	CD8 GZMK	3.20394	0	2.09049	0	0	0	0.729086
						C	PT1	PT1-Post	Post	CD8	CD8 CTL	0	3.3876	2.21593	1.11267	2.96436	1.62629	0.950594
						C	PT1	PT1-Post	Post	CD8	CD8 CTL	1.05232	3.64507	2.50026	1.55362	3.29953	2.13501	0.992928
						C	PT1	PT1-Post	Post	CD8	CD8 STAT1	1.85169	5.08832	2.66906	1.30435	1.30435	2.4631	0.952577
						C	PT1	PT1-Post	Post	CD8	CD8 Naive	2.25572	0	2.72372	0	0	1.34739	0.849754
						C	PT1	PT1-Post	Post	CD8	CD8 CTL	0	4.08707	2.92152	1.3682	2.28083	1.3682	0.845178
						C	PT1	PT1-Post	Post	CD8	CD8 GZMK	2.81293	0	2.37831	0	0	1.08429	0.789973
						C	PT1	PT1-Post	Post	CD8	CD8 CTL	0	3.81939	2.59394	1.78389	2.90883	1.78389	0.952073
						C	PT1	PT1-Post	Post	CD8	CD8 CTL	0	0	2.13042	0	2.97277	1.88157	0.822414
						C	PT1	PT1-Post	Post	CD8	CD8 CTL	0	3.84861	2.461	0.928585	3.17655	3.50103	0.996817
						C	PT1	PT1-Post	Post	CD8	CD8 CTL	0	3.43807	2.26257	2.63272	2.90227	2.46467	1.02614
						C	PT1	PT1-Post	Post	CD8	CD8 CTL	0	3.44665	2.4098	0	2.78486	0.989028	0.892552
						C	PT1	PT1-Post	Post	CD8	CD8 GZMK	2.62023	0	2.11376	0	0	1.53464	0.790705
						C	PT1	PT1-Post	Post	CD8	CD8 CTL	0.716541	4.33609	2.44003	2.60772	2.12003	2.44003	0.991399
						C	PT1	PT1-Post	Post	CD8	CD8 CTL	0	3.87362	3.37656	2.65272	3.16192	3.2387	0.956363
						C	PT1	PT1-Post	Post	CD8	CD8 CTL	0	1.28247	3.29788	1.82633	3.69095	2.64103	1.02388
						C	PT1	PT1-Post	Post	CD8	CD8 CTL	0	3.38336	2.72359	2.72359	2.72359	2.09401	0.940995
						C	PT1	PT1-Post	Post	CD8	CD8 GZMK	3.18168	1.45819	2.65272	0	2.02766	1.45819	0.886704
						C	PT1	PT1-Post	Post	CD8	CD8 CTL	0	3.17455	2.72933	0	2.72933	1.90643	0.881795
						C	PT1	PT1-Post	Post	CD8	CD8 CTL	0	4.10157	3.32309	1.93781	2.55622	1.93781	0.969867
						C	PT1	PT1-Post	Post	CD8	CD8 GZMK	3.11925	1.22474	3.11925	1.22474	1.75898	1.22474	1.00274
						C	PT1	PT1-Post	Post	CD8	CD8 STAT1	2.9954	0	0	0	0	0	0.646725
						C	PT1	PT1-Post	Post	CD8	CD8 CTL	0	0	2.12716	2.58914	3.33578	2.12716	1.01276
						C	PT1	PT1-Post	Post	CD8	CD8 CTL	0	2.8972	2.12089	0	3.32891	2.7522	0.875532
						C	PT1	PT1-Post	Post	CD8	CD8 CTL	0	0	2.04153	2.04153	4.00039	2.04153	0.934396
						C	PT1	PT1-Post	Post	CD8	CD8 CTL	0	4.14345	3.07608	2.28849	3.31709	2.55049	0.87258
						C	PT1	PT1-Post	Post	CD8	CD8 GZMK	2.38957	1.09252	2.38957	0	0	1.60212	0.852771
						C	PT1	PT1-Post	Post	CD8	CD8 CTL	0	3.59601	2.99112	0	1.74519	0	0.800424
						C	PT1	PT1-Post	Post	CD8	CD8 STAT1	0	1.34739	3.2819	0	2.51685	1.90133	0.927021
						C	PT1	PT1-Post	Post	CD8	CD8 GZMK	2.91683	0	2.53805	0	2.27637	1.3645	0.891329
						C	PT1	PT1-Post	Post	CD8	CD8 GZMK	1.46942	0	2.66632	0	1.46942	2.04037	0.938968
						C	PT1	PT1-Post	Post	CD8	CD8 CTL	0	2.78401	2.31355	0	2.95598	1.95635	0.809288
						C	PT1	PT1-Post	Post	CD8	CD8 CTL	2.37459	4.33776	2.37459	0	2.57895	2.11745	0.825951
						C	PT1	PT1-Post	Post	CD8	CD8 STAT1	0	0	0	0	0	0	0.388126
						C	PT1	PT1-Post	Post	CD8	CD8 STAT1	0	0	2.71498	1.50986	3.48844	2.71498	1.00643
						C	PT1	PT1-Post	Post	CD8	CD8 CTL	0	1.24285	1.78019	0	2.90462	1.24285	0.906584
						C	PT1	PT1-Post	Post	CD8	CD8 GZMK	2.60617	0	2.34279	0	1.98424	1.98424	0.845375
						C	PT1	PT1-Post	Post	CD8	CD8 CTL	0	2.97908	2.70821	2.53913	3.0912	2.33553	1.05301
						C	PT1	PT1-Post	Post	CD8	CD8 GZMK	2.4345	0	2.87109	0	0	2.4345	0.839768
						C	PT1	PT1-Post	Post	CD8	CD8 GZMK	1.19277	3.79836	2.52421	1.72141	1.72141	1.72141	1.04815
						C	PT1	PT1-Post	Post	CD8	CD8 CTL	0	3.69158	1.59144	1.59144	2.81201	0	0.885039
						C	PT1	PT1-Post	Post	CD8	CD8 GZMK	2.93738	0	2.79202	0	1.80905	0	0.748047
						C	PT1	PT1-Post	Post	CD8	CD8 CTL	2.35767	0	3.27753	0	1.99844	2.62141	0.906652
						C	PT1	PT1-Post	Post	CD8	CD8 CTL	0	3.19787	2.17779	3.08518	2.64224	2.43674	0.899863
						C	PT1	PT1-Post	Post	CD8	CD8 CTL	0	0	3.03182	1.8929	2.88568	1.34006	0.887582
						C	PT1	PT1-Post	Post	CD8	CD8 CTL	0	3.55394	2.79924	0	2.59119	1.9703	0.75505
						C	PT1	PT1-Post	Post	CD8	CD8 CTL	0	3.83825	2.51455	0	3.16641	2.51455	0.87138
						C	PT1	PT1-Post	Post	CD8	CD8 Naive	0	0	0	0	0	0	0.586071
						C	PT1	PT1-Post	Post	CD8	CD8 CTL	3.36498	0	2.19509	0	0	1.60752	0.791122
						C	PT1	PT1-Post	Post	CD8	CD8 CTL	0	4.16114	2.75581	1.65051	1.65051	1.65051	1.00394
						C	PT1	PT1-Post	Post	CD8	CD8 Naive	0	0	0	0	0	0	0.364874
						C	PT1	PT1-Post	Post	CD8	CD8 GZMK	3.1204	0	2.36318	1.22559	0	1.22559	0.946531
						C	PT1	PT1-Post	Post	CD8	CD8 CTL	0	4.07376	1.17007	2.03688	2.66259	2.80672	1.02669
						C	PT1	PT1-Post	Post	CD8	CD8 CTL	0	4.0407	1.80479	1.80479	2.93255	2.41211	0.986659
						C	PT1	PT1-Post	Post	CD8	CD8 Naive	0	0	0	0	0	0	0.440357
						C	PT1	PT1-Post	Post	CD8	CD8 Naive	0	0	0	0	0	0	0.660221
						C	PT1	PT1-Post	Post	CD8	CD8 GZMK	2.58868	1.24198	2.12672	0	0	1.77916	0.850784
						C	PT1	PT1-Post	Post	CD8	CD8 CTL	0	4.6497	2.41164	2.21067	1.95888	2.72216	0.961973
						C	PT1	PT1-Post	Post	CD8	CD8 CTL	0	2.90553	2.63592	1.15037	3.6299	2.63592	0.892604
						C	PT1	PT1-Post	Post	CD8	CD8 STAT1	1.29773	0	2.19533	0	0	1.29773	0.887977
						C	PT1	PT1-Post	Post	CD8	CD8 CTL	0	3.67132	1.86748	2.22007	2.48022	2.68648	1.045
						C	PT1	PT1-Post	Post	CD8	CD8 STAT1	1.43655	4.17628	3.39637	0	0	2.62645	0.73739
						C	PT1	PT1-Post	Post	CD8	CD8 GZMK	2.7287	3.11216	2.09881	0	0	1.2195	0.820742
						C	PT1	PT1-Post	Post	CD8	CD8 GZMK	2.93774	0	2.29622	0	0	0	0.805249
						C	PT1	PT1-Post	Post	CD8	CD8 CTL	0	0	1.99459	0	1.99459	2.88654	0.932011
						C	PT1	PT1-Post	Post	CD8	CD8 CTL	2.03245	5.46111	3.31531	2.03245	2.03245	1.69044	1.00898
						C	PT1	PT1-Post	Post	CD8	CD8 CTL	0	4.42995	2.11831	2.37547	2.74946	1.77122	0.879607
						C	PT1	PT1-Post	Post	CD8	CD8 GZMK	2.18383	0	1.28833	0	0	1.28833	0.785692
						C	PT1	PT1-Post	Post	CD8	CD8 CTL	0	2.15544	2.78891	2.61881	3.27483	3.0611	1.03148
						C	PT1	PT1-Post	Post	CD8	CD8 GZMK	3.89162	0	3.21868	0	1.38614	0	0.751878
						C	PT1	PT1-Post	Post	CD8	CD8 CTL	0	0	2.67592	2.67592	3.33404	0	0.801273
						C	PT1	PT1-Post	Post	CD8	CD8 CTL	2.28982	3.04283	1.46497	1.16885	2.03534	1.46497	0.970187
						C	PT1	PT1-Post	Post	CD8	CD8 CTL	0	3.13139	2.9191	1.1602	3.45531	1.6829	0.929711
						C	PT1	PT1-Post	Post	CD8	CD8 Naive	0	0	0	0	0	0	0.468704
						C	PT1	PT1-Post	Post	CD8	CD8 CTL	2.51246	0	3.06356	3.06356	2.9516	3.16423	1.0612
						C	PT1	PT1-Post	Post	CD8	CD8 GZMK	3.13061	0	2.85738	0	2.22007	0	0.8501
						C	PT1	PT1-Post	Post	CD8	CD8 GZMK	2.26469	0	0	0	0	0	0.691385
						C	PT1	PT1-Post	Post	CD8	CD8 GZMK	1.35226	0	3.1751	0	0	0	0.782643
						C	PT1	PT1-Post	Post	CD8	CD8 CTL	0	0	3.55757	0	3.44335	2.1486	0.94253
						C	PT1	PT1-Post	Post	CD8	CD8 Naive	2.54002	0	1.92279	0	0	1.58787	0.679467
						C	PT1	PT1-Post	Post	CD8	CD8 CTL	0	0	3.2593	2.60385	2.60385	3.65188	1.00998
						C	PT1	PT1-Post	Post	CD8	CD8 STAT1	1.59472	0	1.93013	0	1.08636	2.54795	0.901122
						C	PT1	PT1-Post	Post	CD8	CD8 CTL	3.31348	0	3.12086	0	2.36361	1.22593	0.915977
						C	PT1	PT1-Post	Post	CD8	CD8 Naive	2.65937	0	2.19415	0	0	0	0.593515
						C	PT1	PT1-Post	Post	CD8	CD8 CTL	0	0	2.75979	2.75979	3.33673	2.12803	0.960977
						C	PT1	PT1-Post	Post	CD8	CD8 STAT1	3.40521	0	2.53752	0	0	1.92046	0.738002
						C	PT1	PT1-Post	Post	CD8	CD8 CTL	0	2.82199	1.99117	1.748	3.14132	0.948188	0.936598
						C	PT1	PT1-Post	Post	CD8	CD8 GZMK	1.80564	0	2.93352	0	0	1.80564	0.7985
						C	PT1	PT1-Post	Post	CD8	CD8 CTL	2.52269	3.22675	2.52269	1.26614	2.29404	2.93544	1.03217
						C	PT1	PT1-Post	Post	CD8	CD8 CTL	0	3.52762	1.38727	1.38727	1.94703	1.38727	0.940724
						C	PT1	PT1-Post	Post	CD8	CD8 GZMK	2.90509	0	2.59028	0	0	1.2432	0.798008
						C	PT1	PT1-Post	Post	CD8	CD8 CTL	2.93155	0	2.29035	0	0	1.37611	0.855879
						C	PT1	PT1-Post	Post	CD8	CD8 GZMK	0	1.33985	2.14194	0	2.02505	1.33985	0.917615
						C	PT1	PT1-Post	Post	CD8	CD8 STAT1	0	4.29449	2.58425	2.12251	2.96425	2.96425	1.03813
						C	PT1	PT1-Post	Post	CD8	CD8 CTL	0	0	1.7865	0	2.76667	2.22796	0.95631
						C	PT1	PT1-Post	Post	CD8	CD8 CTL	0	2.90206	2.77635	2.0088	3.68201	3.43787	1.02098
						C	PT1	PT1-Post	Post	CD8	CD8 Naive	1.99803	3.88791	2.49777	0	0	0	0.763896
						C	PT1	PT1-Post	Post	CD8	CD8 Naive	0	0	0	1.36471	0	0	0.559612
						C	PT1	PT1-Post	Post	CD8	CD8 CTL	0	4.34272	2.81582	0	3.14636	2.02082	0.955452
						C	PT1	PT1-Post	Post	CD8	CD8 GZMK	2.20365	2.20365	2.57162	0	0	1.95211	0.720415
						C	PT1	PT1-Post	Post	CD8	CD8 CTL	0	1.48852	2.79956	1.81577	3.07191	3.34795	1.05174
						C	PT1	PT1-Post	Post	CD8	CD8 GZMK	2.51895	0	3.17099	0	0	0	0.76053
						C	PT1	PT1-Post	Post	CD8	CD8 STAT1	0	0	0	0	3.35426	2.32318	0.723297
						C	PT1	PT1-Post	Post	CD8	CD8 CTL	0	0	3.61443	2.20043	2.83661	1.61232	0.833201
						C	PT1	PT1-Post	Post	CD8	CD8 CTL	0	3.86249	1.27759	0	2.17065	1.27759	0.908035
						C	PT1	PT1-Post	Post	CD8	CD8 Naive	3.06248	0	2.51142	0	0	0	0.635349
						C	PT1	PT1-Post	Post	CD8	CD8 Naive	0	0	0	0	0	0	0.569171
						C	PT1	PT1-Post	Post	CD8	CD8 Naive	0	0	1.33426	0	0	0	0.613761
						C	PT1	PT1-Post	Post	CD8	CD8 Naive	0	0	0	0	0	1.02462	0.620149
						C	PT1	PT1-Post	Post	CD8	CD8 STAT1	1.90936	3.71944	1.90936	0	1.90936	1.35439	0.882496
						C	PT1	PT1-Post	Post	CD8	CD8 STAT1	0	0	0	0	0	0	0.504554
						C	PT1	PT1-Post	Post	CD8	CD8 GZMK	2.89468	0	2.15061	0	0	0	0.687251
						C	PT1	PT1-Post	Post	CD8	CD8 CTL	0	0	2.95915	1.28416	2.64321	2.17871	0.992552
						C	PT1	PT1-Post	Post	CD8	CD8 CTL	1.07416	3.62761	2.67364	0	1.91436	1.58002	0.831347
						C	PT1	PT1-Post	Post	CD8	CD8 CTL	0	3.77122	1.74305	2.54842	2.71762	2.71762	1.0101
						C	PT1	PT1-Post	Post	CD8	CD8 CTL	1.0539	2.50249	2.33641	1.0539	2.76949	2.76949	1.04111
						C	PT1	PT1-Post	Post	CD8	CD8 CTL	0	3.71444	3.04537	2.93352	2.93352	2.66342	1.04848
						C	PT1	PT1-Post	Post	CD8	CD8 CTL	1.24075	3.81215	2.58709	0	2.12521	0	0.925932
						C	PT1	PT1-Post	Post	CD8	CD8 GZMK	2.16962	0	2.80396	0	0	1.58463	0.740644
						C	PT1	PT1-Post	Post	CD8	CD8 GZMK	3.27481	0	2.51007	0	0	2.51007	0.745488
						C	PT1	PT1-Post	Post	CD8	CD8 CTL	0	0	2.2709	2.73956	3.39987	1.35996	1.00946
						C	PT1	PT1-Post	Post	CD8	CD8 CTL	1.18752	3.06854	2.83042	0	2.68605	0	0.943997
						C	PT1	PT1-Post	Post	CD8	CD8 CTL	0	3.18481	2.7562	0	2.24314	0	0.883308
						C	PT1	PT1-Post	Post	CD8	CD8 CTL	0	2.66694	2.04095	0	2.49842	0	0.792214
						C	PT1	PT1-Post	Post	CD8	CD8 CTL	0	2.77933	3.12777	1.79776	3.32716	2.24002	0.990946
						C	PT1	PT1-Post	Post	CD8	CD8 STAT1	0	0	0	0	0	0	0.459692
						C	PT1	PT1-Post	Post	CD8	CD8 STAT1	2.07796	5.18197	3.08942	2.07796	0	2.97731	0.859627
						C	PT1	PT1-Post	Post	CD8	CD8 CTL	0	2.2326	3.35853	0	2.87063	3.45067	0.97367
						C	PT1	PT1-Post	Post	CD8	CD8 CTL	0	0	2.30009	2.94181	2.84229	3.19192	1.03461
						C	PT1	PT1-Post	Post	CD8	CD8 CTL	0	0	2.41461	1.11089	2.58192	1.96167	0.871344
						C	PT1	PT1-Post	Post	CD8	CD8 CTL	0	0	1.78265	1.78265	2.5289	1.78265	0.990028
						C	PT1	PT1-Post	Post	CD8	CD8 Naive	0	0	0	0	0	1.7566	0.5992
						C	PT1	PT1-Post	Post	CD8	CD8 CTL	0	0	2.78772	0	3.62661	2.57985	0.948266
						C	PT1	PT1-Post	Post	CD8	CD8 Naive	0	0	0	0	0	0	0.447072
						C	PT1	PT1-Post	Post	CD8	CD8 CTL	0	3.2342	3.00372	1.82867	2.91336	1.00864	0.965981
						C	PT1	PT1-Post	Post	CD8	CD8 STAT1	0	0.865932	0	0	0	0	0.533677
						C	PT1	PT1-Post	Post	CD8	CD8 CTL	0	0	2.88709	0	2.74218	3.01363	0.946553
						C	PT1	PT1-Post	Post	CD8	CD8 STAT1	0	0	0	0	2.78772	2.57985	0.826203
						C	PT1	PT1-Post	Post	CD8	CD8 CTL	0	3.41958	2.58891	2.58891	3.41958	1.77937	0.995728
						C	PT1	PT1-Post	Post	CD8	CD8 Naive	0	0	0	0	0	0	0.369431
						C	PT1	PT1-Post	Post	CD8	CD8 CTL	0	3.51592	2.60687	0	3.04882	1.79552	0.898113
						C	PT1	PT1-Post	Post	CD8	CD8 CTL	0	4.01899	1.35481	0	2.90451	2.52606	0.822599
						C	PT1	PT1-Post	Post	CD8	CD8 Naive	0	0	0	0	0	0	0.576373
						C	PT1	PT1-Post	Post	CD8	CD8 GZMK	3.21753	0	2.77128	0	0	0	0.70047
						C	PT1	PT1-Post	Post	CD8	CD8 CTL	0	2.85575	2.95534	0	2.31295	1.03703	0.818345
						C	PT1	PT1-Post	Post	CD8	CD8 CTL	0	0	2.47777	3.02754	2.646	3.02754	1.02224
						C	PT1	PT1-Post	Post	CD8	CD8 CTL	2.22619	0	2.86385	0	0	1.32304	0.855351
						C	PT1	PT1-Post	Post	CD8	CD8 CTL	0	2.88594	2.76035	0	2.88594	1.13625	0.908201
						C	PT1	PT1-Post	Post	CD8	CD8 Naive	0	1.01949	0	0	0	0	0.517828
						C	PT1	PT1-Post	Post	CD8	CD8 CTL	0	0	2.1958	1.29812	3.31869	1.29812	0.97536
						C	PT1	PT1-Post	Post	CD8	CD8 CTL	0	3.69953	0	0	2.7591	1.77978	0.793586
						C	PT1	PT1-Post	Post	CD8	CD8 CTL	0	2.15803	1.57423	1.57423	3.32464	0	0.835863
						C	PT1	PT1-Post	Post	CD8	CD8 CTL	0	0	1.65341	2.75916	3.42013	3.18785	1.00325
						C	PT1	PT1-Post	Post	CD8	CD8 CTL	1.80183	3.52326	2.15073	0	0	1.2614	0.831112
						C	PT1	PT1-Post	Post	CD8	CD8 CTL	0	3.47693	2.17929	0	3.3478	2.17929	0.915569
						C	PT1	PT1-Post	Post	CD8	CD8 CTL	0	3.24831	2.04758	2.50541	3.6108	2.30247	1.03837
						C	PT1	PT1-Post	Post	CD8	CD8 CTL	2.69867	0	2.3263	0	0	0	0.841642
						C	PT1	PT1-Post	Post	CD8	CD8 GZMK	3.02604	1.08571	3.27715	0	2.81496	2.38027	0.851191
						C	PT1	PT1-Post	Post	CD8	CD8 CTL	0	0	1.27592	1.27592	1.81872	0	0.86932
						C	PT1	PT1-Post	Post	CD8	CD8 CTL	0	2.89477	3.00639	1.662	3.61883	2.62536	0.966924
						C	PT1	PT1-Post	Post	CD8	CD8 Naive	0	1.67917	0	0.897597	0	0	0.576857
						C	PT1	PT1-Post	Post	CD8	CD8 CTL	0	4.61411	2.16153	0	2.42	1.81204	0.8967
						C	PT1	PT1-Post	Post	CD8	CD8 CTL	0	4.34577	3.14795	3.14795	3.06483	1.55069	0.938342
						C	PT1	PT1-Post	Post	CD8	CD8 CTL	0	0	3.36471	1.8848	3.15017	2.49898	0.885212
						C	PT1	PT1-Post	Post	CD8	CD8 CTL	0	0	2.76326	1.78347	2.59348	2.13129	1.03118
						C	PT1	PT1-Post	Post	CD8	CD8 STAT1	2.37784	0	2.37784	0	2.0177	0	0.751867
						C	PT1	PT1-Post	Post	CD8	CD8 CTL	0	0	2.85919	2.423	3.16189	3.39393	0.969122
						C	PT1	PT1-Post	Post	CD8	CD8 CTL	0	2.62361	3.04886	2.11697	3.71802	2.74803	0.960491
						C	PT1	PT1-Post	Post	CD8	CD8 CTL	0	3.02858	2.02233	1.15855	2.47877	1.15855	0.934421
						C	PT1	PT1-Post	Post	CD8	CD8 Naive	0	0	0	0	0	0	0.582782
						C	PT1	PT1-Post	Post	CD8	CD8 CTL	0	3.40469	1.23122	0	3.55409	0	0.770241
						C	PT1	PT1-Post	Post	CD8	CD8 CTL	0	0	2.88412	2.88412	3.79382	2.36558	0.948016
						C	PT1	PT1-Post	Post	CD8	CD8 CTL	0	2.83171	2.83171	0	3.21734	2.1958	0.767176
						C	PT1	PT1-Post	Post	CD8	CD8 GZMK	2.94387	1.09821	2.94387	1.9454	1.60896	1.09821	1.01409
						C	PT1	PT1-Post	Post	CD8	CD8 CTL	0	1.16186	2.2807	1.16186	2.79552	1.68487	0.981207
						C	PT1	PT1-Post	Post	CD8	CD8 CTL	0	1.45189	3.17381	2.02054	2.3808	2.3808	1.01043
						C	PT1	PT1-Post	Post	CD8	CD8 CTL	0	0	2.20509	2.57311	2.84153	2.57311	0.995874
						C	PT1	PT1-Post	Post	CD8	CD8 CTL	0	2.3726	2.57692	2.89144	2.3726	2.3726	0.898999
						C	PT1	PT1-Post	Post	CD8	CD8 CTL	0	3.80961	2.95347	2.80798	2.80798	1.82328	1.00277
						C	PT1	PT1-Post	Post	CD8	CD8 Naive	0	0	0	0	0	0	0.463272
						C	PT1	PT1-Post	Post	CD8	CD8 CTL	0	3.95744	2.42166	2.05963	3.12103	1.90249	1.01342
						C	PT1	PT1-Post	Post	CD8	CD8 CTL	0	2.45066	2.82696	2.19132	2.82696	1.29445	0.998632
						C	PT1	PT1-Post	Post	CD8	CD8 GZMK	3.05602	0	1.2614	0	0	2.15073	0.867897
						C	PT1	PT1-Post	Post	CD8	CD8 Naive	0	0	0	0	0	0	0.376356
						C	PT1	PT1-Post	Post	CD8	CD8 GZMK	0	0	2.63813	0	0	1.28021	0.829637
						C	PT1	PT1-Post	Post	CD8	CD8 CTL	0	3.9327	2.46163	2.09792	2.60352	2.09792	1.003
						C	PT1	PT1-Post	Post	CD8	CD8 Naive	0	0	0	0	0	0	0.44785
						C	PT1	PT1-Post	Post	CD8	CD8 STAT1	0	0	0	0	0	0	0.40819
						C	PT1	PT1-Post	Post	CD8	CD8 CTL	0	0	2.57685	1.61976	3.14782	2.57685	0.941216
						C	PT1	PT1-Post	Post	CD8	CD8 CTL	0	4.49751	2.73429	2.10406	3.00561	2.73429	1.03345
						C	PT1	PT1-Post	Post	CD8	CD8 GZMK	3.12596	0	1.67828	0	0	0	0.78643
						C	PT1	PT1-Post	Post	CD8	CD8 CTL	0	0	1.67864	1.67864	2.64438	1.15661	0.960788
						C	PT1	PT1-Post	Post	CD8	CD8 CTL	0	1.89098	2.50567	2.71235	3.37175	2.71235	1.04175
						C	PT1	PT1-Post	Post	CD8	CD8 CTL	0	4.16368	2.82298	1.83668	1.83668	2.65248	0.921147
						C	PT1	PT1-Post	Post	CD8	CD8 STAT1	0	3.36068	1.88126	1.32995	3.5372	0	0.932376
						C	PT1	PT1-Post	Post	CD8	CD8 CTL	0	3.95558	2.48298	1.5388	3.13349	0	0.806032
						C	PT1	PT1-Post	Post	CD8	CD8 Naive	0	0	0	0	0	0	0.51434
						C	PT1	PT1-Post	Post	CD8	CD8 GZMK	1.8492	0	2.83699	0	0	0	0.659296
						C	PT1	PT1-Post	Post	CD8	CD8 CTL	0	0	1.87562	2.22865	3.01244	2.48904	0.961729
						C	PT1	PT1-Post	Post	CD8	CD8 GZMK	2.61728	0	3.27324	0	0	0	0.787712
						C	PT1	PT1-Post	Post	CD8	CD8 STAT1	0	0	2.08687	0	2.71597	2.4501	0.889941
						C	PT1	PT1-Post	Post	CD8	CD8 CTL	0	0	2.55826	1.75186	2.99879	3.21191	0.900171
						C	PT1	PT1-Post	Post	CD8	CD8 CTL	3.30718	0	2.91986	0	2.54101	2.27925	0.860702
						C	PT1	PT1-Post	Post	CD8	CD8 GZMK	3.44733	0	2.71061	0	0	1.73686	0.8507
						C	PT1	PT1-Post	Post	CD8	CD8 CTL	1.18326	4.09251	2.30857	0	2.68034	2.51163	0.935583
						C	PT1	PT1-Post	Post	CD8	CD8 CTL	1.26231	0	2.15184	0	0	2.41003	0.86589
						C	PT1	PT1-Post	Post	CD8	CD8 GZMK	1.16065	0	3.13202	0	1.68344	1.16065	0.983782
						C	PT1	PT1-Post	Post	CD8	CD8 STAT1	0	0	0	0	0	0	0.46461
						C	PT1	PT1-Post	Post	CD8	CD8 CTL	0	4.28866	2.79731	1.81376	3.18224	3.37534	0.970467
						C	PT1	PT1-Post	Post	CD8	CD8 CTL	0	3.86336	1.69387	2.49331	2.93183	2.66176	0.990553
						C	PT1	PT1-Post	Post	CD8	CD8 GZMK	2.70503	0	2.87615	0	0	1.88433	0.860351
						C	PT1	PT1-Post	Post	CD8	CD8 CTL	0	0	2.87799	2.70686	3.15151	2.23957	0.996457
						C	PT1	PT1-Post	Post	CD8	CD8 CTL	0	4.1246	3.02319	2.27129	3.02319	2.27129	1.02541
						C	PT1	PT1-Post	Post	CD8	CD8 CTL	0	2.88534	2.6161	0	3.48755	0	0.833762
						C	PT1	PT1-Post	Post	CD8	CD8 CTL	0	3.16391	2.14643	1.06076	3.44097	1.89698	0.999939
						C	PT1	PT1-Post	Post	CD8	CD8 CTL	1.17779	0	3.05517	0	2.67299	1.17779	0.869324
						C	PT1	PT1-Post	Post	CD8	CD8 GZMK	3.52509	0	3.09948	0	2.54712	0	0.832423
						C	PT1	PT1-Post	Post	CD8	CD8 CTL	0	4.80649	2.48719	2.62939	2.75386	2.32136	0.965448
						C	PT1	PT1-Post	Post	CD8	CD8 Naive	0	0	0	0	0	0	0.647308
						C	PT1	PT1-Post	Post	CD8	CD8 STAT1	0	3.29577	2.49668	1.55054	2.49668	1.55054	1.00115
						C	PT1	PT1-Post	Post	CD8	CD8 GZMK	2.60598	2.43831	2.60598	1.64509	0	1.64509	0.964143
						C	PT1	PT1-Post	Post	CD8	CD8 CTL	0	0	2.26895	1.67422	2.4712	2.63934	1.00861
						C	PT1	PT1-Post	Post	CD8	CD8 STAT1	0	3.76552	2.52615	1.5759	3.17849	2.66881	0.932965
						C	PT1	PT1-Post	Post	CD8	CD8 STAT1	0	3.32133	2.15499	0	2.9992	1.5715	0.851464
						C	PT1	PT1-Post	Post	CD8	CD8 CTL	0	3.94427	2.42992	1.19446	3.07804	2.61445	1.0416
						C	PT1	PT1-Post	Post	CD8	CD8 CTL	0	1.28738	2.18266	2.18266	1.28738	1.83204	0.883193
						C	PT1	PT1-Post	Post	CD8	CD8 Naive	0	0	0	0	1.15825	0	0.536106
						C	PT1	PT1-Post	Post	CD8	CD8 CTL	2.90234	3.04861	3.1762	0	0	1.35311	0.866666
						C	PT1	PT1-Post	Post	CD8	CD8 CTL	0	2.9919	2.88037	0	2.75482	1.98895	0.923829
						C	PT1	PT1-Post	Post	CD8	CD8 CTL	0	4.44454	2.90492	1.67071	2.63532	1.14993	0.94776
						C	PT1	PT1-Post	Post	CD8	CD8 STAT1	1.7972	5.07748	2.40383	0	0	2.23942	0.807489
						C	PT1	PT1-Post	Post	CD8	CD8 STAT1	0	0	0	0	0	0	0.441723
						C	PT1	PT1-Post	Post	CD8	CD8 Naive	2.08204	1.73705	2.08204	0	0	1.20605	0.723913
						C	PT1	PT1-Post	Post	CD8	CD8 STAT1	0	3.09416	1.90895	1.06999	1.90895	1.57499	0.890564
						C	PT1	PT1-Post	Post	CD8	CD8 CTL	0	3.13337	2.57985	2.11831	2.89443	2.74946	1.01223
						C	PT1	PT1-Post	Post	CD8	CD8 Naive	0	0	0	0	0	0	0.588922
						C	PT1	PT1-Post	Post	CD8	CD8 CTL	0	3.36265	2.49702	1.05002	2.33103	1.05002	0.987179
						C	PT1	PT1-Post	Post	CD8	CD8 STAT1	3.43387	0	3.15688	0	1.55805	2.13996	0.838741
						C	PT1	PT1-Post	Post	CD8	CD8 CTL	0	4.16711	2.52977	1.91329	2.73685	3.57381	0.970428
						C	PT1	PT1-Post	Post	CD8	CD8 STAT1	0	4.25914	3.18841	2.63308	3.28964	3.74557	0.958915
						C	PT1	PT1-Post	Post	CD8	CD8 CTL	0	3.14873	0	2.04017	3.14873	2.29481	0.94751
						C	PT1	PT1-Post	Post	CD8	CD8 STAT1	0	0	0	0	0	0	0.532654
						C	PT1	PT1-Post	Post	CD8	CD8 Naive	0	0	0	0	0	0	0.390652
						C	PT1	PT1-Post	Post	CD8	CD8 CTL	0	4.08728	1.6456	2.43888	3.08742	2.23732	1.02974
						C	PT1	PT1-Post	Post	CD8	CD8 CTL	0	3.43339	2.84164	1.19582	3.35604	1.725	0.901934
						C	PT1	PT1-Post	Post	CD8	CD8 GZMK	3.55285	0	3.4234	0	0	1.65615	0.803736
						C	PT1	PT1-Post	Post	CD8	CD8 CTL	0	0	2.53618	2.27454	2.74336	1.36298	1.00859
						C	PT1	PT1-Post	Post	CD8	CD8 Naive	1.08767	0	0	0	0	0	0.498021
						C	PT1	PT1-Post	Post	CD8	CD8 CTL	0	0	3.23125	1.61976	2.84534	1.61976	0.989733
						C	PT1	PT1-Post	Post	CD8	CD8 CTL	0	0	2.88375	0	0	2.24502	0.874077
						C	PT1	PT1-Post	Post	CD8	CD8 CTL	2.61161	0	1.65	0	0	0	0.807575
						C	PT1	PT1-Post	Post	CD8	CD8 CTL	0	3.40685	2.45163	1.84113	2.82796	1.29522	0.999752
						C	PT1	PT1-Post	Post	CD8	CD8 STAT1	0	3.14985	2.13348	2.13348	2.3911	2.3911	1.00051
						C	PT1	PT1-Post	Post	CD8	CD8 CTL	0	0	1.84358	0	3.21632	1.84358	0.852951
						C	PT1	PT1-Post	Post	CD8	CD8 STAT1	2.42586	3.37956	2.63116	0	2.16722	0	0.82408
						C	PT1	PT1-Post	Post	CD8	CD8 CTL	0	0	2.31492	0	1.71597	1.18815	0.864853
						C	PT1	PT1-Post	Post	CD8	CD8 STAT1	0	0	0	0	0	0	0.3814
						C	PT1	PT1-Post	Post	CD8	CD8 STAT1	0	0	0	0	0	0	0.401832
						C	PT1	PT1-Post	Post	CD8	CD8 GZMK	3.0093	0	2.22569	0	0	1.87282	0.760977
						C	PT1	PT1-Post	Post	CD8	CD8 CTL	0	3.58382	1.68201	0	2.27755	2.27755	0.869923
						C	PT1	PT1-Post	Post	CD8	CD8 Naive	0	0	0	0	0	0	0.658488
						C	PT1	PT1-Post	Post	CD8	CD8 GZMK	2.0521	0	2.67886	0	1.18216	3.06118	0.926272
						C	PT1	PT1-Post	Post	CD8	CD8 CTL	2.5776	0	3.23203	0	2.20941	1.62041	0.88071
						C	PT1	PT1-Post	Post	CD8	CD8 STAT1	1.58602	4.43689	3.26758	1.07913	2.68067	1.92079	0.87947
						C	PT1	PT1-Post	Post	CD8	CD8 CTL	0	3.92349	2.73824	1.97367	3.16643	1.97367	1.00232
						C	PT1	PT1-Post	Post	CD8	CD8 CTL	1.42182	0	2.98911	3.13604	2.6085	3.13604	0.983254
						C	PT1	PT1-Post	Post	CD8	CD8 CTL	0	4.11801	3.64263	1.73148	2.70451	1.73148	1.00433
						C	PT1	PT1-Post	Post	CD8	CD8 CTL	0	4.50498	2.52924	1.9128	3.0541	2.26779	0.939429
						C	PT1	PT1-Post	Post	CD8	CD8 CTL	0	1.51649	2.72292	2.09339	2.09339	3.10625	1.0118
						C	PT1	PT1-Post	Post	CD8	CD8 CTL	2.8869	0	2.6776	0	2.05092	0	0.817292
						C	PT1	PT1-Post	Post	CD8	CD8 CTL	0	3.02464	2.7871	0	2.27265	1.67757	0.921172
						C	PT1	PT1-Post	Post	CD8	CD8 CTL	0	3.14964	3.14964	1.33262	2.49847	0	0.866899
						C	PT1	PT1-Post	Post	CD8	CD8 CTL	0	0	2.72359	0	3.25467	2.09401	0.83805
						C	PT1	PT1-Post	Post	CD8	CD8 CTL	0	2.55826	2.35429	1.75186	3.30356	3.6667	0.915444
						C	PT1	PT1-Post	Post	CD8	CD8 GZMK	1.77773	3.14087	3.14087	0	0	1.24075	0.906951
						C	PT1	PT1-Post	Post	CD8	CD8 CTL	0	0	2.69438	2.96502	2.83882	2.52548	0.934076
						C	PT1	PT1-Post	Post	CD8	CD8 CTL	0	3.05089	2.0427	1.17469	3.47568	2.50026	0.935393
						C	PT1	PT1-Post	Post	CD8	CD8 CTL	0	3.51901	2.02158	0	2.64621	1.68023	0.885854
						C	PT1	PT1-Post	Post	CD8	CD8 GZMK	2.86507	0	1.87437	0	0	1.04342	0.729553
						C	PT1	PT1-Post	Post	CD8	CD8 CTL	2.43152	3.07972	2.95273	1.82262	2.43152	2.17272	0.956497
						C	PT1	PT1-Post	Post	CD8	CD8 GZMK	2.70087	1.32934	2.87194	0	1.88055	1.32934	0.850529
						C	PT1	PT1-Post	Post	CD8	CD8 CTL	0	0	2.63934	0	2.78323	2.01516	0.906605
						C	PT1	PT1-Post	Post	CD8	CD8 Naive	0	0	0	0	0	0	0.471738
						C	PT1	PT1-Post	Post	CD8	CD8 CTL	0	3.95058	2.20246	2.20246	3.22453	2.46212	0.905638
						C	PT1	PT1-Post	Post	CD8	CD8 GZMK	0	0	2.16745	0	0	1.27499	0.827581
						C	PT1	PT1-Post	Post	CD8	CD8 Naive	0	0	0	0	0	0	0.466478
						C	PT1	PT1-Post	Post	CD8	CD8 CTL	0	0	2.35092	0.948769	2.61449	2.61449	0.990228
						C	PT1	PT1-Post	Post	CD8	CD8 GZMK	2.10175	0	2.73183	0	0	0	0.764325
						C	PT1	PT1-Post	Post	CD8	CD8 GZMK	3.37993	0	2.20886	0	0	0	0.732072
						C	PT1	PT1-Post	Post	CD8	CD8 CTL	1.95297	1.39248	2.31	0	2.31	0	0.85027
						C	PT1	PT1-Post	Post	CD8	CD8 CTL	1.45869	2.65333	2.02824	0	2.38885	0	0.829865
						C	PT1	PT1-Post	Post	CD8	CD8 CTL	0	3.98981	1.13841	1.657	2.61964	2.24994	1.02327
						C	PT1	PT1-Post	Post	CD8	CD8 CTL	0	0	3.29759	1.15392	3.12263	2.47259	0.932099
						C	PT1	PT1-Post	Post	CD8	CD8 CTL	2.1779	0	2.92383	0	3.02381	2.1779	0.939522
						C	PT1	PT1-Post	Post	CD8	CD8 CTL	0	4.38374	2.90163	1.19205	2.76695	2.69213	1.01729
						C	PT1	PT1-Post	Post	CD8	CD8 CTL	0	3.38577	2.0962	1.2174	2.87067	1.75038	1.01708
						C	PT1	PT1-Post	Post	CD8	CD8 CTL	0	2.67697	3.33513	0	3.33513	2.67697	0.840069
						C	PT1	PT1-Post	Post	CD8	CD8 Naive	0	0	0	0	0	0	0.503755
						C	PT1	PT1-Post	Post	CD8	CD8 GZMK	3.50564	0	2.84208	0	0	2.06965	0.834083
						C	PT1	PT1-Post	Post	CD8	CD8 GZMK	2.94881	1.18185	2.05171	0	0	1.18185	0.810703
						C	PT1	PT1-Post	Post	CD8	CD8 CTL	0	3.88614	2.78405	1.67493	3.29696	1.15348	0.970212
						C	PT1	PT1-Post	Post	CD8	CD8 GZMK	2.78575	0	2.66099	0	1.06523	1.06523	0.954219
						C	PT1	PT1-Post	Post	CD8	CD8 CTL	0	1.89529	2.24937	1.89529	3.83376	2.88834	0.96331
						C	PT1	PT1-Post	Post	CD8	CD8 GZMK	0	0	1.81119	0	0	1.81119	0.830926
						C	PT1	PT1-Post	Post	CD8	CD8 CTL	0	3.34894	1.71897	0	3.17362	2.31821	0.870396
						C	PT1	PT1-Post	Post	CD8	CD8 CTL	0	3.26204	2.51853	2.68733	2.83171	1.71634	1.04785
						C	PT1	PT1-Post	Post	CD8	CD8 CTL	0	0	2.11917	1.23588	2.89535	1.77203	0.948252
						C	PT1	PT1-Post	Post	CD8	CD8 CTL	0	4.28047	1.15052	1.67141	3.63011	0	0.946388
						C	PT1	PT1-Post	Post	CD8	CD8 CTL	1.95453	0	2.57423	0	0	0	0.720788
						C	PT1	PT1-Post	Post	CD8	CD8 GZMK	2.10028	2.46408	2.94028	0	2.10028	1.52262	0.922344
						C	PT1	PT1-Post	Post	CD8	CD8 STAT1	2.9809	0	3.15473	0	0	2.50335	0.810516
						C	PT1	PT1-Post	Post	CD8	CD8 CTL	0	0	0	0	2.43109	1.63871	0.895663
						C	PT1	PT1-Post	Post	CD8	CD8 CTL	0	1.14377	2.0036	2.62695	3.62049	2.89639	0.974008
						C	PT1	PT1-Post	Post	CD8	CD8 STAT1	1.0583	0	1.56086	0	0	0	0.68931
						C	PT1	PT1-Post	Post	CD8	CD8 CTL	0	1.36363	1.91997	2.27533	2.27533	1.91997	0.98797
						C	PT1	PT1-Post	Post	CD8	CD8 CTL	0	4.31119	2.51059	0	1.89554	1.05965	0.923391
						C	PT1	PT1-Post	Post	CD8	CD8 GZMK	2.04095	0	3.32474	0	1.1733	2.29562	0.887673
[truncated: 7,442 more rows]

## Sheet: Figure 5
Sample	TimePoint	patient	cellID	UMAP_x	UMAP_y	TCR_productive	response	pre_post treatment	TCR	Subtype	patient.clonotypeID	sample.clonotypeID	clone.type	clone.size
PT1A	A	PT1	./GRCh38.RNA/PT1A_AAACCTGGTTGTACAC	-1.97901	2.58343	TRUE	responder	PT1-Pre	multiplets	CD8 GZMK	PT1_clonotype129	PT1A_clonotype29	Persistent	3
PT1A	A	PT1	./GRCh38.RNA/PT1A_AAACGGGCATCGGTTA	7.83779	-3.52301	TRUE	responder	PT1-Pre	singletons	Naive T	PT1_clonotype1277	PT1A_clonotype30	Persistent	1
PT1A	A	PT1	./GRCh38.RNA/PT1A_AAACGGGTCAGGCAAG	4.70262	-2.22451	TRUE	responder	PT1-Pre	singletons	Naive T	PT1_clonotype671	PT1A_clonotype31	Persistent	1
PT1A	A	PT1	./GRCh38.RNA/PT1A_AAAGATGAGATATGGT	0.607341	-3.46537	TRUE	responder	PT1-Pre	multiplets	MAIT-GZMK	PT1_clonotype14	PT1A_clonotype3	Contracted	43
PT1A	A	PT1	./GRCh38.RNA/PT1A_AAAGCAACAGGAATCG	-7.76178	2.48927	TRUE	responder	PT1-Pre	multiplets	CD8 unconventional	PT1_clonotype154	PT1A_clonotype32	Persistent	3
PT1A	A	PT1	./GRCh38.RNA/PT1A_AAAGTAGCATTCACTT	-7.47971	2.38103	TRUE	responder	PT1-Pre	singletons	CD8 unconventional	PT1_clonotype1988	PT1A_clonotype33	Persistent	1
PT1A	A	PT1	./GRCh38.RNA/PT1A_AAAGTAGTCACCGTAA	-6.60832	3.37718	TRUE	responder	PT1-Pre	multiplets	CD8 unconventional	PT1_clonotype219	PT1A_clonotype34	Persistent	2
PT1A	A	PT1	./GRCh38.RNA/PT1A_AACCATGCAAGCGTAG	-0.153082	-2.69938	TRUE	responder	PT1-Pre	singletons	MAIT-GZMK	PT1_clonotype1653	PT1A_clonotype36	Persistent	1
PT1A	A	PT1	./GRCh38.RNA/PT1A_AACCATGTCGAATGGG	-1.87198	0.615331	TRUE	responder	PT1-Pre	multiplets	Naive T	PT1_clonotype31	PT1A_clonotype14	Persistent	11
PT1A	A	PT1	./GRCh38.RNA/PT1A_AACGTTGCAACGATGG	-0.628682	1.30956	TRUE	responder	PT1-Pre	multiplets	CD8 GZMK	PT1_clonotype3	PT1A_clonotype4	Expanded	471
PT1A	A	PT1	./GRCh38.RNA/PT1A_AACGTTGGTTTGCATG	-1.29651	2.62861	TRUE	responder	PT1-Pre	multiplets	CD8 GZMK	PT1_clonotype12	PT1A_clonotype10	Persistent	56
PT1A	A	PT1	./GRCh38.RNA/PT1A_AACTCAGGTACCGAGA	7.13307	-0.201664	TRUE	responder	PT1-Pre	singletons	Naive T	PT1_clonotype1406	PT1A_clonotype38	Persistent	1
PT1A	A	PT1	./GRCh38.RNA/PT1A_AACTCTTCAAGCTGGA	5.22828	-2.82391	TRUE	responder	PT1-Pre	singletons	Naive T	PT1_clonotype928	PT1A_clonotype40	Persistent	1
PT1A	A	PT1	./GRCh38.RNA/PT1A_AACTCTTGTAGTACCT	-7.96629	-1.82866	TRUE	responder	PT1-Pre	multiplets	MAIT-CTL	PT1_clonotype2	PT1A_clonotype2	Expanded	526
PT1A	A	PT1	./GRCh38.RNA/PT1A_AACTCTTGTGTCGCTG	5.15773	-2.76901	TRUE	responder	PT1-Pre	singletons	Naive T	PT1_clonotype2083	PT1A_clonotype42	Persistent	1
PT1A	A	PT1	./GRCh38.RNA/PT1A_AACTCTTTCCGAAGAG	7.69235	-3.57316	TRUE	responder	PT1-Pre	singletons	Naive T	PT1_clonotype1789	PT1A_clonotype43	Persistent	1
PT1A	A	PT1	./GRCh38.RNA/PT1A_AACTCTTTCGTTGACA	-1.30063	2.0005	TRUE	responder	PT1-Pre	multiplets	CD8 GZMK	PT1_clonotype86	PT1A_clonotype44	Persistent	5
PT1A	A	PT1	./GRCh38.RNA/PT1A_AACTGGTGTCAAAGCG	4.7144	3.24026	TRUE	responder	PT1-Pre	singletons	Treg	PT1_clonotype2120	PT1A_clonotype45	Persistent	1
PT1A	A	PT1	./GRCh38.RNA/PT1A_AACTTTCCAAGACACG	-3.03303	2.10084	TRUE	responder	PT1-Pre	multiplets	CD8 CTL	PT1_clonotype56	PT1A_clonotype15	Persistent	8
PT1A	A	PT1	./GRCh38.RNA/PT1A_AAGGAGCCACAGCGTC	7.97647	-3.66045	TRUE	responder	PT1-Pre	singletons	Naive T	PT1_clonotype1320	PT1A_clonotype47	Persistent	1
PT1A	A	PT1	./GRCh38.RNA/PT1A_AAGGAGCTCCCATTTA	-7.83114	0.708437	TRUE	responder	PT1-Pre	multiplets	MAIT-CTL	PT1_clonotype1	PT1A_clonotype1	Expanded	1200
PT1A	A	PT1	./GRCh38.RNA/PT1A_AAGGCAGGTCAGAGGT	-1.57545	1.55106	TRUE	responder	PT1-Pre	multiplets	CD8 GZMK	PT1_clonotype15	PT1A_clonotype9	Persistent	38
PT1A	A	PT1	./GRCh38.RNA/PT1A_AAGGTTCAGGATTCGG	-2.04332	2.90889	TRUE	responder	PT1-Pre	singletons	CD8 GZMK	PT1_clonotype496	PT1A_clonotype48	Persistent	1
PT1A	A	PT1	./GRCh38.RNA/PT1A_AAGGTTCCATGGTTGT	2.81733	-1.04062	TRUE	responder	PT1-Pre	singletons	Naive T	PT1_clonotype2247	PT1A_clonotype50	Persistent	1
PT1A	A	PT1	./GRCh38.RNA/PT1A_AAGTCTGTCTTCCTTC	-0.690998	-2.59003	TRUE	responder	PT1-Pre	multiplets	MAIT-CTL	PT1_clonotype1	PT1A_clonotype1	Expanded	1200
PT1A	A	PT1	./GRCh38.RNA/PT1A_ACACTGAAGTAATCCC	2.96233	1.07916	TRUE	responder	PT1-Pre	singletons	CD4 CTL	PT1_clonotype466	PT1A_clonotype54	Persistent	1
PT1A	A	PT1	./GRCh38.RNA/PT1A_ACACTGACACTGTTAG	-2.38934	0.158582	TRUE	responder	PT1-Pre	multiplets	MAIT-CTL	PT1_clonotype111	PT1A_clonotype55	Persistent	4
PT1A	A	PT1	./GRCh38.RNA/PT1A_ACATGGTTCACGCGGT	3.58777	-1.51537	TRUE	responder	PT1-Pre	singletons	Naive T	PT1_clonotype1794	PT1A_clonotype56	Persistent	1
PT1A	A	PT1	./GRCh38.RNA/PT1A_ACATGGTTCGCCGTGA	6.946	-1.57816	TRUE	responder	PT1-Pre	singletons	CD4 Effector	PT1_clonotype1264	PT1A_clonotype57	Persistent	1
PT1A	A	PT1	./GRCh38.RNA/PT1A_ACCGTAAAGGATTCGG	-6.42659	-2.04255	TRUE	responder	PT1-Pre	multiplets	CD8 CTL	PT1_clonotype81	PT1A_clonotype59	Persistent	5
PT1A	A	PT1	./GRCh38.RNA/PT1A_ACGCAGCAGAAACCGC	7.54666	-3.3479	TRUE	responder	PT1-Pre	singletons	Naive T	PT1_clonotype1173	PT1A_clonotype62	Persistent	1
PT1A	A	PT1	./GRCh38.RNA/PT1A_ACGGGCTGTCTTGCGG	-0.918708	2.42888	TRUE	responder	PT1-Pre	singletons	CD8 GZMK	PT1_clonotype1736	PT1A_clonotype64	Persistent	1
PT1A	A	PT1	./GRCh38.RNA/PT1A_ACTATCTCAAGGACAC	9.28772	-2.10623	TRUE	responder	PT1-Pre	singletons	Naive T	PT1_clonotype323	PT1A_clonotype65	Persistent	1
PT1A	A	PT1	./GRCh38.RNA/PT1A_ACTATCTCATATACGC	0.390456	-3.64473	TRUE	responder	PT1-Pre	singletons	MAIT-GZMK	PT1_clonotype1587	PT1A_clonotype66	Persistent	1
PT1A	A	PT1	./GRCh38.RNA/PT1A_ACTGAGTTCAGGTTCA	6.3845	-0.207542	TRUE	responder	PT1-Pre	singletons	Naive T	PT1_clonotype468	PT1A_clonotype68	Persistent	1
PT1A	A	PT1	./GRCh38.RNA/PT1A_ACTGATGAGCACAGGT	5.1974	0.0671537	TRUE	responder	PT1-Pre	singletons	Naive T	PT1_clonotype1776	PT1A_clonotype69	Persistent	1
PT1A	A	PT1	./GRCh38.RNA/PT1A_ACTTACTGTGTGGCTC	-1.76826	2.05582	TRUE	responder	PT1-Pre	multiplets	CD8 GZMK	PT1_clonotype32	PT1A_clonotype12	Contracted	11
PT1A	A	PT1	./GRCh38.RNA/PT1A_ACTTACTTCTCCAACC	-6.95084	1.97009	TRUE	responder	PT1-Pre	multiplets	CD8 CTL	PT1_clonotype25	PT1A_clonotype70	Persistent	13
PT1A	A	PT1	./GRCh38.RNA/PT1A_AGACGTTCATGATCCA	-7.19198	2.91181	TRUE	responder	PT1-Pre	multiplets	CD8 unconventional	PT1_clonotype191	PT1A_clonotype16	Contracted	2
PT1A	A	PT1	./GRCh38.RNA/PT1A_AGAGCGAAGCCTTGAT	7.68998	-3.41127	TRUE	responder	PT1-Pre	singletons	Naive T	PT1_clonotype1958	PT1A_clonotype71	Persistent	1
PT1A	A	PT1	./GRCh38.RNA/PT1A_AGATTGCAGTATCTCG	-6.48221	-3.00738	TRUE	responder	PT1-Pre	multiplets	MAIT-CTL	PT1_clonotype1	PT1A_clonotype1	Expanded	1200
PT1A	A	PT1	./GRCh38.RNA/PT1A_AGCTCCTTCCTTCAAT	6.35284	-0.298812	TRUE	responder	PT1-Pre	singletons	Naive T	PT1_clonotype1715	PT1A_clonotype73	Persistent	1
PT1A	A	PT1	./GRCh38.RNA/PT1A_AGGCCACGTGTGAATA	7.46276	-0.798953	TRUE	responder	PT1-Pre	singletons	Naive T	PT1_clonotype1215	PT1A_clonotype74	Persistent	1
PT1A	A	PT1	./GRCh38.RNA/PT1A_AGGCCGTAGCGTTCCG	7.42141	-3.73866	TRUE	responder	PT1-Pre	singletons	Naive T	PT1_clonotype839	PT1A_clonotype75	Persistent	1
PT1A	A	PT1	./GRCh38.RNA/PT1A_AGGGATGAGTACGTAA	7.79837	0.0828988	TRUE	responder	PT1-Pre	singletons	Naive T	PT1_clonotype2481	PT1A_clonotype76	Persistent	1
PT1A	A	PT1	./GRCh38.RNA/PT1A_AGTGGGATCGTAGGAG	-2.66447	2.82952	TRUE	responder	PT1-Pre	multiplets	CD8 unconventional	PT1_clonotype144	PT1A_clonotype77	Persistent	3
PT1A	A	PT1	./GRCh38.RNA/PT1A_ATCACGAAGAAGATTC	-5.97325	-0.933236	TRUE	responder	PT1-Pre	multiplets	CD8 CTL	PT1_clonotype30	PT1A_clonotype18	Persistent	11
PT1A	A	PT1	./GRCh38.RNA/PT1A_ATCACGAGTTCCATGA	7.43021	-3.54544	TRUE	responder	PT1-Pre	singletons	Naive T	PT1_clonotype886	PT1A_clonotype79	Persistent	1
PT1A	A	PT1	./GRCh38.RNA/PT1A_ATCATCTCACCCATTC	1.80824	7.40377	TRUE	responder	PT1-Pre	singletons	CD4 Th17	PT1_clonotype1031	PT1A_clonotype81	Persistent	1
PT1A	A	PT1	./GRCh38.RNA/PT1A_ATCGAGTGTAGATTAG	8.19549	-3.41894	TRUE	responder	PT1-Pre	singletons	Naive T	PT1_clonotype372	PT1A_clonotype82	Persistent	1
PT1A	A	PT1	./GRCh38.RNA/PT1A_ATCGAGTGTGCATCTA	5.17942	-2.65254	TRUE	responder	PT1-Pre	singletons	Naive T	PT1_clonotype1404	PT1A_clonotype83	Persistent	1
PT1A	A	PT1	./GRCh38.RNA/PT1A_ATCTACTCAAGCGCTC	-6.77091	-2.86515	TRUE	responder	PT1-Pre	multiplets	MAIT-CTL	PT1_clonotype1	PT1A_clonotype1	Expanded	1200
PT1A	A	PT1	./GRCh38.RNA/PT1A_ATCTACTCATACGCCG	7.71964	-3.5144	TRUE	responder	PT1-Pre	singletons	Naive T	PT1_clonotype436	PT1A_clonotype84	Persistent	1
PT1A	A	PT1	./GRCh38.RNA/PT1A_ATCTACTGTTGGGACA	7.40597	-3.84909	TRUE	responder	PT1-Pre	singletons	Naive T	PT1_clonotype2557	PT1A_clonotype85	Persistent	1
PT1A	A	PT1	./GRCh38.RNA/PT1A_ATCTGCCCAGGAATGC	-5.92558	-0.276221	TRUE	responder	PT1-Pre	multiplets	CD8 CTL	PT1_clonotype30	PT1A_clonotype18	Persistent	11
PT1A	A	PT1	./GRCh38.RNA/PT1A_ATGAGGGCAAGTTCTG	4.63756	-2.31928	TRUE	responder	PT1-Pre	singletons	Naive T	PT1_clonotype1716	PT1A_clonotype87	Persistent	1
PT1A	A	PT1	./GRCh38.RNA/PT1A_ATGAGGGGTCTAGCGC	5.1533	3.39184	TRUE	responder	PT1-Pre	singletons	Treg	PT1_clonotype1220	PT1A_clonotype88	Persistent	1
PT1A	A	PT1	./GRCh38.RNA/PT1A_ATGCGATGTAGAGGAA	-0.809578	-3.26183	TRUE	responder	PT1-Pre	multiplets	MAIT-CTL	PT1_clonotype121	PT1A_clonotype13	Contracted	4
PT1A	A	PT1	./GRCh38.RNA/PT1A_ATGGGAGCACGCCAGT	5.51341	-1.88253	TRUE	responder	PT1-Pre	singletons	CD4 Effector	PT1_clonotype476	PT1A_clonotype89	Persistent	1
PT1A	A	PT1	./GRCh38.RNA/PT1A_ATGTGTGAGCCACTAT	5.26852	-2.86547	TRUE	responder	PT1-Pre	singletons	Naive T	PT1_clonotype1038	PT1A_clonotype90	Persistent	1
PT1A	A	PT1	./GRCh38.RNA/PT1A_ATTACTCCAGTCGTGC	3.49392	2.09727	TRUE	responder	PT1-Pre	singletons	CD4 Th1	PT1_clonotype1865	PT1A_clonotype91	Persistent	1
PT1A	A	PT1	./GRCh38.RNA/PT1A_ATTCTACCAACACCCG	7.74965	-3.49951	TRUE	responder	PT1-Pre	singletons	Naive T	PT1_clonotype462	PT1A_clonotype92	Persistent	1
PT1A	A	PT1	./GRCh38.RNA/PT1A_ATTGGACAGAATTGTG	-1.63703	1.71246	TRUE	responder	PT1-Pre	multiplets	CD8 GZMK	PT1_clonotype12	PT1A_clonotype10	Persistent	56
PT1A	A	PT1	./GRCh38.RNA/PT1A_ATTGGACCAGGCTGAA	-0.522395	2.37437	TRUE	responder	PT1-Pre	singletons	CD8 GZMK	PT1_clonotype1171	PT1A_clonotype93	Persistent	1
PT1A	A	PT1	./GRCh38.RNA/PT1A_ATTGGACTCCACGTGG	0.215985	-3.7084	TRUE	responder	PT1-Pre	multiplets	MAIT-GZMK	PT1_clonotype1	PT1A_clonotype1	Expanded	1200
PT1A	A	PT1	./GRCh38.RNA/PT1A_ATTGGACTCTACTTAC	-7.09551	-2.38293	TRUE	responder	PT1-Pre	multiplets	MAIT-CTL	PT1_clonotype1	PT1A_clonotype1	Expanded	1200
PT1A	A	PT1	./GRCh38.RNA/PT1A_ATTGGTGAGATGCCTT	4.5236	-1.3873	TRUE	responder	PT1-Pre	singletons	Naive T	PT1_clonotype2507	PT1A_clonotype94	Persistent	1
PT1A	A	PT1	./GRCh38.RNA/PT1A_ATTGGTGGTCAAAGCG	7.66532	-3.79247	TRUE	responder	PT1-Pre	singletons	Naive T	PT1_clonotype1698	PT1A_clonotype95	Persistent	1
PT1A	A	PT1	./GRCh38.RNA/PT1A_ATTGGTGTCGAATCCA	-0.973949	1.81156	TRUE	responder	PT1-Pre	singletons	CD8 GZMK	PT1_clonotype1906	PT1A_clonotype96	Persistent	1
PT1A	A	PT1	./GRCh38.RNA/PT1A_ATTTCTGCATTACGAC	5.22209	-2.4115	TRUE	responder	PT1-Pre	singletons	Naive T	PT1_clonotype1447	PT1A_clonotype97	Persistent	1
PT1A	A	PT1	./GRCh38.RNA/PT1A_ATTTCTGTCCCTCTTT	-4.94512	-0.0372626	TRUE	responder	PT1-Pre	multiplets	CD8 CTL	PT1_clonotype5	PT1A_clonotype5	Persistent	146
PT1A	A	PT1	./GRCh38.RNA/PT1A_CAACCTCCACTGTGTA	-0.643837	0.794257	TRUE	responder	PT1-Pre	multiplets	Naive T	PT1_clonotype83	PT1A_clonotype19	Contracted	5
PT1A	A	PT1	./GRCh38.RNA/PT1A_CAACCTCTCCAGGGCT	5.72862	-3.22448	TRUE	responder	PT1-Pre	singletons	Naive T	PT1_clonotype1687	PT1A_clonotype99	Persistent	1
PT1A	A	PT1	./GRCh38.RNA/PT1A_CAACTAGTCAAGCCTA	7.06198	-0.156116	TRUE	responder	PT1-Pre	singletons	Naive T	PT1_clonotype366	PT1A_clonotype101	Persistent	1
PT1A	A	PT1	./GRCh38.RNA/PT1A_CAAGGCCCACTCAGGC	-6.85597	-3.17145	TRUE	responder	PT1-Pre	multiplets	MAIT-CTL	PT1_clonotype4	PT1A_clonotype7	Persistent	152
PT1A	A	PT1	./GRCh38.RNA/PT1A_CAAGGCCGTCGGATCC	-6.8506	-0.403261	TRUE	responder	PT1-Pre	singletons	CD8 CTL	PT1_clonotype1908	PT1A_clonotype102	Persistent	1
PT1A	A	PT1	./GRCh38.RNA/PT1A_CAAGTTGTCAGGCAAG	8.75242	-2.4644	TRUE	responder	PT1-Pre	singletons	Naive T	PT1_clonotype426	PT1A_clonotype104	Persistent	1
PT1A	A	PT1	./GRCh38.RNA/PT1A_CACAAACAGTTAGCGG	1.09387	-2.72578	TRUE	responder	PT1-Pre	singletons	CD4 Effector	PT1_clonotype1327	PT1A_clonotype105	Persistent	1
PT1A	A	PT1	./GRCh38.RNA/PT1A_CACACTCGTGCAGACA	0.294467	-3.43692	TRUE	responder	PT1-Pre	multiplets	MAIT-GZMK	PT1_clonotype1	PT1A_clonotype1	Expanded	1200
PT1A	A	PT1	./GRCh38.RNA/PT1A_CACAGTAAGTGTTTGC	7.28664	-3.59293	TRUE	responder	PT1-Pre	singletons	Naive T	PT1_clonotype964	PT1A_clonotype107	Persistent	1
PT1A	A	PT1	./GRCh38.RNA/PT1A_CACATTTTCGTAGGAG	-6.88906	-2.52501	TRUE	responder	PT1-Pre	multiplets	MAIT-CTL	PT1_clonotype1	PT1A_clonotype1	Expanded	1200
PT1A	A	PT1	./GRCh38.RNA/PT1A_CACCAGGCAGCATACT	-5.2801	0.87217	TRUE	responder	PT1-Pre	multiplets	CD8 CTL	PT1_clonotype10	PT1A_clonotype21	Persistent	58
PT1A	A	PT1	./GRCh38.RNA/PT1A_CAGCAGCTCAGCGACC	-1.25859	1.52574	TRUE	responder	PT1-Pre	multiplets	CD8 GZMK	PT1_clonotype136	PT1A_clonotype109	Persistent	3
PT1A	A	PT1	./GRCh38.RNA/PT1A_CAGTCCTTCAACGGCC	7.58983	-3.64989	TRUE	responder	PT1-Pre	singletons	Naive T	PT1_clonotype2094	PT1A_clonotype110	Persistent	1
PT1A	A	PT1	./GRCh38.RNA/PT1A_CATCCACCAAATTGCC	-1.90392	1.42479	TRUE	responder	PT1-Pre	multiplets	CD8 GZMK	PT1_clonotype15	PT1A_clonotype9	Persistent	38
PT1A	A	PT1	./GRCh38.RNA/PT1A_CATCCACTCCTCTAGC	5.57072	-2.99897	TRUE	responder	PT1-Pre	singletons	Naive T	PT1_clonotype456	PT1A_clonotype112	Persistent	1
PT1A	A	PT1	./GRCh38.RNA/PT1A_CATCCACTCCTGTACC	0.230662	-3.22046	TRUE	responder	PT1-Pre	singletons	MAIT-GZMK	PT1_clonotype1148	PT1A_clonotype113	Persistent	1
PT1A	A	PT1	./GRCh38.RNA/PT1A_CATCGAACAATGGATA	-3.17989	1.72795	TRUE	responder	PT1-Pre	multiplets	CD8 GZMK	PT1_clonotype16	PT1A_clonotype8	Persistent	34
PT1A	A	PT1	./GRCh38.RNA/PT1A_CATCGGGGTAGGAGTC	7.52802	0.385034	TRUE	responder	PT1-Pre	singletons	Naive T	PT1_clonotype674	PT1A_clonotype115	Persistent	1
PT1A	A	PT1	./GRCh38.RNA/PT1A_CATTATCAGGATGGTC	8.00479	-3.50225	TRUE	responder	PT1-Pre	singletons	Naive T	PT1_clonotype548	PT1A_clonotype117	Persistent	1
PT1A	A	PT1	./GRCh38.RNA/PT1A_CCAATCCAGGACAGCT	7.7745	-3.84027	TRUE	responder	PT1-Pre	singletons	Naive T	PT1_clonotype2418	PT1A_clonotype118	Persistent	1
PT1A	A	PT1	./GRCh38.RNA/PT1A_CCACCTACAATCGGTT	7.94405	0.486383	TRUE	responder	PT1-Pre	singletons	Naive T	PT1_clonotype270	PT1A_clonotype119	Persistent	1
PT1A	A	PT1	./GRCh38.RNA/PT1A_CCACGGAGTGGCAAAC	7.28057	-3.64257	TRUE	responder	PT1-Pre	singletons	Naive T	PT1_clonotype2145	PT1A_clonotype120	Persistent	1
PT1A	A	PT1	./GRCh38.RNA/PT1A_CCATGTCCATGTTGAC	8.1617	-3.47017	TRUE	responder	PT1-Pre	singletons	Naive T	PT1_clonotype2434	PT1A_clonotype122	Persistent	1
PT1A	A	PT1	./GRCh38.RNA/PT1A_CCATTCGAGATGTGTA	-7.07377	0.0334162	TRUE	responder	PT1-Pre	multiplets	MAIT-CTL	PT1_clonotype67	PT1A_clonotype123	Persistent	7
PT1A	A	PT1	./GRCh38.RNA/PT1A_CCCAATCAGCAAATCA	-7.89013	2.49452	TRUE	responder	PT1-Pre	multiplets	CD8 unconventional	PT1_clonotype27	PT1A_clonotype124	Persistent	12
PT1A	A	PT1	./GRCh38.RNA/PT1A_CCCAATCGTCTAGAGG	-0.356605	1.48192	TRUE	responder	PT1-Pre	multiplets	CD8 GZMK	PT1_clonotype174	PT1A_clonotype125	Persistent	2
PT1A	A	PT1	./GRCh38.RNA/PT1A_CCCTCCTTCTGTGCAA	-6.5415	-2.43338	TRUE	responder	PT1-Pre	multiplets	MAIT-CTL	PT1_clonotype1	PT1A_clonotype1	Expanded	1200
PT1A	A	PT1	./GRCh38.RNA/PT1A_CCGGGATAGACTGGGT	2.084	6.77242	TRUE	responder	PT1-Pre	singletons	CD4 Th17	PT1_clonotype1325	PT1A_clonotype127	Persistent	1
PT1A	A	PT1	./GRCh38.RNA/PT1A_CCGGGATTCGAGCCCA	-0.395987	1.20282	TRUE	responder	PT1-Pre	singletons	CD8 GZMK	PT1_clonotype2251	PT1A_clonotype128	Persistent	1
PT1A	A	PT1	./GRCh38.RNA/PT1A_CCTAAAGTCTACGAGT	7.90568	-3.73777	TRUE	responder	PT1-Pre	singletons	Naive T	PT1_clonotype423	PT1A_clonotype129	Persistent	1
PT1A	A	PT1	./GRCh38.RNA/PT1A_CCTACACCACGGCCAT	8.80664	-2.75868	TRUE	responder	PT1-Pre	singletons	Naive T	PT1_clonotype866	PT1A_clonotype130	Persistent	1
PT1A	A	PT1	./GRCh38.RNA/PT1A_CCTACCAGTGGGTCAA	5.52325	-2.90175	TRUE	responder	PT1-Pre	singletons	Naive T	PT1_clonotype2321	PT1A_clonotype131	Persistent	1
PT1A	A	PT1	./GRCh38.RNA/PT1A_CCTTACGCATCGGAAG	5.29022	-0.133912	TRUE	responder	PT1-Pre	multiplets	CD4 Effector	PT1_clonotype178	PT1A_clonotype132	Persistent	2
PT1A	A	PT1	./GRCh38.RNA/PT1A_CCTTCGAGTACAAGTA	7.58944	-3.64262	TRUE	responder	PT1-Pre	singletons	Naive T	PT1_clonotype321	PT1A_clonotype133	Persistent	1
PT1A	A	PT1	./GRCh38.RNA/PT1A_CCTTCGATCTCGCATC	-7.2911	-3.05705	TRUE	responder	PT1-Pre	multiplets	MAIT-CTL	PT1_clonotype1	PT1A_clonotype1	Expanded	1200
PT1A	A	PT1	./GRCh38.RNA/PT1A_CGAACATCAGAAGCAC	-7.4562	-2.07571	TRUE	responder	PT1-Pre	multiplets	MAIT-CTL	PT1_clonotype1	PT1A_clonotype1	Expanded	1200
PT1A	A	PT1	./GRCh38.RNA/PT1A_CGAATGTCAATCAGAA	8.09715	-3.39852	TRUE	responder	PT1-Pre	singletons	Naive T	PT1_clonotype1483	PT1A_clonotype135	Persistent	1
PT1A	A	PT1	./GRCh38.RNA/PT1A_CGAATGTTCGTCGTTC	7.21895	-3.44016	TRUE	responder	PT1-Pre	singletons	Naive T	PT1_clonotype2325	PT1A_clonotype136	Persistent	1
PT1A	A	PT1	./GRCh38.RNA/PT1A_CGACCTTTCTTGCCGT	-1.43956	1.60105	TRUE	responder	PT1-Pre	multiplets	CD8 GZMK	PT1_clonotype206	PT1A_clonotype137	Persistent	2
PT1A	A	PT1	./GRCh38.RNA/PT1A_CGACTTCCAATCGAAA	-1.68969	0.60144	TRUE	responder	PT1-Pre	multiplets	CD8 GZMK	PT1_clonotype15	PT1A_clonotype9	Persistent	38
PT1A	A	PT1	./GRCh38.RNA/PT1A_CGACTTCTCGTCTGCT	-1.73288	2.7508	TRUE	responder	PT1-Pre	multiplets	CD8 GZMK	PT1_clonotype16	PT1A_clonotype8	Persistent	34
PT1A	A	PT1	./GRCh38.RNA/PT1A_CGACTTCTCTGCTTGC	7.93231	-3.69417	TRUE	responder	PT1-Pre	singletons	Naive T	PT1_clonotype1135	PT1A_clonotype138	Persistent	1
PT1A	A	PT1	./GRCh38.RNA/PT1A_CGAGCACCAGACAGGT	-1.67463	0.0294775	TRUE	responder	PT1-Pre	multiplets	CD8 CTL	PT1_clonotype3	PT1A_clonotype4	Expanded	471
PT1A	A	PT1	./GRCh38.RNA/PT1A_CGAGCACCAGGAATGC	-1.30844	1.92356	TRUE	responder	PT1-Pre	singletons	CD8 GZMK	PT1_clonotype2108	PT1A_clonotype139	Persistent	1
PT1A	A	PT1	./GRCh38.RNA/PT1A_CGAGCACCAGGTCGTC	8.61007	-3.06572	TRUE	responder	PT1-Pre	singletons	Naive T	PT1_clonotype1026	PT1A_clonotype140	Persistent	1
PT1A	A	PT1	./GRCh38.RNA/PT1A_CGATCGGTCAGATAAG	0.595215	-3.1841	TRUE	responder	PT1-Pre	multiplets	MAIT-GZMK	PT1_clonotype92	PT1A_clonotype23	Contracted	5
PT1A	A	PT1	./GRCh38.RNA/PT1A_CGATCGGTCGTTGCCT	7.59278	-3.65532	TRUE	responder	PT1-Pre	singletons	Naive T	PT1_clonotype884	PT1A_clonotype141	Persistent	1
PT1A	A	PT1	./GRCh38.RNA/PT1A_CGATGTACAAGGACTG	0.589535	-3.41861	TRUE	responder	PT1-Pre	multiplets	MAIT-GZMK	PT1_clonotype93	PT1A_clonotype142	Persistent	5
PT1A	A	PT1	./GRCh38.RNA/PT1A_CGCCAAGCAATGGAAT	5.22052	-2.66372	TRUE	responder	PT1-Pre	singletons	Naive T	PT1_clonotype594	PT1A_clonotype143	Persistent	1
PT1A	A	PT1	./GRCh38.RNA/PT1A_CGCGGTACACACATGT	-6.39549	-2.07515	TRUE	responder	PT1-Pre	multiplets	MAIT-CTL	PT1_clonotype1	PT1A_clonotype1	Expanded	1200
PT1A	A	PT1	./GRCh38.RNA/PT1A_CGCTTCACATCCGTGG	-4.55627	0.632992	TRUE	responder	PT1-Pre	multiplets	CD8 CTL	PT1_clonotype10	PT1A_clonotype21	Persistent	58
PT1A	A	PT1	./GRCh38.RNA/PT1A_CGCTTCAGTCACTTCC	5.55148	-3.09199	TRUE	responder	PT1-Pre	singletons	Naive T	PT1_clonotype635	PT1A_clonotype145	Persistent	1
PT1A	A	PT1	./GRCh38.RNA/PT1A_CGCTTCATCGCGGATC	0.423563	-3.3141	TRUE	responder	PT1-Pre	multiplets	MAIT-GZMK	PT1_clonotype13	PT1A_clonotype24	Persistent	47
PT1A	A	PT1	./GRCh38.RNA/PT1A_CGGACTGCATTCTTAC	5.24891	-2.3107	TRUE	responder	PT1-Pre	singletons	Naive T	PT1_clonotype887	PT1A_clonotype146	Persistent	1
PT1A	A	PT1	./GRCh38.RNA/PT1A_CGGAGTCTCACCACCT	0.445457	-3.21218	TRUE	responder	PT1-Pre	singletons	MAIT-GZMK	PT1_clonotype1486	PT1A_clonotype147	Persistent	1
PT1A	A	PT1	./GRCh38.RNA/PT1A_CGGCTAGCAGACGCTC	0.500205	-3.25912	TRUE	responder	PT1-Pre	multiplets	MAIT-GZMK	PT1_clonotype6	PT1A_clonotype6	Persistent	83
PT1A	A	PT1	./GRCh38.RNA/PT1A_CGGGTCACACTCTGTC	-3.49144	2.35197	TRUE	responder	PT1-Pre	singletons	CD8 unconventional	PT1_clonotype446	PT1A_clonotype149	Persistent	1
PT1A	A	PT1	./GRCh38.RNA/PT1A_CGTCACTAGGGTGTGT	-6.24743	-2.49451	TRUE	responder	PT1-Pre	multiplets	MAIT-CTL	PT1_clonotype1	PT1A_clonotype1	Expanded	1200
PT1A	A	PT1	./GRCh38.RNA/PT1A_CGTCACTAGTGGTAAT	-5.17744	0.174189	TRUE	responder	PT1-Pre	multiplets	CD8 CTL	PT1_clonotype5	PT1A_clonotype5	Persistent	146
PT1A	A	PT1	./GRCh38.RNA/PT1A_CGTCCATAGATGGGTC	0.00832768	-3.64074	TRUE	responder	PT1-Pre	multiplets	MAIT-GZMK	PT1_clonotype4	PT1A_clonotype7	Persistent	152
PT1A	A	PT1	./GRCh38.RNA/PT1A_CGTGTCTTCATATCGG	0.0696185	-3.58338	TRUE	responder	PT1-Pre	multiplets	MAIT-GZMK	PT1_clonotype6	PT1A_clonotype6	Persistent	83
PT1A	A	PT1	./GRCh38.RNA/PT1A_CGTTAGAAGCTGGAAC	-1.32116	2.35951	TRUE	responder	PT1-Pre	multiplets	CD8 GZMK	PT1_clonotype32	PT1A_clonotype12	Contracted	11
PT1A	A	PT1	./GRCh38.RNA/PT1A_CGTTCTGCACGACGAA	8.51788	-3.34919	TRUE	responder	PT1-Pre	singletons	Naive T	PT1_clonotype2360	PT1A_clonotype152	Persistent	1
PT1A	A	PT1	./GRCh38.RNA/PT1A_CGTTCTGGTCGCGGTT	0.497248	-3.24883	TRUE	responder	PT1-Pre	singletons	MAIT-GZMK	PT1_clonotype1497	PT1A_clonotype153	Persistent	1
PT1A	A	PT1	./GRCh38.RNA/PT1A_CTAACTTTCAGCTTAG	8.04931	-3.33194	TRUE	responder	PT1-Pre	singletons	Naive T	PT1_clonotype795	PT1A_clonotype154	Persistent	1
PT1A	A	PT1	./GRCh38.RNA/PT1A_CTAAGACGTCGAAAGC	0.739813	-3.26325	TRUE	responder	PT1-Pre	multiplets	MAIT-GZMK	PT1_clonotype47	PT1A_clonotype25	Persistent	9
PT1A	A	PT1	./GRCh38.RNA/PT1A_CTACACCCATTGAGCT	7.18021	-1.56641	TRUE	responder	PT1-Pre	singletons	Naive T	PT1_clonotype477	PT1A_clonotype157	Persistent	1
PT1A	A	PT1	./GRCh38.RNA/PT1A_CTACATTGTAGCCTCG	8.03705	0.266457	TRUE	responder	PT1-Pre	singletons	Naive T	PT1_clonotype716	PT1A_clonotype158	Persistent	1
PT1A	A	PT1	./GRCh38.RNA/PT1A_CTACCCACATGCCCGA	-4.24166	1.15827	TRUE	responder	PT1-Pre	multiplets	CD8 CTL	PT1_clonotype16	PT1A_clonotype8	Persistent	34
PT1A	A	PT1	./GRCh38.RNA/PT1A_CTACGTCAGTACGTAA	8.01214	-3.43563	TRUE	responder	PT1-Pre	singletons	Naive T	PT1_clonotype2056	PT1A_clonotype159	Persistent	1
PT1A	A	PT1	./GRCh38.RNA/PT1A_CTAGCCTTCCAATGGT	5.12012	0.157675	TRUE	responder	PT1-Pre	singletons	CD4 Effector	PT1_clonotype1607	PT1A_clonotype160	Persistent	1
PT1A	A	PT1	./GRCh38.RNA/PT1A_CTAGCCTTCTATCCCG	8.00114	-3.39085	TRUE	responder	PT1-Pre	singletons	Naive T	PT1_clonotype503	PT1A_clonotype161	Persistent	1
PT1A	A	PT1	./GRCh38.RNA/PT1A_CTCACACGTAAGCACG	7.24316	-3.5065	TRUE	responder	PT1-Pre	singletons	Naive T	PT1_clonotype406	PT1A_clonotype162	Persistent	1
PT1A	A	PT1	./GRCh38.RNA/PT1A_CTCAGAAGTTTCCACC	-2.3317	0.718695	TRUE	responder	PT1-Pre	multiplets	CD8 GZMK	PT1_clonotype203	PT1A_clonotype163	Persistent	2
PT1A	A	PT1	./GRCh38.RNA/PT1A_CTCATTAGTGGTCTCG	6.38709	-0.0554231	TRUE	responder	PT1-Pre	singletons	Naive T	PT1_clonotype524	PT1A_clonotype164	Persistent	1
PT1A	A	PT1	./GRCh38.RNA/PT1A_CTCGTCAAGGCTAGCA	7.70812	-2.25759	TRUE	responder	PT1-Pre	singletons	Naive T	PT1_clonotype532	PT1A_clonotype166	Persistent	1
PT1A	A	PT1	./GRCh38.RNA/PT1A_CTCTACGAGCTACCGC	5.33231	-2.91276	TRUE	responder	PT1-Pre	singletons	Naive T	PT1_clonotype2080	PT1A_clonotype167	Persistent	1
PT1A	A	PT1	./GRCh38.RNA/PT1A_CTCTACGAGTTGAGAT	7.61063	0.310055	TRUE	responder	PT1-Pre	singletons	Naive T	PT1_clonotype1234	PT1A_clonotype168	Persistent	1
PT1A	A	PT1	./GRCh38.RNA/PT1A_CTGAAACGTCTCTTTA	5.85144	-0.843887	TRUE	responder	PT1-Pre	singletons	CD4 Effector	PT1_clonotype684	PT1A_clonotype169	Persistent	1
PT1A	A	PT1	./GRCh38.RNA/PT1A_CTGCCTACACTCTGTC	-6.79078	-1.99935	TRUE	responder	PT1-Pre	multiplets	MAIT-CTL	PT1_clonotype2	PT1A_clonotype2	Expanded	526
PT1A	A	PT1	./GRCh38.RNA/PT1A_CTGGTCTTCACGCATA	8.08527	0.281585	TRUE	responder	PT1-Pre	singletons	Naive T	PT1_clonotype305	PT1A_clonotype172	Persistent	1
PT1A	A	PT1	./GRCh38.RNA/PT1A_CTGTTTAAGTACACCT	-6.33812	-2.16485	TRUE	responder	PT1-Pre	multiplets	MAIT-CTL	PT1_clonotype1	PT1A_clonotype1	Expanded	1200
PT1A	A	PT1	./GRCh38.RNA/PT1A_CTTAACTGTTATCCGA	4.91825	-2.57437	TRUE	responder	PT1-Pre	singletons	Naive T	PT1_clonotype2188	PT1A_clonotype173	Persistent	1
PT1A	A	PT1	./GRCh38.RNA/PT1A_CTTACCGCATGCCACG	-7.50628	1.12989	TRUE	responder	PT1-Pre	multiplets	MAIT-CTL	PT1_clonotype2	PT1A_clonotype2	Expanded	526
PT1A	A	PT1	./GRCh38.RNA/PT1A_CTTAGGACATTGGTAC	6.74543	-0.742839	TRUE	responder	PT1-Pre	singletons	Naive T	PT1_clonotype327	PT1A_clonotype174	Persistent	1
PT1A	A	PT1	./GRCh38.RNA/PT1A_CTTTGCGAGTACGCGA	8.30916	-2.39092	TRUE	responder	PT1-Pre	singletons	Naive T	PT1_clonotype1390	PT1A_clonotype175	Persistent	1
PT1A	A	PT1	./GRCh38.RNA/PT1A_GAAACTCCAGGGTACA	7.03361	-0.968316	TRUE	responder	PT1-Pre	singletons	Naive T	PT1_clonotype383	PT1A_clonotype176	Persistent	1
PT1A	A	PT1	./GRCh38.RNA/PT1A_GAACCTAAGCGTTTAC	5.0062	-2.68948	TRUE	responder	PT1-Pre	singletons	Naive T	PT1_clonotype277	PT1A_clonotype179	Persistent	1
PT1A	A	PT1	./GRCh38.RNA/PT1A_GAACCTACAGGCTGAA	3.63225	-1.15695	TRUE	responder	PT1-Pre	singletons	Naive T	PT1_clonotype2565	PT1A_clonotype180	Persistent	1
PT1A	A	PT1	./GRCh38.RNA/PT1A_GAACGGAAGCTCCCAG	-7.50698	2.33758	TRUE	responder	PT1-Pre	multiplets	CD8 unconventional	PT1_clonotype59	PT1A_clonotype11	Contracted	8
PT1A	A	PT1	./GRCh38.RNA/PT1A_GAAGCAGCAAAGTCAA	7.3603	-1.17069	TRUE	responder	PT1-Pre	singletons	Naive T	PT1_clonotype883	PT1A_clonotype181	Persistent	1
PT1A	A	PT1	./GRCh38.RNA/PT1A_GAAGCAGCATCGGACC	-1.18299	2.21721	TRUE	responder	PT1-Pre	singletons	CD8 GZMK	PT1_clonotype1361	PT1A_clonotype182	Persistent	1
PT1A	A	PT1	./GRCh38.RNA/PT1A_GAATAAGCACGCGAAA	-2.14907	2.92048	TRUE	responder	PT1-Pre	multiplets	CD8 GZMK	PT1_clonotype7	PT1A_clonotype183	Persistent	73
PT1A	A	PT1	./GRCh38.RNA/PT1A_GAATGAACAGACAGGT	-1.55891	2.49987	TRUE	responder	PT1-Pre	multiplets	CD8 GZMK	PT1_clonotype2	PT1A_clonotype2	Expanded	526
PT1A	A	PT1	./GRCh38.RNA/PT1A_GACAGAGTCTTCTGGC	-5.3531	-1.28944	TRUE	responder	PT1-Pre	multiplets	CD8 CTL	PT1_clonotype3	PT1A_clonotype4	Expanded	471
PT1A	A	PT1	./GRCh38.RNA/PT1A_GACCTGGAGACTTGAA	-4.90557	-1.8462	TRUE	responder	PT1-Pre	multiplets	CD8 CTL	PT1_clonotype3	PT1A_clonotype4	Expanded	471
PT1A	A	PT1	./GRCh38.RNA/PT1A_GACTAACTCGGCGCTA	8.26684	-0.072267	TRUE	responder	PT1-Pre	singletons	Naive T	PT1_clonotype1781	PT1A_clonotype186	Persistent	1
PT1A	A	PT1	./GRCh38.RNA/PT1A_GAGCAGAAGACCACGA	4.80722	-2.35523	TRUE	responder	PT1-Pre	singletons	Naive T	PT1_clonotype1959	PT1A_clonotype187	Persistent	1
PT1A	A	PT1	./GRCh38.RNA/PT1A_GATCAGTTCAGAAATG	-8.03507	-2.18692	TRUE	responder	PT1-Pre	multiplets	MAIT-CTL	PT1_clonotype2	PT1A_clonotype2	Expanded	526
PT1A	A	PT1	./GRCh38.RNA/PT1A_GATCGCGCACGGCGTT	0.0818601	-3.19837	TRUE	responder	PT1-Pre	multiplets	MAIT-GZMK	PT1_clonotype14	PT1A_clonotype3	Contracted	43
PT1A	A	PT1	./GRCh38.RNA/PT1A_GATCGCGCATAGTAAG	-6.77926	-2.68092	TRUE	responder	PT1-Pre	multiplets	MAIT-CTL	PT1_clonotype1	PT1A_clonotype1	Expanded	1200
PT1A	A	PT1	./GRCh38.RNA/PT1A_GATCGTAGTAGGGACT	-0.0094366	-3.44785	TRUE	responder	PT1-Pre	multiplets	MAIT-GZMK	PT1_clonotype1	PT1A_clonotype1	Expanded	1200
PT1A	A	PT1	./GRCh38.RNA/PT1A_GATCTAGGTGCTGTAT	-7.7186	-2.92814	TRUE	responder	PT1-Pre	multiplets	MAIT-CTL	PT1_clonotype4	PT1A_clonotype7	Persistent	152
PT1A	A	PT1	./GRCh38.RNA/PT1A_GATCTAGTCATTCACT	0.236884	-2.8698	TRUE	responder	PT1-Pre	multiplets	MAIT-GZMK	PT1_clonotype6	PT1A_clonotype6	Persistent	83
PT1A	A	PT1	./GRCh38.RNA/PT1A_GATTCAGCACATTAGC	0.0083123	-3.63861	TRUE	responder	PT1-Pre	multiplets	MAIT-GZMK	PT1_clonotype1	PT1A_clonotype1	Expanded	1200
PT1A	A	PT1	./GRCh38.RNA/PT1A_GCAATCAAGTGTTGAA	4.72804	-1.71499	TRUE	responder	PT1-Pre	multiplets	Naive T	PT1_clonotype231	PT1A_clonotype192	Persistent	2
PT1A	A	PT1	./GRCh38.RNA/PT1A_GCACATACACTCGACG	-3.78884	2.135	TRUE	responder	PT1-Pre	singletons	CD8 GZMK	PT1_clonotype475	PT1A_clonotype193	Persistent	1
PT1A	A	PT1	./GRCh38.RNA/PT1A_GCAGCCAAGCTCCCAG	-7.92371	2.11728	TRUE	responder	PT1-Pre	multiplets	MAIT-CTL	PT1_clonotype172	PT1A_clonotype194	Persistent	2
PT1A	A	PT1	./GRCh38.RNA/PT1A_GCAGCCATCTGCGACG	-1.27182	1.77808	TRUE	responder	PT1-Pre	multiplets	CD8 GZMK	PT1_clonotype59	PT1A_clonotype11	Contracted	8
PT1A	A	PT1	./GRCh38.RNA/PT1A_GCAGTTAGTTTGTGTG	6.98703	-0.468913	TRUE	responder	PT1-Pre	singletons	Naive T	PT1_clonotype840	PT1A_clonotype196	Persistent	1
PT1A	A	PT1	./GRCh38.RNA/PT1A_GCATACAAGCTACCGC	7	-2.98626	TRUE	responder	PT1-Pre	singletons	Naive T	PT1_clonotype809	PT1A_clonotype197	Persistent	1
PT1A	A	PT1	./GRCh38.RNA/PT1A_GCATGATCAGATCCAT	-1.74323	1.41085	TRUE	responder	PT1-Pre	multiplets	CD8 GZMK	PT1_clonotype158	PT1A_clonotype198	Persistent	3
PT1A	A	PT1	./GRCh38.RNA/PT1A_GCCAAATCAGATTGCT	-2.15841	2.94713	TRUE	responder	PT1-Pre	multiplets	CD8 unconventional	PT1_clonotype9	PT1A_clonotype20	Persistent	62
PT1A	A	PT1	./GRCh38.RNA/PT1A_GCCTCTAAGTACTTGC	-1.06456	0.955128	TRUE	responder	PT1-Pre	singletons	CD8 GZMK	PT1_clonotype2025	PT1A_clonotype199	Persistent	1
PT1A	A	PT1	./GRCh38.RNA/PT1A_GCGAGAACAGCCTTTC	7.70392	-3.74807	TRUE	responder	PT1-Pre	singletons	Naive T	PT1_clonotype2383	PT1A_clonotype201	Persistent	1
PT1A	A	PT1	./GRCh38.RNA/PT1A_GCGAGAATCAGAGCTT	-2.41303	2.61148	TRUE	responder	PT1-Pre	multiplets	CD8 GZMK	PT1_clonotype56	PT1A_clonotype15	Persistent	8
PT1A	A	PT1	./GRCh38.RNA/PT1A_GCGCAACAGCCGGTAA	-7.27365	-1.00626	TRUE	responder	PT1-Pre	singletons	CD8 CTL	PT1_clonotype363	PT1A_clonotype202	Persistent	1
PT1A	A	PT1	./GRCh38.RNA/PT1A_GCGCAGTTCGGTCTAA	6.18797	-1.07351	TRUE	responder	PT1-Pre	singletons	Naive T	PT1_clonotype2060	PT1A_clonotype203	Persistent	1
PT1A	A	PT1	./GRCh38.RNA/PT1A_GCGCCAAGTACGCACC	-6.75047	-0.894308	TRUE	responder	PT1-Pre	multiplets	MAIT-CTL	PT1_clonotype2	PT1A_clonotype2	Expanded	526
PT1A	A	PT1	./GRCh38.RNA/PT1A_GCGCGATAGACTAGGC	7.83178	-3.73922	TRUE	responder	PT1-Pre	singletons	Naive T	PT1_clonotype1294	PT1A_clonotype205	Persistent	1
PT1A	A	PT1	./GRCh38.RNA/PT1A_GCGCGATCATCAGTAC	-1.57135	1.47717	TRUE	responder	PT1-Pre	multiplets	CD8 GZMK	PT1_clonotype15	PT1A_clonotype9	Persistent	38
PT1A	A	PT1	./GRCh38.RNA/PT1A_GCTGGGTAGAGCTGCA	0.313684	-3.62751	TRUE	responder	PT1-Pre	multiplets	MAIT-GZMK	PT1_clonotype14	PT1A_clonotype3	Contracted	43
PT1A	A	PT1	./GRCh38.RNA/PT1A_GGAAAGCAGTCAATAG	-4.57954	1.41614	TRUE	responder	PT1-Pre	singletons	CD8 CTL	PT1_clonotype2312	PT1A_clonotype210	Persistent	1
PT1A	A	PT1	./GRCh38.RNA/PT1A_GGACAAGCAATGCCAT	6.50142	-2.58529	TRUE	responder	PT1-Pre	singletons	Treg	PT1_clonotype1122	PT1A_clonotype211	Persistent	1
PT1A	A	PT1	./GRCh38.RNA/PT1A_GGACATTCAGTACACT	-7.21223	-3.32684	TRUE	responder	PT1-Pre	multiplets	MAIT-CTL	PT1_clonotype1	PT1A_clonotype1	Expanded	1200
PT1A	A	PT1	./GRCh38.RNA/PT1A_GGACATTTCTTCATGT	9.16858	-1.92071	TRUE	responder	PT1-Pre	singletons	Naive T	PT1_clonotype967	PT1A_clonotype213	Persistent	1
PT1A	A	PT1	./GRCh38.RNA/PT1A_GGACGTCTCGTGGACC	-0.156802	-3.32377	TRUE	responder	PT1-Pre	multiplets	MAIT-GZMK	PT1_clonotype14	PT1A_clonotype3	Contracted	43
PT1A	A	PT1	./GRCh38.RNA/PT1A_GGATTACGTCTTGTCC	-5.43303	-1.72693	TRUE	responder	PT1-Pre	multiplets	CD8 CTL	PT1_clonotype90	PT1A_clonotype214	Persistent	5
PT1A	A	PT1	./GRCh38.RNA/PT1A_GGATTACTCCTGCTTG	6.16662	-2.29621	TRUE	responder	PT1-Pre	singletons	Naive T	PT1_clonotype733	PT1A_clonotype215	Persistent	1
PT1A	A	PT1	./GRCh38.RNA/PT1A_GGCAATTGTCAGGACA	-2.09173	0.3028	TRUE	responder	PT1-Pre	multiplets	CD8 GZMK	PT1_clonotype3	PT1A_clonotype4	Expanded	471
PT1A	A	PT1	./GRCh38.RNA/PT1A_GGCTCGAAGGGTATCG	7.39911	-3.46631	TRUE	responder	PT1-Pre	singletons	Naive T	PT1_clonotype1032	PT1A_clonotype216	Persistent	1
PT1A	A	PT1	./GRCh38.RNA/PT1A_GGCTGGTAGTGTTTGC	6.30118	-0.0837663	TRUE	responder	PT1-Pre	multiplets	Naive T	PT1_clonotype246	PT1A_clonotype217	Persistent	2
PT1A	A	PT1	./GRCh38.RNA/PT1A_GGGAGATCATGCCTTC	-7.78064	2.40432	TRUE	responder	PT1-Pre	multiplets	CD8 unconventional	PT1_clonotype55	PT1A_clonotype26	Persistent	8
PT1A	A	PT1	./GRCh38.RNA/PT1A_GGGTCTGGTTCCACGG	-3.04669	4.2025	TRUE	responder	PT1-Pre	singletons	CD8 STAT1	PT1_clonotype2173	PT1A_clonotype220	Persistent	1
PT1A	A	PT1	./GRCh38.RNA/PT1A_GGGTCTGTCGAGCCCA	0.519358	-3.54381	TRUE	responder	PT1-Pre	multiplets	MAIT-GZMK	PT1_clonotype6	PT1A_clonotype6	Persistent	83
PT1A	A	PT1	./GRCh38.RNA/PT1A_GGGTTGCAGCCCAATT	5.22163	-2.78617	TRUE	responder	PT1-Pre	singletons	Naive T	PT1_clonotype995	PT1A_clonotype221	Persistent	1
PT1A	A	PT1	./GRCh38.RNA/PT1A_GGTGCGTTCTGGAGCC	-6.39693	-0.309913	TRUE	responder	PT1-Pre	singletons	CD8 CTL	PT1_clonotype1929	PT1A_clonotype222	Persistent	1
PT1A	A	PT1	./GRCh38.RNA/PT1A_GGTGTTACATATGGTC	8.1493	-2.84432	TRUE	responder	PT1-Pre	singletons	Naive T	PT1_clonotype275	PT1A_clonotype223	Persistent	1
PT1A	A	PT1	./GRCh38.RNA/PT1A_GTAACGTTCGTACCGG	7.72249	-3.22684	TRUE	responder	PT1-Pre	singletons	Naive T	PT1_clonotype1116	PT1A_clonotype224	Persistent	1
PT1A	A	PT1	./GRCh38.RNA/PT1A_GTAACTGCACCAGTTA	7.57692	-1.26569	TRUE	responder	PT1-Pre	singletons	Naive T	PT1_clonotype1972	PT1A_clonotype225	Persistent	1
PT1A	A	PT1	./GRCh38.RNA/PT1A_GTAACTGGTAGAGGAA	0.612194	-3.49684	TRUE	responder	PT1-Pre	multiplets	MAIT-GZMK	PT1_clonotype46	PT1A_clonotype226	Persistent	9
PT1A	A	PT1	./GRCh38.RNA/PT1A_GTACGTAGTTCGGGCT	0.579491	-3.22273	TRUE	responder	PT1-Pre	multiplets	MAIT-GZMK	PT1_clonotype78	PT1A_clonotype228	Persistent	6
PT1A	A	PT1	./GRCh38.RNA/PT1A_GTAGGCCCAAATCCGT	7.39653	-0.236998	TRUE	responder	PT1-Pre	singletons	Naive T	PT1_clonotype1931	PT1A_clonotype230	Persistent	1
PT1A	A	PT1	./GRCh38.RNA/PT1A_GTAGGCCTCTCTTGAT	-2.61208	0.817295	TRUE	responder	PT1-Pre	multiplets	CD8 GZMK	PT1_clonotype5	PT1A_clonotype5	Persistent	146
PT1A	A	PT1	./GRCh38.RNA/PT1A_GTCACAACAATGACCT	-1.24983	2.28652	TRUE	responder	PT1-Pre	multiplets	CD8 GZMK	PT1_clonotype133	PT1A_clonotype232	Persistent	3
PT1A	A	PT1	./GRCh38.RNA/PT1A_GTCACGGCACGGTAGA	0.0270235	1.00726	TRUE	responder	PT1-Pre	singletons	CD8 GZMK	PT1_clonotype1109	PT1A_clonotype234	Persistent	1
PT1A	A	PT1	./GRCh38.RNA/PT1A_GTCCTCAAGCCGCCTA	6.07413	-2.32301	TRUE	responder	PT1-Pre	singletons	Naive T	PT1_clonotype1378	PT1A_clonotype236	Persistent	1
PT1A	A	PT1	./GRCh38.RNA/PT1A_GTCCTCATCAAGGCTT	-4.39102	0.651193	TRUE	responder	PT1-Pre	multiplets	CD8 unconventional	PT1_clonotype11	PT1A_clonotype237	Persistent	56
PT1A	A	PT1	./GRCh38.RNA/PT1A_GTCGTAACATCGGTTA	-7.46188	-2.68431	TRUE	responder	PT1-Pre	multiplets	MAIT-CTL	PT1_clonotype1	PT1A_clonotype1	Expanded	1200
PT1A	A	PT1	./GRCh38.RNA/PT1A_GTCGTAAGTCACCCAG	7.84982	-3.47005	TRUE	responder	PT1-Pre	singletons	Naive T	PT1_clonotype2547	PT1A_clonotype238	Persistent	1
PT1A	A	PT1	./GRCh38.RNA/PT1A_GTGCAGCCACAACTGT	6.30655	-0.167867	TRUE	responder	PT1-Pre	singletons	Naive T	PT1_clonotype1804	PT1A_clonotype240	Persistent	1
PT1A	A	PT1	./GRCh38.RNA/PT1A_GTGCTTCCAGCCACCA	0.0490587	-3.7349	TRUE	responder	PT1-Pre	multiplets	MAIT-GZMK	PT1_clonotype1	PT1A_clonotype1	Expanded	1200
PT1A	A	PT1	./GRCh38.RNA/PT1A_GTGCTTCGTAAGCACG	7.54919	0.265793	TRUE	responder	PT1-Pre	multiplets	Naive T	PT1_clonotype210	PT1A_clonotype242	Persistent	2
PT1A	A	PT1	./GRCh38.RNA/PT1A_GTGTTAGGTCAGTGGA	7.32939	-1.76591	TRUE	responder	PT1-Pre	singletons	Naive T	PT1_clonotype1723	PT1A_clonotype243	Persistent	1
PT1A	A	PT1	./GRCh38.RNA/PT1A_GTTCGGGGTTTAGCTG	-4.42369	0.10074	TRUE	responder	PT1-Pre	multiplets	CD8 CTL	PT1_clonotype126	PT1A_clonotype244	Persistent	3
PT1A	A	PT1	./GRCh38.RNA/PT1A_TAAGAGATCTCTGTCG	-1.31972	2.46916	TRUE	responder	PT1-Pre	multiplets	CD8 GZMK	PT1_clonotype69	PT1A_clonotype245	Persistent	6
PT1A	A	PT1	./GRCh38.RNA/PT1A_TAAGTGCAGATCTGAA	-6.47079	-2.04797	TRUE	responder	PT1-Pre	multiplets	MAIT-CTL	PT1_clonotype4	PT1A_clonotype7	Persistent	152
PT1A	A	PT1	./GRCh38.RNA/PT1A_TAAGTGCGTGCACCAC	5.44978	-2.79011	TRUE	responder	PT1-Pre	singletons	Naive T	PT1_clonotype730	PT1A_clonotype246	Persistent	1
PT1A	A	PT1	./GRCh38.RNA/PT1A_TACACGAGTAAGTGGC	0.596909	-3.36357	TRUE	responder	PT1-Pre	multiplets	MAIT-GZMK	PT1_clonotype1	PT1A_clonotype1	Expanded	1200
PT1A	A	PT1	./GRCh38.RNA/PT1A_TACACGAGTAGCCTCG	3.14661	-1.32402	TRUE	responder	PT1-Pre	singletons	Naive T	PT1_clonotype756	PT1A_clonotype247	Persistent	1
PT1A	A	PT1	./GRCh38.RNA/PT1A_TACAGTGAGCAGCGTA	-0.0526345	-3.70808	TRUE	responder	PT1-Pre	multiplets	MAIT-GZMK	PT1_clonotype1	PT1A_clonotype1	Expanded	1200
PT1A	A	PT1	./GRCh38.RNA/PT1A_TACAGTGCATTACCTT	-1.21679	1.43537	TRUE	responder	PT1-Pre	multiplets	CD8 GZMK	PT1_clonotype12	PT1A_clonotype10	Persistent	56
PT1A	A	PT1	./GRCh38.RNA/PT1A_TACCTATGTTCCCTTG	-0.722928	2.34717	TRUE	responder	PT1-Pre	multiplets	CD8 GZMK	PT1_clonotype38	PT1A_clonotype27	Persistent	10
PT1A	A	PT1	./GRCh38.RNA/PT1A_TACGGATAGACCTTTG	-0.904076	2.09326	TRUE	responder	PT1-Pre	multiplets	CD8 GZMK	PT1_clonotype38	PT1A_clonotype27	Persistent	10
PT1A	A	PT1	./GRCh38.RNA/PT1A_TACTCGCCAGTTAACC	-6.89788	-2.28046	TRUE	responder	PT1-Pre	multiplets	MAIT-CTL	PT1_clonotype218	PT1A_clonotype249	Persistent	2
PT1A	A	PT1	./GRCh38.RNA/PT1A_TACTTACGTGAAAGAG	8.28474	-1.97623	TRUE	responder	PT1-Pre	singletons	Naive T	PT1_clonotype2013	PT1A_clonotype250	Persistent	1
PT1A	A	PT1	./GRCh38.RNA/PT1A_TACTTACTCACCAGGC	5.64744	0.413255	TRUE	responder	PT1-Pre	singletons	CD4 Effector	PT1_clonotype849	PT1A_clonotype251	Persistent	1
PT1A	A	PT1	./GRCh38.RNA/PT1A_TAGAGCTCAGCCAGAA	0.622739	-3.28856	TRUE	responder	PT1-Pre	multiplets	MAIT-GZMK	PT1_clonotype34	PT1A_clonotype252	Persistent	11
PT1A	A	PT1	./GRCh38.RNA/PT1A_TAGTTGGAGGACATTA	7.77382	-3.68433	TRUE	responder	PT1-Pre	singletons	Naive T	PT1_clonotype720	PT1A_clonotype254	Persistent	1
PT1A	A	PT1	./GRCh38.RNA/PT1A_TATTACCTCATGTAGC	-1.90784	2.46386	TRUE	responder	PT1-Pre	singletons	CD8 CTL	PT1_clonotype2234	PT1A_clonotype257	Persistent	1
PT1A	A	PT1	./GRCh38.RNA/PT1A_TCAATCTAGCTACCGC	0.744726	-3.06327	TRUE	responder	PT1-Pre	multiplets	MAIT-GZMK	PT1_clonotype14	PT1A_clonotype3	Contracted	43
PT1A	A	PT1	./GRCh38.RNA/PT1A_TCACAAGGTCGGATCC	7.33858	-3.51864	TRUE	responder	PT1-Pre	singletons	Naive T	PT1_clonotype871	PT1A_clonotype258	Persistent	1
PT1A	A	PT1	./GRCh38.RNA/PT1A_TCACGAAGTACCGCTG	7.71675	-3.64468	TRUE	responder	PT1-Pre	singletons	Naive T	PT1_clonotype1694	PT1A_clonotype259	Persistent	1
PT1A	A	PT1	./GRCh38.RNA/PT1A_TCAGATGCACACCGCA	7.62123	-1.96056	TRUE	responder	PT1-Pre	singletons	Naive T	PT1_clonotype1591	PT1A_clonotype260	Persistent	1
PT1A	A	PT1	./GRCh38.RNA/PT1A_TCAGCAACATCTACGA	-4.65614	-0.808497	TRUE	responder	PT1-Pre	multiplets	CD8 CTL	PT1_clonotype5	PT1A_clonotype5	Persistent	146
PT1A	A	PT1	./GRCh38.RNA/PT1A_TCAGGATTCAATAAGG	2.98723	-1.36625	TRUE	responder	PT1-Pre	singletons	Naive T	PT1_clonotype1034	PT1A_clonotype261	Persistent	1
PT1A	A	PT1	./GRCh38.RNA/PT1A_TCAGGATTCGTTACGA	1.93535	2.27026	TRUE	responder	PT1-Pre	singletons	CD4 Effector	PT1_clonotype1943	PT1A_clonotype262	Persistent	1
PT1A	A	PT1	./GRCh38.RNA/PT1A_TCATTTGCATCGGGTC	5.33463	-2.66864	TRUE	responder	PT1-Pre	singletons	Naive T	PT1_clonotype1837	PT1A_clonotype264	Persistent	1
PT1A	A	PT1	./GRCh38.RNA/PT1A_TCCACACTCGGTCTAA	-1.27685	2.30721	TRUE	responder	PT1-Pre	multiplets	CD8 GZMK	PT1_clonotype60	PT1A_clonotype265	Persistent	7
PT1A	A	PT1	./GRCh38.RNA/PT1A_TCGAGGCAGAAACCTA	7.64459	-1.3581	TRUE	responder	PT1-Pre	singletons	Naive T	PT1_clonotype473	PT1A_clonotype266	Persistent	1
PT1A	A	PT1	./GRCh38.RNA/PT1A_TCGCGAGCACGAAAGC	-6.82272	-2.10078	TRUE	responder	PT1-Pre	multiplets	MAIT-CTL	PT1_clonotype1	PT1A_clonotype1	Expanded	1200
PT1A	A	PT1	./GRCh38.RNA/PT1A_TCGCGAGGTGCCTGCA	0.299286	-3.13834	TRUE	responder	PT1-Pre	multiplets	MAIT-GZMK	PT1_clonotype6	PT1A_clonotype6	Persistent	83
PT1A	A	PT1	./GRCh38.RNA/PT1A_TCTCTAAAGTGCCATT	7.36182	-2.4468	TRUE	responder	PT1-Pre	singletons	Naive T	PT1_clonotype1440	PT1A_clonotype267	Persistent	1
PT1A	A	PT1	./GRCh38.RNA/PT1A_TCTTTCCGTAGAGTGC	0.298618	-3.49017	TRUE	responder	PT1-Pre	singletons	MAIT-GZMK	PT1_clonotype1514	PT1A_clonotype268	Persistent	1
PT1A	A	PT1	./GRCh38.RNA/PT1A_TGACAACAGCGACGTA	0.707022	-3.22995	TRUE	responder	PT1-Pre	multiplets	MAIT-GZMK	PT1_clonotype13	PT1A_clonotype24	Persistent	47
PT1A	A	PT1	./GRCh38.RNA/PT1A_TGACGGCTCTACCAGA	7.80806	-3.58642	TRUE	responder	PT1-Pre	singletons	Naive T	PT1_clonotype1826	PT1A_clonotype270	Persistent	1
PT1A	A	PT1	./GRCh38.RNA/PT1A_TGACTAGAGGTAGCCA	7.91859	0.723295	TRUE	responder	PT1-Pre	singletons	Naive T	PT1_clonotype490	PT1A_clonotype271	Persistent	1
PT1A	A	PT1	./GRCh38.RNA/PT1A_TGAGAGGGTGACAAAT	5.09588	-2.93572	TRUE	responder	PT1-Pre	singletons	Naive T	PT1_clonotype2003	PT1A_clonotype272	Persistent	1
PT1A	A	PT1	./GRCh38.RNA/PT1A_TGAGCATCACCATGTA	0.555339	-3.57528	TRUE	responder	PT1-Pre	multiplets	MAIT-GZMK	PT1_clonotype153	PT1A_clonotype273	Persistent	3
PT1A	A	PT1	./GRCh38.RNA/PT1A_TGAGCCGCAGACGCCT	-6.91788	-2.2484	TRUE	responder	PT1-Pre	multiplets	MAIT-CTL	PT1_clonotype1	PT1A_clonotype1	Expanded	1200
PT1A	A	PT1	./GRCh38.RNA/PT1A_TGATTTCAGGCATTGG	-0.142837	1.66404	TRUE	responder	PT1-Pre	multiplets	CD8 GZMK	PT1_clonotype140	PT1A_clonotype274	Persistent	3
PT1A	A	PT1	./GRCh38.RNA/PT1A_TGCACCTGTATTCTCT	4.7054	-1.52347	TRUE	responder	PT1-Pre	multiplets	Naive T	PT1_clonotype183	PT1A_clonotype276	Persistent	2
PT1A	A	PT1	./GRCh38.RNA/PT1A_TGCCCATTCAGCATGT	0.0293997	-2.75094	TRUE	responder	PT1-Pre	multiplets	MAIT-GZMK	PT1_clonotype47	PT1A_clonotype25	Persistent	9
PT1A	A	PT1	./GRCh38.RNA/PT1A_TGCGTGGGTCAGAAGC	-6.82206	-2.55529	TRUE	responder	PT1-Pre	multiplets	MAIT-CTL	PT1_clonotype4	PT1A_clonotype7	Persistent	152
PT1A	A	PT1	./GRCh38.RNA/PT1A_TGGACGCAGTCCGTAT	8.26236	-3.07198	TRUE	responder	PT1-Pre	singletons	Naive T	PT1_clonotype631	PT1A_clonotype278	Persistent	1
PT1A	A	PT1	./GRCh38.RNA/PT1A_TGGACGCCAGGGTTAG	4.87599	-0.0831296	TRUE	responder	PT1-Pre	singletons	CD4 Effector	PT1_clonotype2101	PT1A_clonotype279	Persistent	1
PT1A	A	PT1	./GRCh38.RNA/PT1A_TGGCCAGTCAGCTCGG	7.98403	-3.65151	TRUE	responder	PT1-Pre	singletons	Naive T	PT1_clonotype2448	PT1A_clonotype280	Persistent	1
PT1A	A	PT1	./GRCh38.RNA/PT1A_TGGCGCATCTAACCGA	-0.808259	-3.34202	TRUE	responder	PT1-Pre	multiplets	MAIT-GZMK	PT1_clonotype1	PT1A_clonotype1	Expanded	1200
PT1A	A	PT1	./GRCh38.RNA/PT1A_TGGCTGGTCAGTCAGT	-1.80434	2.58748	TRUE	responder	PT1-Pre	multiplets	CD8 GZMK	PT1_clonotype16	PT1A_clonotype8	Persistent	34
PT1A	A	PT1	./GRCh38.RNA/PT1A_TGGGAAGTCCCTTGCA	-7.6838	2.37719	TRUE	responder	PT1-Pre	multiplets	CD8 unconventional	PT1_clonotype83	PT1A_clonotype19	Contracted	5
PT1A	A	PT1	./GRCh38.RNA/PT1A_TGTATTCCAAGCCTAT	5.74326	-3.08557	TRUE	responder	PT1-Pre	singletons	Naive T	PT1_clonotype401	PT1A_clonotype283	Persistent	1
PT1A	A	PT1	./GRCh38.RNA/PT1A_TGTGTTTTCAGAGACG	8.73096	-2.56415	TRUE	responder	PT1-Pre	singletons	Naive T	PT1_clonotype308	PT1A_clonotype285	Persistent	1
PT1A	A	PT1	./GRCh38.RNA/PT1A_TTAACTCGTGGGTCAA	7.03276	-3.1429	TRUE	responder	PT1-Pre	singletons	Naive T	PT1_clonotype648	PT1A_clonotype286	Persistent	1
PT1A	A	PT1	./GRCh38.RNA/PT1A_TTAACTCTCGGGAGTA	-1.52083	1.32193	TRUE	responder	PT1-Pre	multiplets	CD8 GZMK	PT1_clonotype98	PT1A_clonotype287	Persistent	5
PT1A	A	PT1	./GRCh38.RNA/PT1A_TTAGGACGTGTGAAAT	-1.52671	1.59169	TRUE	responder	PT1-Pre	singletons	CD8 GZMK	PT1_clonotype1722	PT1A_clonotype288	Persistent	1
PT1A	A	PT1	./GRCh38.RNA/PT1A_TTAGGCATCTACGAGT	-2.37514	0.207979	TRUE	responder	PT1-Pre	multiplets	CD8 GZMK	PT1_clonotype3	PT1A_clonotype4	Expanded	471
PT1A	A	PT1	./GRCh38.RNA/PT1A_TTCGGTCGTACCGTAT	0.615732	-3.29167	TRUE	responder	PT1-Pre	multiplets	MAIT-GZMK	PT1_clonotype48	PT1A_clonotype290	Persistent	9
PT1A	A	PT1	./GRCh38.RNA/PT1A_TTCTCAACACAGCCCA	0.28767	-3.50313	TRUE	responder	PT1-Pre	multiplets	MAIT-GZMK	PT1_clonotype14	PT1A_clonotype3	Contracted	43
PT1A	A	PT1	./GRCh38.RNA/PT1A_TTCTTAGAGACAGACC	-1.87052	1.34095	TRUE	responder	PT1-Pre	multiplets	CD8 GZMK	PT1_clonotype20	PT1A_clonotype293	Persistent	21
PT1A	A	PT1	./GRCh38.RNA/PT1A_TTGGAACGTGTTGAGG	7.97097	-3.63354	TRUE	responder	PT1-Pre	singletons	Naive T	PT1_clonotype2480	PT1A_clonotype294	Persistent	1
PT1A	A	PT1	./GRCh38.RNA/PT1A_TTGGCAATCCGCGCAA	0.300305	-3.57361	TRUE	responder	PT1-Pre	multiplets	MAIT-GZMK	PT1_clonotype1	PT1A_clonotype1	Expanded	1200
PT1A	A	PT1	./GRCh38.RNA/PT1A_TTGTAGGAGGCTCATT	4.25368	-1.87557	TRUE	responder	PT1-Pre	singletons	Naive T	PT1_clonotype1226	PT1A_clonotype295	Persistent	1
PT1A	A	PT1	./GRCh38.RNA/PT1A_TTTCCTCAGCTGATAA	-6.24179	-1.82003	TRUE	responder	PT1-Pre	multiplets	CD8 CTL	PT1_clonotype31	PT1A_clonotype14	Persistent	11
PT1A	A	PT1	./GRCh38.RNA/PT1A_TTTGTCATCGGCGCAT	0.445694	-2.7938	TRUE	responder	PT1-Pre	multiplets	MAIT-GZMK	PT1_clonotype14	PT1A_clonotype3	Contracted	43
PT1B	B	PT1	./GRCh38.RNA/PT1B_AAACCTGCACATAACC	-5.7934	-0.222713	TRUE	responder	PT1-Post	multiplets	CD8 CTL	PT1_clonotype3	PT1B_clonotype2	Expanded	471
PT1B	B	PT1	./GRCh38.RNA/PT1B_AAACCTGTCACTTACT	8.47793	-2.73946	TRUE	responder	PT1-Post	singletons	Naive T	PT1_clonotype1964	PT1B_clonotype138	Persistent	1
PT1B	B	PT1	./GRCh38.RNA/PT1B_AAACCTGTCGGCATCG	-7.80143	1.68452	TRUE	responder	PT1-Post	multiplets	CD8 unconventional	PT1_clonotype3	PT1B_clonotype2	Expanded	471
PT1B	B	PT1	./GRCh38.RNA/PT1B_AAACCTGTCGTCACGG	-2.19494	4.84819	TRUE	responder	PT1-Post	singletons	CD8 STAT1	PT1_clonotype2543	PT1B_clonotype139	Persistent	1
PT1B	B	PT1	./GRCh38.RNA/PT1B_AAACGGGGTGAAAGAG	8.24501	-3.57443	TRUE	responder	PT1-Post	singletons	Naive T	PT1_clonotype1784	PT1B_clonotype141	Persistent	1
PT1B	B	PT1	./GRCh38.RNA/PT1B_AAACGGGGTGGCAAAC	-6.25402	-0.385303	TRUE	responder	PT1-Post	multiplets	CD8 CTL	PT1_clonotype131	PT1B_clonotype88	Persistent	3
PT1B	B	PT1	./GRCh38.RNA/PT1B_AAACGGGTCTAACCGA	-7.09878	-3.01712	TRUE	responder	PT1-Post	multiplets	MAIT-CTL	PT1_clonotype1	PT1B_clonotype1	Expanded	1200
PT1B	B	PT1	./GRCh38.RNA/PT1B_AAAGATGAGCCGGTAA	2.13325	7.44142	TRUE	responder	PT1-Post	singletons	CD4 Th17	PT1_clonotype727	PT1B_clonotype142	Persistent	1
PT1B	B	PT1	./GRCh38.RNA/PT1B_AAAGATGCAATTCCTT	-7.27846	-2.39982	TRUE	responder	PT1-Post	multiplets	MAIT-CTL	PT1_clonotype1	PT1B_clonotype1	Expanded	1200
PT1B	B	PT1	./GRCh38.RNA/PT1B_AAAGATGGTCAATACC	-6.72226	-2.9161	TRUE	responder	PT1-Post	multiplets	MAIT-CTL	PT1_clonotype1	PT1B_clonotype1	Expanded	1200
PT1B	B	PT1	./GRCh38.RNA/PT1B_AAAGATGGTCAGGACA	7.82855	-2.55765	TRUE	responder	PT1-Post	singletons	Naive T	PT1_clonotype531	PT1B_clonotype143	Persistent	1
PT1B	B	PT1	./GRCh38.RNA/PT1B_AAAGATGTCTGGGCCA	-5.41325	-1.20284	TRUE	responder	PT1-Post	multiplets	CD8 CTL	PT1_clonotype33	PT1B_clonotype22	Persistent	11
PT1B	B	PT1	./GRCh38.RNA/PT1B_AAAGCAACAAGGTGTG	-7.16325	-2.2901	TRUE	responder	PT1-Post	multiplets	MAIT-CTL	PT1_clonotype1	PT1B_clonotype1	Expanded	1200
PT1B	B	PT1	./GRCh38.RNA/PT1B_AAAGCAAGTATAGGGC	8.3462	-2.34942	TRUE	responder	PT1-Post	singletons	Naive T	PT1_clonotype938	PT1B_clonotype144	Persistent	1
PT1B	B	PT1	./GRCh38.RNA/PT1B_AAAGCAATCAACACGT	-7.92618	1.31739	TRUE	responder	PT1-Post	multiplets	CD8 unconventional	PT1_clonotype42	PT1B_clonotype42	Persistent	9
PT1B	B	PT1	./GRCh38.RNA/PT1B_AAAGCAATCACTTACT	-2.97085	1.25072	TRUE	responder	PT1-Post	multiplets	CD8 GZMK	PT1_clonotype91	PT1B_clonotype89	Persistent	5
PT1B	B	PT1	./GRCh38.RNA/PT1B_AAAGCAATCGTAGATC	-0.460914	-3.3363	TRUE	responder	PT1-Post	multiplets	MAIT-GZMK	PT1_clonotype1	PT1B_clonotype1	Expanded	1200
PT1B	B	PT1	./GRCh38.RNA/PT1B_AAAGTAGCATCTCGCT	-4.12297	-0.551712	TRUE	responder	PT1-Post	multiplets	CD8 CTL	PT1_clonotype5	PT1B_clonotype4	Persistent	146
PT1B	B	PT1	./GRCh38.RNA/PT1B_AAAGTAGCATTGGTAC	8.58365	-1.26992	TRUE	responder	PT1-Post	singletons	Naive T	PT1_clonotype2021	PT1B_clonotype145	Persistent	1
PT1B	B	PT1	./GRCh38.RNA/PT1B_AAAGTAGCATTTCACT	-4.92866	-0.818787	TRUE	responder	PT1-Post	multiplets	CD8 CTL	PT1_clonotype224	PT1B_clonotype146	Persistent	2
PT1B	B	PT1	./GRCh38.RNA/PT1B_AAAGTAGGTAGGGACT	-0.72166	-3.37563	TRUE	responder	PT1-Post	multiplets	MAIT-CTL	PT1_clonotype6	PT1B_clonotype6	Persistent	83
PT1B	B	PT1	./GRCh38.RNA/PT1B_AAAGTAGGTCTCCCTA	-4.93705	0.243572	TRUE	responder	PT1-Post	multiplets	CD8 CTL	PT1_clonotype5	PT1B_clonotype4	Persistent	146
PT1B	B	PT1	./GRCh38.RNA/PT1B_AAAGTAGGTCTGCCAG	-5.29247	-0.99882	TRUE	responder	PT1-Post	multiplets	CD8 CTL	PT1_clonotype138	PT1B_clonotype147	Persistent	3
PT1B	B	PT1	./GRCh38.RNA/PT1B_AAAGTAGGTGGTGTAG	8.56282	-3.02099	TRUE	responder	PT1-Post	singletons	Naive T	PT1_clonotype1523	PT1B_clonotype148	Persistent	1
PT1B	B	PT1	./GRCh38.RNA/PT1B_AAATGCCAGGCTACGA	-6.81915	-3.16205	TRUE	responder	PT1-Post	multiplets	MAIT-GZMK	PT1_clonotype1	PT1B_clonotype1	Expanded	1200
PT1B	B	PT1	./GRCh38.RNA/PT1B_AAATGCCCACCATGTA	-1.37278	1.65757	TRUE	responder	PT1-Post	multiplets	CD8 GZMK	PT1_clonotype38	PT1B_clonotype34	Persistent	10
PT1B	B	PT1	./GRCh38.RNA/PT1B_AAATGCCGTGCCTGGT	-6.20157	-0.951404	TRUE	responder	PT1-Post	multiplets	CD8 CTL	PT1_clonotype23	PT1B_clonotype20	Persistent	16
PT1B	B	PT1	./GRCh38.RNA/PT1B_AACACGTAGGGAACGG	5.42502	0.442008	TRUE	responder	PT1-Post	singletons	Naive T	PT1_clonotype328	PT1B_clonotype149	Persistent	1
PT1B	B	PT1	./GRCh38.RNA/PT1B_AACACGTAGTCTCGGC	-6.82962	-3.01405	TRUE	responder	PT1-Post	multiplets	MAIT-CTL	PT1_clonotype1	PT1B_clonotype1	Expanded	1200
PT1B	B	PT1	./GRCh38.RNA/PT1B_AACACGTAGTGCCAGA	0.279615	-3.45928	TRUE	responder	PT1-Post	multiplets	MAIT-GZMK	PT1_clonotype1	PT1B_clonotype1	Expanded	1200
PT1B	B	PT1	./GRCh38.RNA/PT1B_AACACGTCATCACGTA	4.70224	2.05641	TRUE	responder	PT1-Post	singletons	Naive T	PT1_clonotype734	PT1B_clonotype150	Persistent	1
PT1B	B	PT1	./GRCh38.RNA/PT1B_AACACGTGTACTTCTT	0.13639	-3.85794	TRUE	responder	PT1-Post	multiplets	MAIT-GZMK	PT1_clonotype1	PT1B_clonotype1	Expanded	1200
PT1B	B	PT1	./GRCh38.RNA/PT1B_AACCATGAGCTCTCGG	-1.9408	1.73319	TRUE	responder	PT1-Post	multiplets	CD8 GZMK	PT1_clonotype32	PT1B_clonotype29	Contracted	11
PT1B	B	PT1	./GRCh38.RNA/PT1B_AACCATGAGTCGAGTG	-6.81936	-3.07255	TRUE	responder	PT1-Post	multiplets	MAIT-CTL	PT1_clonotype1	PT1B_clonotype1	Expanded	1200
PT1B	B	PT1	./GRCh38.RNA/PT1B_AACCATGTCAGCAACT	-5.96141	-0.141347	TRUE	responder	PT1-Post	multiplets	CD8 CTL	PT1_clonotype5	PT1B_clonotype4	Persistent	146
PT1B	B	PT1	./GRCh38.RNA/PT1B_AACCGCGAGACAAAGG	-2.15676	4.98534	TRUE	responder	PT1-Post	singletons	CD8 STAT1	PT1_clonotype2236	PT1B_clonotype151	Persistent	1
PT1B	B	PT1	./GRCh38.RNA/PT1B_AACCGCGCACGGCCAT	-8.41051	-2.13051	TRUE	responder	PT1-Post	multiplets	MAIT-CTL	PT1_clonotype2	PT1B_clonotype3	Expanded	526
PT1B	B	PT1	./GRCh38.RNA/PT1B_AACCGCGGTCCCTTGT	4.92256	-2.4059	TRUE	responder	PT1-Post	singletons	Naive T	PT1_clonotype377	PT1B_clonotype152	Persistent	1
PT1B	B	PT1	./GRCh38.RNA/PT1B_AACCGCGTCAAACAAG	-7.10258	-3.01601	TRUE	responder	PT1-Post	multiplets	MAIT-CTL	PT1_clonotype1	PT1B_clonotype1	Expanded	1200
PT1B	B	PT1	./GRCh38.RNA/PT1B_AACGTTGAGGCATGGT	-7.6654	-2.33839	TRUE	responder	PT1-Post	multiplets	MAIT-CTL	PT1_clonotype2	PT1B_clonotype3	Expanded	526
PT1B	B	PT1	./GRCh38.RNA/PT1B_AACGTTGCAGATCCAT	6.73273	0.0183701	TRUE	responder	PT1-Post	singletons	Naive T	PT1_clonotype281	PT1B_clonotype154	Persistent	1
PT1B	B	PT1	./GRCh38.RNA/PT1B_AACGTTGGTGAAATCA	1.55632	6.45656	TRUE	responder	PT1-Post	multiplets	CD8 unconventional	PT1_clonotype251	PT1B_clonotype155	Persistent	2
PT1B	B	PT1	./GRCh38.RNA/PT1B_AACTCAGAGACTAAGT	-5.01284	1.97404	TRUE	responder	PT1-Post	multiplets	CD8 CTL	PT1_clonotype7	PT1B_clonotype7	Persistent	73
PT1B	B	PT1	./GRCh38.RNA/PT1B_AACTCAGAGCCTATGT	8.03028	-2.56859	TRUE	responder	PT1-Post	singletons	Naive T	PT1_clonotype2296	PT1B_clonotype156	Persistent	1
PT1B	B	PT1	./GRCh38.RNA/PT1B_AACTCAGAGCGATTCT	9.28949	-1.63022	TRUE	responder	PT1-Post	singletons	Naive T	PT1_clonotype1798	PT1B_clonotype157	Persistent	1
PT1B	B	PT1	./GRCh38.RNA/PT1B_AACTCAGAGGGAACGG	-5.45394	0.577521	TRUE	responder	PT1-Post	multiplets	CD8 CTL	PT1_clonotype65	PT1B_clonotype58	Persistent	7
PT1B	B	PT1	./GRCh38.RNA/PT1B_AACTCAGAGTATTGGA	4.97742	-2.17395	TRUE	responder	PT1-Post	singletons	Naive T	PT1_clonotype1509	PT1B_clonotype158	Persistent	1
PT1B	B	PT1	./GRCh38.RNA/PT1B_AACTCAGCAGCGTCCA	-4.75689	0.660192	TRUE	responder	PT1-Post	multiplets	CD8 CTL	PT1_clonotype10	PT1B_clonotype8	Persistent	58
PT1B	B	PT1	./GRCh38.RNA/PT1B_AACTCAGCAGTTTACG	-7.20528	-2.65149	TRUE	responder	PT1-Post	multiplets	MAIT-CTL	PT1_clonotype1	PT1B_clonotype1	Expanded	1200
PT1B	B	PT1	./GRCh38.RNA/PT1B_AACTCAGGTAGGCTGA	-4.19958	1.91455	TRUE	responder	PT1-Post	multiplets	CD8 CTL	PT1_clonotype7	PT1B_clonotype7	Persistent	73
PT1B	B	PT1	./GRCh38.RNA/PT1B_AACTCCCAGACACTAA	6.55554	-0.399674	TRUE	responder	PT1-Post	singletons	Naive T	PT1_clonotype1154	PT1B_clonotype159	Persistent	1
PT1B	B	PT1	./GRCh38.RNA/PT1B_AACTCCCCAGTCACTA	5.10851	1.88632	TRUE	responder	PT1-Post	singletons	Naive T	PT1_clonotype285	PT1B_clonotype160	Persistent	1
PT1B	B	PT1	./GRCh38.RNA/PT1B_AACTCTTAGGACCACA	-3.79356	2.26664	TRUE	responder	PT1-Post	multiplets	CD8 GZMK	PT1_clonotype7	PT1B_clonotype7	Persistent	73
PT1B	B	PT1	./GRCh38.RNA/PT1B_AACTCTTAGTCCTCCT	-3.99268	0.294852	TRUE	responder	PT1-Post	multiplets	CD8 CTL	PT1_clonotype38	PT1B_clonotype34	Persistent	10
PT1B	B	PT1	./GRCh38.RNA/PT1B_AACTCTTCATCAGTAC	-1.98272	1.10087	TRUE	responder	PT1-Post	multiplets	CD8 GZMK	PT1_clonotype21	PT1B_clonotype21	Persistent	20
PT1B	B	PT1	./GRCh38.RNA/PT1B_AACTCTTTCTCGATGA	-2.05623	1.2323	TRUE	responder	PT1-Post	multiplets	CD8 GZMK	PT1_clonotype15	PT1B_clonotype17	Persistent	38
PT1B	B	PT1	./GRCh38.RNA/PT1B_AACTGGTAGGTGCTAG	-4.29729	1.5286	TRUE	responder	PT1-Post	multiplets	CD8 unconventional	PT1_clonotype11	PT1B_clonotype11	Persistent	56
PT1B	B	PT1	./GRCh38.RNA/PT1B_AACTGGTAGTCTTGCA	-0.305533	-3.64153	TRUE	responder	PT1-Post	multiplets	MAIT-GZMK	PT1_clonotype1	PT1B_clonotype1	Expanded	1200
PT1B	B	PT1	./GRCh38.RNA/PT1B_AACTGGTGTAAACACA	-4.8824	1.12386	TRUE	responder	PT1-Post	multiplets	CD8 CTL	PT1_clonotype17	PT1B_clonotype18	Persistent	30
PT1B	B	PT1	./GRCh38.RNA/PT1B_AACTGGTGTAGCAAAT	8.90473	-1.99778	TRUE	responder	PT1-Post	singletons	Naive T	PT1_clonotype2038	PT1B_clonotype163	Persistent	1
PT1B	B	PT1	./GRCh38.RNA/PT1B_AACTGGTGTGGAAAGA	-2.80326	1.75665	TRUE	responder	PT1-Post	multiplets	CD8 unconventional	PT1_clonotype11	PT1B_clonotype11	Persistent	56
PT1B	B	PT1	./GRCh38.RNA/PT1B_AACTGGTTCAGCCTAA	-4.93823	-0.54614	TRUE	responder	PT1-Post	multiplets	CD8 CTL	PT1_clonotype3	PT1B_clonotype2	Expanded	471
PT1B	B	PT1	./GRCh38.RNA/PT1B_AACTGGTTCATTGCGA	-4.70348	-0.366344	TRUE	responder	PT1-Post	multiplets	CD8 CTL	PT1_clonotype3	PT1B_clonotype2	Expanded	471
PT1B	B	PT1	./GRCh38.RNA/PT1B_AACTGGTTCCTAGAAC	-7.28905	-2.40738	TRUE	responder	PT1-Post	multiplets	MAIT-CTL	PT1_clonotype1	PT1B_clonotype1	Expanded	1200
PT1B	B	PT1	./GRCh38.RNA/PT1B_AACTGGTTCGAACGGA	-0.104652	-3.54707	TRUE	responder	PT1-Post	multiplets	MAIT-GZMK	PT1_clonotype1	PT1B_clonotype1	Expanded	1200
PT1B	B	PT1	./GRCh38.RNA/PT1B_AACTTTCGTCGCATAT	8.40042	-2.71096	TRUE	responder	PT1-Post	singletons	Naive T	PT1_clonotype2438	PT1B_clonotype165	Persistent	1
PT1B	B	PT1	./GRCh38.RNA/PT1B_AAGACCTAGCTTTGGT	-6.90223	-2.88136	TRUE	responder	PT1-Post	multiplets	MAIT-CTL	PT1_clonotype1	PT1B_clonotype1	Expanded	1200
PT1B	B	PT1	./GRCh38.RNA/PT1B_AAGACCTGTATATCCG	-3.44793	3.88834	TRUE	responder	PT1-Post	multiplets	CD8 STAT1	PT1_clonotype5	PT1B_clonotype4	Persistent	146
PT1B	B	PT1	./GRCh38.RNA/PT1B_AAGACCTGTGCGGTAA	-0.365367	-3.63872	TRUE	responder	PT1-Post	multiplets	MAIT-GZMK	PT1_clonotype1	PT1B_clonotype1	Expanded	1200
PT1B	B	PT1	./GRCh38.RNA/PT1B_AAGACCTTCAGCAACT	-7.09553	-3.13933	TRUE	responder	PT1-Post	multiplets	MAIT-CTL	PT1_clonotype1	PT1B_clonotype1	Expanded	1200
PT1B	B	PT1	./GRCh38.RNA/PT1B_AAGCCGCAGACACTAA	-6.07702	-1.3238	TRUE	responder	PT1-Post	multiplets	MAIT-CTL	PT1_clonotype2	PT1B_clonotype3	Expanded	526
PT1B	B	PT1	./GRCh38.RNA/PT1B_AAGCCGCCAAGGCTCC	-5.31753	-1.46064	TRUE	responder	PT1-Post	multiplets	CD8 CTL	PT1_clonotype3	PT1B_clonotype2	Expanded	471
PT1B	B	PT1	./GRCh38.RNA/PT1B_AAGCCGCCACCCATTC	7.81248	-2.44187	TRUE	responder	PT1-Post	singletons	Naive T	PT1_clonotype673	PT1B_clonotype167	Persistent	1
PT1B	B	PT1	./GRCh38.RNA/PT1B_AAGCCGCCATTGGGCC	-7.84325	1.73074	TRUE	responder	PT1-Post	multiplets	CD8 unconventional	PT1_clonotype83	PT1B_clonotype90	Contracted	5
PT1B	B	PT1	./GRCh38.RNA/PT1B_AAGCCGCGTAGTAGTA	-6.67783	-3.15313	TRUE	responder	PT1-Post	singletons	MAIT-GZMK	PT1_clonotype1727	PT1B_clonotype168	Persistent	1
PT1B	B	PT1	./GRCh38.RNA/PT1B_AAGCCGCGTATGCTTG	-4.69455	-0.0955226	TRUE	responder	PT1-Post	multiplets	CD8 CTL	PT1_clonotype19	PT1B_clonotype30	Persistent	22
PT1B	B	PT1	./GRCh38.RNA/PT1B_AAGCCGCGTTGCCTCT	-8.65746	-1.35598	TRUE	responder	PT1-Post	multiplets	MAIT-CTL	PT1_clonotype2	PT1B_clonotype3	Expanded	526
PT1B	B	PT1	./GRCh38.RNA/PT1B_AAGCCGCTCCGTAGGC	0.166669	-3.72474	TRUE	responder	PT1-Post	multiplets	MAIT-GZMK	PT1_clonotype115	PT1B_clonotype43	Persistent	4
PT1B	B	PT1	./GRCh38.RNA/PT1B_AAGGAGCAGACAAAGG	-5.79016	0.412117	TRUE	responder	PT1-Post	multiplets	CD8 CTL	PT1_clonotype17	PT1B_clonotype18	Persistent	30
PT1B	B	PT1	./GRCh38.RNA/PT1B_AAGGAGCCAACACCTA	5.71126	0.788148	TRUE	responder	PT1-Post	singletons	CD4 Effector	PT1_clonotype1995	PT1B_clonotype169	Persistent	1
PT1B	B	PT1	./GRCh38.RNA/PT1B_AAGGAGCGTGCCTGTG	-5.9582	1.64488	TRUE	responder	PT1-Post	multiplets	CD8 CTL	PT1_clonotype18	PT1B_clonotype19	Persistent	29
PT1B	B	PT1	./GRCh38.RNA/PT1B_AAGGAGCGTTAGATGA	-4.87976	1.24262	TRUE	responder	PT1-Post	multiplets	CD8 unconventional	PT1_clonotype11	PT1B_clonotype11	Persistent	56
PT1B	B	PT1	./GRCh38.RNA/PT1B_AAGGAGCTCTGATACG	7.96341	-3.50352	TRUE	responder	PT1-Post	singletons	Naive T	PT1_clonotype1699	PT1B_clonotype171	Persistent	1
PT1B	B	PT1	./GRCh38.RNA/PT1B_AAGGCAGAGATCGGGT	5.23751	2.96626	TRUE	responder	PT1-Post	singletons	Treg	PT1_clonotype1882	PT1B_clonotype172	Persistent	1
PT1B	B	PT1	./GRCh38.RNA/PT1B_AAGGCAGAGATGTGGC	0.832031	-3.10259	TRUE	responder	PT1-Post	multiplets	MAIT-GZMK	PT1_clonotype6	PT1B_clonotype6	Persistent	83
PT1B	B	PT1	./GRCh38.RNA/PT1B_AAGGCAGCAGTACACT	7.36985	-3.67663	TRUE	responder	PT1-Post	singletons	Naive T	PT1_clonotype1637	PT1B_clonotype174	Persistent	1
PT1B	B	PT1	./GRCh38.RNA/PT1B_AAGGCAGCATGCCTAA	-5.375	-0.272046	TRUE	responder	PT1-Post	multiplets	CD8 CTL	PT1_clonotype3	PT1B_clonotype2	Expanded	471
PT1B	B	PT1	./GRCh38.RNA/PT1B_AAGGCAGTCAAAGTAG	-5.83675	-2.08903	TRUE	responder	PT1-Post	multiplets	CD8 CTL	PT1_clonotype3	PT1B_clonotype2	Expanded	471
PT1B	B	PT1	./GRCh38.RNA/PT1B_AAGGTTCAGTGTACCT	-4.65198	2.07927	TRUE	responder	PT1-Post	multiplets	CD8 unconventional	PT1_clonotype9	PT1B_clonotype13	Persistent	62
PT1B	B	PT1	./GRCh38.RNA/PT1B_AAGGTTCAGTTAGCGG	-8.36512	-1.70191	TRUE	responder	PT1-Post	multiplets	MAIT-CTL	PT1_clonotype2	PT1B_clonotype3	Expanded	526
PT1B	B	PT1	./GRCh38.RNA/PT1B_AAGGTTCTCCCTAACC	7.67443	-0.0189798	TRUE	responder	PT1-Post	singletons	Naive T	PT1_clonotype482	PT1B_clonotype176	Persistent	1
PT1B	B	PT1	./GRCh38.RNA/PT1B_AAGGTTCTCCTCAATT	0.361232	-3.37426	TRUE	responder	PT1-Post	singletons	MAIT-GZMK	PT1_clonotype2390	PT1B_clonotype177	Persistent	1
PT1B	B	PT1	./GRCh38.RNA/PT1B_AAGTCTGCATGACATC	8.07797	-2.45934	TRUE	responder	PT1-Post	singletons	Naive T	PT1_clonotype1838	PT1B_clonotype178	Persistent	1
PT1B	B	PT1	./GRCh38.RNA/PT1B_AAGTCTGGTCTAGCGC	5.56545	0.443134	TRUE	responder	PT1-Post	singletons	Naive T	PT1_clonotype2078	PT1B_clonotype179	Persistent	1
PT1B	B	PT1	./GRCh38.RNA/PT1B_AAGTCTGGTGAAATCA	-1.94642	0.704859	TRUE	responder	PT1-Post	multiplets	CD8 GZMK	PT1_clonotype3	PT1B_clonotype2	Expanded	471
PT1B	B	PT1	./GRCh38.RNA/PT1B_AAGTCTGGTGAGGGAG	-6.90549	-1.17036	TRUE	responder	PT1-Post	multiplets	MAIT-CTL	PT1_clonotype1	PT1B_clonotype1	Expanded	1200
PT1B	B	PT1	./GRCh38.RNA/PT1B_AATCCAGAGACTGTAA	-6.3143	-1.13057	TRUE	responder	PT1-Post	multiplets	CD8 CTL	PT1_clonotype87	PT1B_clonotype91	Persistent	5
PT1B	B	PT1	./GRCh38.RNA/PT1B_AATCCAGGTAGCGTCC	-6.90099	-0.173522	TRUE	responder	PT1-Post	multiplets	CD8 CTL	PT1_clonotype29	PT1B_clonotype24	Persistent	12
PT1B	B	PT1	./GRCh38.RNA/PT1B_AATCCAGTCATTATCC	-0.506905	-3.70252	TRUE	responder	PT1-Post	multiplets	MAIT-GZMK	PT1_clonotype1	PT1B_clonotype1	Expanded	1200
PT1B	B	PT1	./GRCh38.RNA/PT1B_AATCCAGTCGGCATCG	-7.5742	1.75094	TRUE	responder	PT1-Post	multiplets	CD8 unconventional	PT1_clonotype42	PT1B_clonotype42	Persistent	9
PT1B	B	PT1	./GRCh38.RNA/PT1B_AATCCAGTCTGCGTAA	5.39015	-2.93025	TRUE	responder	PT1-Post	singletons	Naive T	PT1_clonotype2121	PT1B_clonotype180	Persistent	1
PT1B	B	PT1	./GRCh38.RNA/PT1B_AATCGGTAGGCTATCT	7.03978	-3.64554	TRUE	responder	PT1-Post	singletons	Naive T	PT1_clonotype647	PT1B_clonotype181	Persistent	1
PT1B	B	PT1	./GRCh38.RNA/PT1B_AATCGGTAGTCCATAC	0.292524	-3.39486	TRUE	responder	PT1-Post	multiplets	MAIT-GZMK	PT1_clonotype6	PT1B_clonotype6	Persistent	83
PT1B	B	PT1	./GRCh38.RNA/PT1B_AATCGGTGTCCATGAT	-5.47255	-0.487313	TRUE	responder	PT1-Post	multiplets	CD8 CTL	PT1_clonotype3	PT1B_clonotype2	Expanded	471
PT1B	B	PT1	./GRCh38.RNA/PT1B_AATCGGTGTCCGAACC	-5.21556	-0.3001	TRUE	responder	PT1-Post	singletons	CD8 CTL	PT1_clonotype1382	PT1B_clonotype182	Persistent	1
PT1B	B	PT1	./GRCh38.RNA/PT1B_AATCGGTTCTCTGCTG	-7.96271	-0.0583951	TRUE	responder	PT1-Post	multiplets	MAIT-CTL	PT1_clonotype2	PT1B_clonotype3	Expanded	526
PT1B	B	PT1	./GRCh38.RNA/PT1B_ACACCAAAGACTAGAT	-8.50754	-1.95087	TRUE	responder	PT1-Post	multiplets	MAIT-CTL	PT1_clonotype2	PT1B_clonotype3	Expanded	526
PT1B	B	PT1	./GRCh38.RNA/PT1B_ACACCAACATTCTTAC	2.41494	7.23703	TRUE	responder	PT1-Post	singletons	CD4 Th17	PT1_clonotype1701	PT1B_clonotype183	Persistent	1
PT1B	B	PT1	./GRCh38.RNA/PT1B_ACACCAAGTCTGGTCG	-6.3225	-0.64773	TRUE	responder	PT1-Post	singletons	CD8 CTL	PT1_clonotype435	PT1B_clonotype184	Persistent	1
PT1B	B	PT1	./GRCh38.RNA/PT1B_ACACCAAGTTTGACAC	-3.613	2.3626	TRUE	responder	PT1-Post	multiplets	CD8 GZMK	PT1_clonotype7	PT1B_clonotype7	Persistent	73
PT1B	B	PT1	./GRCh38.RNA/PT1B_ACACCAATCATCATTC	-1.84727	2.54537	TRUE	responder	PT1-Post	multiplets	MAIT-GZMK	PT1_clonotype2	PT1B_clonotype3	Expanded	526
PT1B	B	PT1	./GRCh38.RNA/PT1B_ACACCAATCCACGTGG	-2.08695	1.54355	TRUE	responder	PT1-Post	multiplets	CD8 GZMK	PT1_clonotype69	PT1B_clonotype59	Persistent	6
PT1B	B	PT1	./GRCh38.RNA/PT1B_ACACCAATCGGAATCT	-8.15719	-1.03792	TRUE	responder	PT1-Post	multiplets	MAIT-CTL	PT1_clonotype2	PT1B_clonotype3	Expanded	526
PT1B	B	PT1	./GRCh38.RNA/PT1B_ACACCCTAGAGCAATT	-3.9469	0.728494	TRUE	responder	PT1-Post	multiplets	CD8 CTL	PT1_clonotype10	PT1B_clonotype8	Persistent	58
PT1B	B	PT1	./GRCh38.RNA/PT1B_ACACCCTAGCTAGTCT	-0.336023	-3.52065	TRUE	responder	PT1-Post	multiplets	MAIT-GZMK	PT1_clonotype118	PT1B_clonotype92	Persistent	4
PT1B	B	PT1	./GRCh38.RNA/PT1B_ACACCCTCACCCATTC	-1.66121	1.71633	TRUE	responder	PT1-Post	multiplets	CD8 GZMK	PT1_clonotype20	PT1B_clonotype15	Persistent	21
PT1B	B	PT1	./GRCh38.RNA/PT1B_ACACCCTCAGGATTGG	0.502363	-3.41894	TRUE	responder	PT1-Post	multiplets	MAIT-GZMK	PT1_clonotype13	PT1B_clonotype9	Persistent	47
PT1B	B	PT1	./GRCh38.RNA/PT1B_ACACCCTGTCATATGC	-3.21065	0.82172	TRUE	responder	PT1-Post	multiplets	CD8 CTL	PT1_clonotype20	PT1B_clonotype15	Persistent	21
PT1B	B	PT1	./GRCh38.RNA/PT1B_ACACCGGAGACCACGA	5.44469	2.24707	TRUE	responder	PT1-Post	singletons	CD8 GZMK	PT1_clonotype914	PT1B_clonotype186	Persistent	1
PT1B	B	PT1	./GRCh38.RNA/PT1B_ACACCGGAGGCTATCT	-7.58329	-2.81725	TRUE	responder	PT1-Post	multiplets	MAIT-CTL	PT1_clonotype4	PT1B_clonotype5	Persistent	152
PT1B	B	PT1	./GRCh38.RNA/PT1B_ACACCGGAGGTTCCTA	9.03316	-2.29839	TRUE	responder	PT1-Post	singletons	Naive T	PT1_clonotype1209	PT1B_clonotype187	Persistent	1
PT1B	B	PT1	./GRCh38.RNA/PT1B_ACACCGGCAGAGCCAA	1.95931	7.4316	TRUE	responder	PT1-Post	singletons	CD4 Th17	PT1_clonotype742	PT1B_clonotype188	Persistent	1
PT1B	B	PT1	./GRCh38.RNA/PT1B_ACACCGGCAGAGTGTG	-5.11536	1.2588	TRUE	responder	PT1-Post	multiplets	CD8 CTL	PT1_clonotype68	PT1B_clonotype93	Persistent	6
PT1B	B	PT1	./GRCh38.RNA/PT1B_ACACCGGCATGTAAGA	6.45427	1.86189	TRUE	responder	PT1-Post	singletons	Naive T	PT1_clonotype1027	PT1B_clonotype189	Persistent	1
PT1B	B	PT1	./GRCh38.RNA/PT1B_ACACTGACAATAGCGG	-6.79617	-2.28962	TRUE	responder	PT1-Post	multiplets	MAIT-CTL	PT1_clonotype2	PT1B_clonotype3	Expanded	526
PT1B	B	PT1	./GRCh38.RNA/PT1B_ACACTGACACCGAAAG	2.48277	7.48656	TRUE	responder	PT1-Post	singletons	CD4 Th17	PT1_clonotype1243	PT1B_clonotype190	Persistent	1
PT1B	B	PT1	./GRCh38.RNA/PT1B_ACACTGAGTAATCGTC	-7.58131	-2.69453	TRUE	responder	PT1-Post	multiplets	MAIT-CTL	PT1_clonotype1	PT1B_clonotype1	Expanded	1200
PT1B	B	PT1	./GRCh38.RNA/PT1B_ACACTGAGTGCGAAAC	-0.704429	1.30267	TRUE	responder	PT1-Post	singletons	CD8 GZMK	PT1_clonotype657	PT1B_clonotype191	Persistent	1
PT1B	B	PT1	./GRCh38.RNA/PT1B_ACACTGAGTTCCACTC	4.41527	2.28356	TRUE	responder	PT1-Post	singletons	Naive T	PT1_clonotype597	PT1B_clonotype192	Persistent	1
PT1B	B	PT1	./GRCh38.RNA/PT1B_ACACTGATCGGAAACG	3.92094	-1.37426	TRUE	responder	PT1-Post	multiplets	Naive T	PT1_clonotype77	PT1B_clonotype94	Persistent	6
PT1B	B	PT1	./GRCh38.RNA/PT1B_ACAGCCGAGAAGATTC	-4.9698	1.71278	TRUE	responder	PT1-Post	multiplets	CD8 CTL	PT1_clonotype41	PT1B_clonotype60	Persistent	9
PT1B	B	PT1	./GRCh38.RNA/PT1B_ACAGCCGAGGCATGTG	8.12471	-3.59097	TRUE	responder	PT1-Post	singletons	Naive T	PT1_clonotype1925	PT1B_clonotype194	Persistent	1
PT1B	B	PT1	./GRCh38.RNA/PT1B_ACAGCCGCACTTAAGC	-8.18388	-1.6	TRUE	responder	PT1-Post	multiplets	MAIT-CTL	PT1_clonotype2	PT1B_clonotype3	Expanded	526
PT1B	B	PT1	./GRCh38.RNA/PT1B_ACAGCTAAGATGGGTC	-6.78211	-2.56204	TRUE	responder	PT1-Post	multiplets	MAIT-CTL	PT1_clonotype75	PT1B_clonotype61	Persistent	6
PT1B	B	PT1	./GRCh38.RNA/PT1B_ACAGCTAGTTGGTTTG	7.59191	-3.55717	TRUE	responder	PT1-Post	singletons	Naive T	PT1_clonotype1669	PT1B_clonotype198	Persistent	1
PT1B	B	PT1	./GRCh38.RNA/PT1B_ACAGCTATCAAGAAGT	-5.3818	-1.02791	TRUE	responder	PT1-Post	multiplets	CD8 CTL	PT1_clonotype3	PT1B_clonotype2	Expanded	471
PT1B	B	PT1	./GRCh38.RNA/PT1B_ACATACGCATTGGGCC	-6.94981	1.5101	TRUE	responder	PT1-Post	multiplets	CD8 CTL	PT1_clonotype10	PT1B_clonotype8	Persistent	58
PT1B	B	PT1	./GRCh38.RNA/PT1B_ACATACGGTCGCATCG	-3.61783	3.77334	TRUE	responder	PT1-Post	multiplets	CD8 STAT1	PT1_clonotype89	PT1B_clonotype95	Persistent	5
PT1B	B	PT1	./GRCh38.RNA/PT1B_ACATACGGTCTCCACT	-3.80096	4.10189	TRUE	responder	PT1-Post	multiplets	CD8 STAT1	PT1_clonotype33	PT1B_clonotype22	Persistent	11
PT1B	B	PT1	./GRCh38.RNA/PT1B_ACATACGGTGCGCTTG	-4.72622	-2.47608	TRUE	responder	PT1-Post	multiplets	CD4 CTL	PT1_clonotype217	PT1B_clonotype199	Persistent	2
PT1B	B	PT1	./GRCh38.RNA/PT1B_ACATACGGTGTGCCTG	0.465755	-3.29677	TRUE	responder	PT1-Post	multiplets	MAIT-GZMK	PT1_clonotype6	PT1B_clonotype6	Persistent	83
PT1B	B	PT1	./GRCh38.RNA/PT1B_ACATACGTCAGTACGT	-7.47362	-1.43498	TRUE	responder	PT1-Post	multiplets	CD8 CTL	PT1_clonotype5	PT1B_clonotype4	Persistent	146
PT1B	B	PT1	./GRCh38.RNA/PT1B_ACATCAGCATGGTCTA	-8.57298	-2.29084	TRUE	responder	PT1-Post	multiplets	MAIT-CTL	PT1_clonotype2	PT1B_clonotype3	Expanded	526
PT1B	B	PT1	./GRCh38.RNA/PT1B_ACATCAGGTAACGCGA	-8.45559	-0.974492	TRUE	responder	PT1-Post	multiplets	MAIT-CTL	PT1_clonotype2	PT1B_clonotype3	Expanded	526
PT1B	B	PT1	./GRCh38.RNA/PT1B_ACATCAGGTCACTGGC	8.21997	-2.08279	TRUE	responder	PT1-Post	singletons	Naive T	PT1_clonotype542	PT1B_clonotype200	Persistent	1
PT1B	B	PT1	./GRCh38.RNA/PT1B_ACATCAGTCGCGTAGC	-7.71737	0.438799	TRUE	responder	PT1-Post	multiplets	MAIT-CTL	PT1_clonotype2	PT1B_clonotype3	Expanded	526
PT1B	B	PT1	./GRCh38.RNA/PT1B_ACATGGTAGTACGACG	-7.50106	-2.38787	TRUE	responder	PT1-Post	multiplets	MAIT-CTL	PT1_clonotype1	PT1B_clonotype1	Expanded	1200
PT1B	B	PT1	./GRCh38.RNA/PT1B_ACATGGTCAAGTCTAC	-8.02757	0.697858	TRUE	responder	PT1-Post	multiplets	MAIT-CTL	PT1_clonotype1	PT1B_clonotype1	Expanded	1200
PT1B	B	PT1	./GRCh38.RNA/PT1B_ACATGGTCAGGAATGC	-0.553949	-0.0413494	TRUE	responder	PT1-Post	multiplets	CD8 GZMK	PT1_clonotype235	PT1B_clonotype96	Persistent	2
PT1B	B	PT1	./GRCh38.RNA/PT1B_ACATGGTCATGCAATC	-7.66603	0.669966	TRUE	responder	PT1-Post	multiplets	MAIT-CTL	PT1_clonotype2	PT1B_clonotype3	Expanded	526
PT1B	B	PT1	./GRCh38.RNA/PT1B_ACATGGTGTTGTCTTT	-6.92347	-2.67429	TRUE	responder	PT1-Post	multiplets	MAIT-CTL	PT1_clonotype1	PT1B_clonotype1	Expanded	1200
PT1B	B	PT1	./GRCh38.RNA/PT1B_ACATGGTTCAAGCCTA	-5.27065	-0.999171	TRUE	responder	PT1-Post	multiplets	CD8 CTL	PT1_clonotype3	PT1B_clonotype2	Expanded	471
PT1B	B	PT1	./GRCh38.RNA/PT1B_ACATGGTTCGCAGGCT	2.34627	6.8199	TRUE	responder	PT1-Post	singletons	CD4 Th17	PT1_clonotype1469	PT1B_clonotype201	Persistent	1
PT1B	B	PT1	./GRCh38.RNA/PT1B_ACATGGTTCGGTCTAA	-5.32466	-0.492782	TRUE	responder	PT1-Post	multiplets	CD8 CTL	PT1_clonotype5	PT1B_clonotype4	Persistent	146
PT1B	B	PT1	./GRCh38.RNA/PT1B_ACCAGTAAGGCATTGG	-5.56054	-0.601862	TRUE	responder	PT1-Post	multiplets	CD8 CTL	PT1_clonotype3	PT1B_clonotype2	Expanded	471
PT1B	B	PT1	./GRCh38.RNA/PT1B_ACCAGTAAGGCGATAC	6.49058	0.503172	TRUE	responder	PT1-Post	singletons	Naive T	PT1_clonotype1134	PT1B_clonotype202	Persistent	1
PT1B	B	PT1	./GRCh38.RNA/PT1B_ACCAGTAAGTGCGATG	8.31326	-1.63089	TRUE	responder	PT1-Post	singletons	Naive T	PT1_clonotype988	PT1B_clonotype203	Persistent	1
PT1B	B	PT1	./GRCh38.RNA/PT1B_ACCAGTACATTAGCCA	-1.99393	1.18736	TRUE	responder	PT1-Post	multiplets	CD8 GZMK	PT1_clonotype20	PT1B_clonotype15	Persistent	21
PT1B	B	PT1	./GRCh38.RNA/PT1B_ACCAGTAGTTGGTGGA	9.1652	-1.57264	TRUE	responder	PT1-Post	singletons	Naive T	PT1_clonotype998	PT1B_clonotype204	Persistent	1
PT1B	B	PT1	./GRCh38.RNA/PT1B_ACCAGTATCCTGCTTG	-6.3293	-2.55455	TRUE	responder	PT1-Post	multiplets	MAIT-CTL	PT1_clonotype1	PT1B_clonotype1	Expanded	1200
PT1B	B	PT1	./GRCh38.RNA/PT1B_ACCCACTGTGAGTGAC	-1.87977	4.98246	TRUE	responder	PT1-Post	singletons	CD8 STAT1	PT1_clonotype1836	PT1B_clonotype205	Persistent	1
PT1B	B	PT1	./GRCh38.RNA/PT1B_ACCCACTTCACTCCTG	-6.87406	-3.35122	TRUE	responder	PT1-Post	multiplets	MAIT-CTL	PT1_clonotype4	PT1B_clonotype5	Persistent	152
PT1B	B	PT1	./GRCh38.RNA/PT1B_ACCCACTTCCGCATCT	7.65495	0.0615531	TRUE	responder	PT1-Post	singletons	Naive T	PT1_clonotype1050	PT1B_clonotype206	Persistent	1
PT1B	B	PT1	./GRCh38.RNA/PT1B_ACCGTAACAATCGGTT	-7.2442	-2.44094	TRUE	responder	PT1-Post	multiplets	MAIT-CTL	PT1_clonotype1	PT1B_clonotype1	Expanded	1200
PT1B	B	PT1	./GRCh38.RNA/PT1B_ACCGTAACACAGCGTC	-2.26017	4.76746	TRUE	responder	PT1-Post	singletons	CD8 STAT1	PT1_clonotype1306	PT1B_clonotype207	Persistent	1
PT1B	B	PT1	./GRCh38.RNA/PT1B_ACCGTAACATGGTCTA	-3.83201	0.179256	TRUE	responder	PT1-Post	multiplets	CD8 CTL	PT1_clonotype38	PT1B_clonotype34	Persistent	10
PT1B	B	PT1	./GRCh38.RNA/PT1B_ACCGTAAGTGTCGCTG	4.3806	-1.61563	TRUE	responder	PT1-Post	multiplets	Naive T	PT1_clonotype30	PT1B_clonotype31	Persistent	11
PT1B	B	PT1	./GRCh38.RNA/PT1B_ACCGTAAGTGTGGCTC	0.0824461	-3.17769	TRUE	responder	PT1-Post	singletons	MAIT-GZMK	PT1_clonotype1938	PT1B_clonotype208	Persistent	1
PT1B	B	PT1	./GRCh38.RNA/PT1B_ACCGTAATCGGGAGTA	0.598511	-3.01382	TRUE	responder	PT1-Post	singletons	MAIT-GZMK	PT1_clonotype1479	PT1B_clonotype209	Persistent	1
PT1B	B	PT1	./GRCh38.RNA/PT1B_ACCTTTAAGGATGGTC	-5.19014	-1.40587	TRUE	responder	PT1-Post	multiplets	CD8 CTL	PT1_clonotype3	PT1B_clonotype2	Expanded	471
PT1B	B	PT1	./GRCh38.RNA/PT1B_ACCTTTACAAGAGTCG	3.72152	3.71622	TRUE	responder	PT1-Post	singletons	Treg	PT1_clonotype1721	PT1B_clonotype211	Persistent	1
PT1B	B	PT1	./GRCh38.RNA/PT1B_ACCTTTAGTCTAAACC	5.93833	-0.0230627	TRUE	responder	PT1-Post	singletons	CD4 Effector	PT1_clonotype1310	PT1B_clonotype212	Persistent	1
PT1B	B	PT1	./GRCh38.RNA/PT1B_ACCTTTATCAGCTCGG	-7.17692	-2.13321	TRUE	responder	PT1-Post	multiplets	MAIT-CTL	PT1_clonotype1	PT1B_clonotype1	Expanded	1200
PT1B	B	PT1	./GRCh38.RNA/PT1B_ACCTTTATCGAATGGG	4.16868	-1.18785	TRUE	responder	PT1-Post	multiplets	Naive T	PT1_clonotype57	PT1B_clonotype62	Persistent	8
PT1B	B	PT1	./GRCh38.RNA/PT1B_ACGAGCCGTCGAGATG	-4.16433	1.50235	TRUE	responder	PT1-Post	multiplets	CD8 CTL	PT1_clonotype16	PT1B_clonotype14	Persistent	34
PT1B	B	PT1	./GRCh38.RNA/PT1B_ACGAGCCGTTGAGTTC	-3.56629	2.80148	TRUE	responder	PT1-Post	multiplets	CD8 unconventional	PT1_clonotype22	PT1B_clonotype32	Persistent	20
PT1B	B	PT1	./GRCh38.RNA/PT1B_ACGAGCCTCATGGTCA	3.96976	3.49084	TRUE	responder	PT1-Post	singletons	Treg	PT1_clonotype2137	PT1B_clonotype214	Persistent	1
PT1B	B	PT1	./GRCh38.RNA/PT1B_ACGAGGAAGCCCAATT	-7.10087	-2.92312	TRUE	responder	PT1-Post	multiplets	MAIT-CTL	PT1_clonotype1	PT1B_clonotype1	Expanded	1200
PT1B	B	PT1	./GRCh38.RNA/PT1B_ACGAGGAAGTCAAGCG	-7.11413	-1.55026	TRUE	responder	PT1-Post	multiplets	MAIT-CTL	PT1_clonotype1	PT1B_clonotype1	Expanded	1200
PT1B	B	PT1	./GRCh38.RNA/PT1B_ACGAGGAAGTCGCCGT	6.62274	-1.21867	TRUE	responder	PT1-Post	singletons	Naive T	PT1_clonotype1451	PT1B_clonotype215	Persistent	1
PT1B	B	PT1	./GRCh38.RNA/PT1B_ACGAGGAAGTGAACAT	-7.71052	-1.26707	TRUE	responder	PT1-Post	multiplets	MAIT-CTL	PT1_clonotype114	PT1B_clonotype44	Persistent	4
PT1B	B	PT1	./GRCh38.RNA/PT1B_ACGAGGACATGTCGAT	8.89439	-1.17936	TRUE	responder	PT1-Post	singletons	Naive T	PT1_clonotype817	PT1B_clonotype216	Persistent	1
PT1B	B	PT1	./GRCh38.RNA/PT1B_ACGAGGAGTGTTGGGA	8.25416	-3.13995	TRUE	responder	PT1-Post	singletons	Naive T	PT1_clonotype1072	PT1B_clonotype217	Persistent	1
PT1B	B	PT1	./GRCh38.RNA/PT1B_ACGATACAGACCACGA	5.03861	0.440252	TRUE	responder	PT1-Post	singletons	CD4 Effector	PT1_clonotype1398	PT1B_clonotype218	Persistent	1
PT1B	B	PT1	./GRCh38.RNA/PT1B_ACGATACAGAGCCTAG	8.9202	-0.990775	TRUE	responder	PT1-Post	singletons	Naive T	PT1_clonotype1176	PT1B_clonotype219	Persistent	1
PT1B	B	PT1	./GRCh38.RNA/PT1B_ACGATACCAAACTGCT	-4.60772	0.510781	TRUE	responder	PT1-Post	multiplets	CD8 CTL	PT1_clonotype24	PT1B_clonotype25	Persistent	14
PT1B	B	PT1	./GRCh38.RNA/PT1B_ACGATACCAGTAGAGC	7.83132	-3.64829	TRUE	responder	PT1-Post	singletons	Naive T	PT1_clonotype695	PT1B_clonotype221	Persistent	1
PT1B	B	PT1	./GRCh38.RNA/PT1B_ACGATACTCAGAGGTG	-7.54301	-2.81116	TRUE	responder	PT1-Post	multiplets	MAIT-CTL	PT1_clonotype1	PT1B_clonotype1	Expanded	1200
PT1B	B	PT1	./GRCh38.RNA/PT1B_ACGATACTCCACGTTC	-6.87602	-1.42806	TRUE	responder	PT1-Post	multiplets	MAIT-CTL	PT1_clonotype1	PT1B_clonotype1	Expanded	1200
PT1B	B	PT1	./GRCh38.RNA/PT1B_ACGATACTCTCAACTT	-6.91791	-3.42948	TRUE	responder	PT1-Post	multiplets	MAIT-CTL	PT1_clonotype1	PT1B_clonotype1	Expanded	1200
PT1B	B	PT1	./GRCh38.RNA/PT1B_ACGATGTAGAATCTCC	-7.02226	-0.741556	TRUE	responder	PT1-Post	multiplets	MAIT-CTL	PT1_clonotype2	PT1B_clonotype3	Expanded	526
PT1B	B	PT1	./GRCh38.RNA/PT1B_ACGATGTAGCGTAATA	-7.10063	-1.81597	TRUE	responder	PT1-Post	multiplets	MAIT-CTL	PT1_clonotype1	PT1B_clonotype1	Expanded	1200
PT1B	B	PT1	./GRCh38.RNA/PT1B_ACGATGTAGGGTGTTG	-5.65753	-1.83229	TRUE	responder	PT1-Post	multiplets	CD8 CTL	PT1_clonotype23	PT1B_clonotype20	Persistent	16
PT1B	B	PT1	./GRCh38.RNA/PT1B_ACGATGTTCAACCAAC	0.0882765	-2.97897	TRUE	responder	PT1-Post	multiplets	MAIT-GZMK	PT1_clonotype13	PT1B_clonotype9	Persistent	47
PT1B	B	PT1	./GRCh38.RNA/PT1B_ACGATGTTCTTACCTA	-1.02614	2.0773	TRUE	responder	PT1-Post	multiplets	CD8 GZMK	PT1_clonotype69	PT1B_clonotype59	Persistent	6
PT1B	B	PT1	./GRCh38.RNA/PT1B_ACGATGTTCTTCATGT	-6.62585	-3.04537	TRUE	responder	PT1-Post	multiplets	MAIT-CTL	PT1_clonotype1	PT1B_clonotype1	Expanded	1200
PT1B	B	PT1	./GRCh38.RNA/PT1B_ACGCAGCAGAGCTATA	5.96899	1.07896	TRUE	responder	PT1-Post	singletons	Naive T	PT1_clonotype2009	PT1B_clonotype224	Persistent	1
PT1B	B	PT1	./GRCh38.RNA/PT1B_ACGCAGCAGAGGGATA	-2.41844	1.77128	TRUE	responder	PT1-Post	multiplets	CD8 GZMK	PT1_clonotype56	PT1B_clonotype45	Persistent	8
PT1B	B	PT1	./GRCh38.RNA/PT1B_ACGCAGCCAGTGAGTG	-6.97057	-3.25109	TRUE	responder	PT1-Post	multiplets	MAIT-CTL	PT1_clonotype1	PT1B_clonotype1	Expanded	1200
PT1B	B	PT1	./GRCh38.RNA/PT1B_ACGCAGCGTGTCAATC	-5.62623	-2.65907	TRUE	responder	PT1-Post	multiplets	MAIT-CTL	PT1_clonotype2	PT1B_clonotype3	Expanded	526
PT1B	B	PT1	./GRCh38.RNA/PT1B_ACGCAGCTCGACCAGC	5.25898	0.953922	TRUE	responder	PT1-Post	singletons	CD4 Effector	PT1_clonotype343	PT1B_clonotype225	Persistent	1
PT1B	B	PT1	./GRCh38.RNA/PT1B_ACGCCAGAGGAACTGC	2.24132	7.32669	TRUE	responder	PT1-Post	singletons	CD4 Th17	PT1_clonotype352	PT1B_clonotype226	Persistent	1
PT1B	B	PT1	./GRCh38.RNA/PT1B_ACGCCAGAGGCAAAGA	-5.37725	0.0481556	TRUE	responder	PT1-Post	multiplets	CD8 CTL	PT1_clonotype5	PT1B_clonotype4	Persistent	146
PT1B	B	PT1	./GRCh38.RNA/PT1B_ACGCCAGAGGCTATCT	-8.64632	-2.02819	TRUE	responder	PT1-Post	multiplets	MAIT-CTL	PT1_clonotype2	PT1B_clonotype3	Expanded	526
PT1B	B	PT1	./GRCh38.RNA/PT1B_ACGCCAGCATATACGC	-3.47236	1.8607	TRUE	responder	PT1-Post	singletons	CD8 unconventional	PT1_clonotype1369	PT1B_clonotype227	Persistent	1
PT1B	B	PT1	./GRCh38.RNA/PT1B_ACGCCAGTCCGTACAA	5.25703	-2.27513	TRUE	responder	PT1-Post	singletons	Naive T	PT1_clonotype1170	PT1B_clonotype228	Persistent	1
PT1B	B	PT1	./GRCh38.RNA/PT1B_ACGCCGAAGATGAGAG	8.17541	-3.45236	TRUE	responder	PT1-Post	singletons	Naive T	PT1_clonotype2309	PT1B_clonotype229	Persistent	1
PT1B	B	PT1	./GRCh38.RNA/PT1B_ACGCCGAAGCTGCCCA	-6.73743	-1.21489	TRUE	responder	PT1-Post	singletons	CD8 CTL	PT1_clonotype2239	PT1B_clonotype230	Persistent	1
PT1B	B	PT1	./GRCh38.RNA/PT1B_ACGCCGACAAGGTTCT	-5.34973	-1.2986	TRUE	responder	PT1-Post	multiplets	CD8 CTL	PT1_clonotype33	PT1B_clonotype22	Persistent	11
PT1B	B	PT1	./GRCh38.RNA/PT1B_ACGCCGACACAGTCGC	-7.55125	-2.22525	TRUE	responder	PT1-Post	multiplets	MAIT-CTL	PT1_clonotype1	PT1B_clonotype1	Expanded	1200
PT1B	B	PT1	./GRCh38.RNA/PT1B_ACGCCGACAGGGATTG	-7.83076	-2.28979	TRUE	responder	PT1-Post	multiplets	MAIT-CTL	PT1_clonotype1	PT1B_clonotype1	Expanded	1200
PT1B	B	PT1	./GRCh38.RNA/PT1B_ACGCCGAGTGACGCCT	-5.76743	-1.37313	TRUE	responder	PT1-Post	multiplets	CD8 CTL	PT1_clonotype3	PT1B_clonotype2	Expanded	471
PT1B	B	PT1	./GRCh38.RNA/PT1B_ACGCCGATCCCATTTA	6.88096	-0.635507	TRUE	responder	PT1-Post	singletons	Naive T	PT1_clonotype1567	PT1B_clonotype232	Persistent	1
PT1B	B	PT1	./GRCh38.RNA/PT1B_ACGGAGACACCACGTG	-2.52822	-0.214317	TRUE	responder	PT1-Post	multiplets	CD8 CTL	PT1_clonotype3	PT1B_clonotype2	Expanded	471
PT1B	B	PT1	./GRCh38.RNA/PT1B_ACGGAGATCACTTCAT	-0.0439124	-2.65844	TRUE	responder	PT1-Post	multiplets	MAIT-GZMK	PT1_clonotype1	PT1B_clonotype1	Expanded	1200
PT1B	B	PT1	./GRCh38.RNA/PT1B_ACGGAGATCGCAGGCT	-1.38786	1.45704	TRUE	responder	PT1-Post	multiplets	CD8 GZMK	PT1_clonotype12	PT1B_clonotype10	Persistent	56
PT1B	B	PT1	./GRCh38.RNA/PT1B_ACGGCCAAGACACTAA	8.3997	-2.68134	TRUE	responder	PT1-Post	singletons	Naive T	PT1_clonotype551	PT1B_clonotype234	Persistent	1
PT1B	B	PT1	./GRCh38.RNA/PT1B_ACGGCCAAGCCCAACC	-4.71575	0.117579	TRUE	responder	PT1-Post	multiplets	CD8 CTL	PT1_clonotype5	PT1B_clonotype4	Persistent	146
PT1B	B	PT1	./GRCh38.RNA/PT1B_ACGGCCACATGGAATA	-8.63984	-1.49954	TRUE	responder	PT1-Post	multiplets	MAIT-CTL	PT1_clonotype2	PT1B_clonotype3	Expanded	526
PT1B	B	PT1	./GRCh38.RNA/PT1B_ACGGCCATCGCCTGTT	-7.09216	-2.4292	TRUE	responder	PT1-Post	multiplets	MAIT-CTL	PT1_clonotype4	PT1B_clonotype5	Persistent	152
PT1B	B	PT1	./GRCh38.RNA/PT1B_ACGGCCATCGGAAACG	-7.86494	-1.04313	TRUE	responder	PT1-Post	multiplets	MAIT-CTL	PT1_clonotype2	PT1B_clonotype3	Expanded	526
PT1B	B	PT1	./GRCh38.RNA/PT1B_ACGGGCTAGCCTATGT	-0.215825	-3.69991	TRUE	responder	PT1-Post	multiplets	MAIT-GZMK	PT1_clonotype4	PT1B_clonotype5	Persistent	152
PT1B	B	PT1	./GRCh38.RNA/PT1B_ACGGGCTGTCTCTCGT	5.23911	2.03111	TRUE	responder	PT1-Post	singletons	Naive T	PT1_clonotype310	PT1B_clonotype235	Persistent	1
PT1B	B	PT1	./GRCh38.RNA/PT1B_ACGGGCTGTTATCACG	-7.10147	-1.71521	TRUE	responder	PT1-Post	multiplets	MAIT-CTL	PT1_clonotype1	PT1B_clonotype1	Expanded	1200
PT1B	B	PT1	./GRCh38.RNA/PT1B_ACGGGCTTCCACTCCA	-5.05445	0.72494	TRUE	responder	PT1-Post	multiplets	CD8 CTL	PT1_clonotype10	PT1B_clonotype8	Persistent	58
PT1B	B	PT1	./GRCh38.RNA/PT1B_ACGGGTCAGCAGGCTA	-7.52679	-2.34386	TRUE	responder	PT1-Post	multiplets	MAIT-CTL	PT1_clonotype1	PT1B_clonotype1	Expanded	1200
PT1B	B	PT1	./GRCh38.RNA/PT1B_ACGGGTCTCATCGCTC	7.60435	-2.40534	TRUE	responder	PT1-Post	singletons	Naive T	PT1_clonotype703	PT1B_clonotype236	Persistent	1
PT1B	B	PT1	./GRCh38.RNA/PT1B_ACGTCAAAGGCATGGT	-2.05443	0.58247	TRUE	responder	PT1-Post	multiplets	CD8 GZMK	PT1_clonotype119	PT1B_clonotype64	Persistent	4
PT1B	B	PT1	./GRCh38.RNA/PT1B_ACGTCAATCATTGCCC	3.84768	3.72189	TRUE	responder	PT1-Post	singletons	Treg	PT1_clonotype858	PT1B_clonotype237	Persistent	1
PT1B	B	PT1	./GRCh38.RNA/PT1B_ACTATCTCAGCGTAAG	7.27317	-1.33864	TRUE	responder	PT1-Post	singletons	Naive T	PT1_clonotype1423	PT1B_clonotype238	Persistent	1
PT1B	B	PT1	./GRCh38.RNA/PT1B_ACTATCTGTGCCTGTG	-5.61552	-1.12472	TRUE	responder	PT1-Post	singletons	CD8 CTL	PT1_clonotype1149	PT1B_clonotype239	Persistent	1
PT1B	B	PT1	./GRCh38.RNA/PT1B_ACTGAACAGAGAGCTC	4.4535	3.54394	TRUE	responder	PT1-Post	singletons	Treg	PT1_clonotype424	PT1B_clonotype240	Persistent	1
PT1B	B	PT1	./GRCh38.RNA/PT1B_ACTGAACAGCCAGTTT	7.45559	2.32468	TRUE	responder	PT1-Post	multiplets	CD4 Effector	PT1_clonotype190	PT1B_clonotype241	Persistent	2
PT1B	B	PT1	./GRCh38.RNA/PT1B_ACTGAACAGTGCAAGC	-0.228087	-3.46173	TRUE	responder	PT1-Post	multiplets	MAIT-GZMK	PT1_clonotype1	PT1B_clonotype1	Expanded	1200
PT1B	B	PT1	./GRCh38.RNA/PT1B_ACTGAACGTTATGCGT	7.27285	0.626404	TRUE	responder	PT1-Post	singletons	Naive T	PT1_clonotype1096	PT1B_clonotype243	Persistent	1
PT1B	B	PT1	./GRCh38.RNA/PT1B_ACTGAACTCGTTACGA	-5.57279	-1.22706	TRUE	responder	PT1-Post	multiplets	CD8 CTL	PT1_clonotype49	PT1B_clonotype36	Persistent	9
PT1B	B	PT1	./GRCh38.RNA/PT1B_ACTGAGTAGGGCACTA	-0.462314	-3.32954	TRUE	responder	PT1-Post	multiplets	MAIT-GZMK	PT1_clonotype1	PT1B_clonotype1	Expanded	1200
PT1B	B	PT1	./GRCh38.RNA/PT1B_ACTGAGTCAAATTGCC	5.98657	0.16473	TRUE	responder	PT1-Post	singletons	Naive T	PT1_clonotype2531	PT1B_clonotype244	Persistent	1
PT1B	B	PT1	./GRCh38.RNA/PT1B_ACTGAGTCATAGTAAG	2.34342	7.42279	TRUE	responder	PT1-Post	singletons	CD4 Th17	PT1_clonotype2473	PT1B_clonotype245	Persistent	1
PT1B	B	PT1	./GRCh38.RNA/PT1B_ACTGAGTGTACCCAAT	-5.0314	-1.26315	TRUE	responder	PT1-Post	multiplets	CD8 CTL	PT1_clonotype33	PT1B_clonotype22	Persistent	11
PT1B	B	PT1	./GRCh38.RNA/PT1B_ACTGAGTGTGAGGGTT	8.45233	-2.94129	TRUE	responder	PT1-Post	singletons	Naive T	PT1_clonotype2019	PT1B_clonotype246	Persistent	1
PT1B	B	PT1	./GRCh38.RNA/PT1B_ACTGAGTGTTATTCTC	-7.74867	-1.15504	TRUE	responder	PT1-Post	multiplets	CD8 CTL	PT1_clonotype52	PT1B_clonotype26	Persistent	8
PT1B	B	PT1	./GRCh38.RNA/PT1B_ACTGAGTTCGCACTCT	0.545787	-3.35303	TRUE	responder	PT1-Post	multiplets	MAIT-GZMK	PT1_clonotype6	PT1B_clonotype6	Persistent	83
PT1B	B	PT1	./GRCh38.RNA/PT1B_ACTGATGAGAGTAATC	8.47603	-2.61426	TRUE	responder	PT1-Post	singletons	Naive T	PT1_clonotype2172	PT1B_clonotype247	Persistent	1
PT1B	B	PT1	./GRCh38.RNA/PT1B_ACTGATGAGTACGTAA	8.36029	-2.39219	TRUE	responder	PT1-Post	singletons	Naive T	PT1_clonotype1282	PT1B_clonotype248	Persistent	1
PT1B	B	PT1	./GRCh38.RNA/PT1B_ACTGATGCAGGACGTA	0.151821	-3.2752	TRUE	responder	PT1-Post	multiplets	MAIT-GZMK	PT1_clonotype6	PT1B_clonotype6	Persistent	83
PT1B	B	PT1	./GRCh38.RNA/PT1B_ACTGATGGTCGGATCC	-0.371877	-3.56981	TRUE	responder	PT1-Post	multiplets	MAIT-GZMK	PT1_clonotype1	PT1B_clonotype1	Expanded	1200
PT1B	B	PT1	./GRCh38.RNA/PT1B_ACTGATGGTGAGGGTT	-7.93952	-1.06326	TRUE	responder	PT1-Post	multiplets	MAIT-CTL	PT1_clonotype2	PT1B_clonotype3	Expanded	526
PT1B	B	PT1	./GRCh38.RNA/PT1B_ACTGCTCAGATAGTCA	9.10151	-1.29788	TRUE	responder	PT1-Post	singletons	Naive T	PT1_clonotype1780	PT1B_clonotype251	Persistent	1
PT1B	B	PT1	./GRCh38.RNA/PT1B_ACTGCTCAGCCCTAAT	0.450253	-3.3383	TRUE	responder	PT1-Post	multiplets	MAIT-GZMK	PT1_clonotype118	PT1B_clonotype92	Persistent	4
PT1B	B	PT1	./GRCh38.RNA/PT1B_ACTGCTCCAAGACACG	-0.374705	-3.71567	TRUE	responder	PT1-Post	multiplets	MAIT-GZMK	PT1_clonotype1	PT1B_clonotype1	Expanded	1200
PT1B	B	PT1	./GRCh38.RNA/PT1B_ACTGTCCAGAATCTCC	-0.251289	-3.78089	TRUE	responder	PT1-Post	multiplets	MAIT-GZMK	PT1_clonotype1	PT1B_clonotype1	Expanded	1200
PT1B	B	PT1	./GRCh38.RNA/PT1B_ACTGTCCAGAGGTTGC	-8.53741	-1.41328	TRUE	responder	PT1-Post	multiplets	MAIT-CTL	PT1_clonotype2	PT1B_clonotype3	Expanded	526
PT1B	B	PT1	./GRCh38.RNA/PT1B_ACTGTCCAGCTACCGC	-0.54706	-3.19303	TRUE	responder	PT1-Post	singletons	MAIT-GZMK	PT1_clonotype2286	PT1B_clonotype252	Persistent	1
PT1B	B	PT1	./GRCh38.RNA/PT1B_ACTGTCCAGTCAATAG	-6.10789	-1.08017	TRUE	responder	PT1-Post	multiplets	CD8 CTL	PT1_clonotype3	PT1B_clonotype2	Expanded	471
[truncated: 21,174 more rows]

## Sheet: Figure 6
Outcome by chr7/7q status				Differential expreession of genes of chr7/7q wildtype vs deleted , timepoint A
[truncated: 17,858 more rows]

[truncated: 4 more sheets: Supp Fig 1, Supp Figure 4, Supp Figure 5, Fig6F & SFig7]
